# Supplementary material for: Different weak inter­actions in the crystals of three isomeric (E)-N-methyl-N′-(nitro­benzyl­idene)-2-(thio­phen-2-yl)acetohydrazides
Source: Acta Crystallogr E Crystallogr Commun. 2016 Nov 1;72(Pt 12):1677–82. doi: 10.1107/S2056989016016856 (PMC5137586; doi:10.1107/S2056989016016856)
Supplement: Supplementary file 1 [file e-72-01677-sup1.cif]

##############################################################################
#                                                                            #
# This CIF contains the data in a paper accepted for publication in          #
# Acta Crystallographica Section E. It conforms to the requirements of       #
# Notes for Authors for Acta Crystallographica Section E, and has been       #
# peer reviewed under the auspices of the IUCr Commission on Journals.       #
#                                                                            #
# Full details of the Crystallographic Information File format               #
# are given in the paper "The Crystallographic Information File (CIF):       #
# a New Standard Archive File for Crystallography" by S. R. Hall, F. H.      #
# Allen and I. D. Brown [Acta Cryst. (1991), A47, 655-685].                  #
#                                                                            #
# The current version of the core CIF dictionary is obtainable from          #
# ftp://ftp.iucr.org/pub/cif_core.dic.                                       #
#                                                                            #
# Software is freely available for graphical display of the structure(s)     #
# in this CIF. For information consult the CIF software page                 #
# http://www.iucr.org/resources/cif/software.                                #
#                                                                            #
# This file may be used for bona fide research purposes within the           #
# scientific community so long as proper attribution is given to the journal # 
# article from which it was obtained.                                        #
#                                                                            #
##############################################################################
data_I
_audit_creation_method     'SHELXL-2014/7'
_database_code_depnum_ccdc_archive     'CCDC 1510864'
_chemical_name_systematic
;\
(<i>E</i>)-<i>N</i>-Methyl-<i>N</i>'-(2-nitrobenzylidene)-\
2-(thiophen-2-yl)acetohydrazide
;
_chemical_name_common     ?
_chemical_formula_moiety     'C14 H13 N3 O3 S'
_chemical_formula_sum     'C14 H13 N3 O3 S'
_chemical_formula_weight     303.33
_chemical_melting_point     ?
_shelx_space_group_comment
;
The symmetry employed for this shelxl refinement is uniquely defined
by the following loop, which should always be used as a source of
symmetry information in preference to the above space-group names.
They are only intended as comments.
;
_space_group_crystal_system     monoclinic
_space_group_name_H-M_alt     'P 21/c'
_space_group_name_Hall     '-P 2ybc'
loop_
    _space_group_symop_operation_xyz
    'x, y, z'
    '-x, y+1/2, -z+1/2'
    '-x, -y, -z'
    'x, -y-1/2, z-1/2'
_cell_length_a     7.3989(5)
_cell_length_b     24.4910(17)
_cell_length_c     7.7126(5)
_cell_angle_alpha     90
_cell_angle_beta     96.022(2)
_cell_angle_gamma     90
_cell_volume     1389.86(16)
_cell_formula_units_Z     4
_cell_measurement_reflns_used     9051
_cell_measurement_theta_min     2.5
_cell_measurement_theta_max     27.5
_cell_measurement_temperature     100(2)
_exptl_crystal_description     block
_exptl_crystal_colour     'pale yellow'
_exptl_crystal_size_max     0.08
_exptl_crystal_size_mid     0.07
_exptl_crystal_size_min     0.03
_exptl_crystal_density_diffrn     1.450
_exptl_crystal_density_meas     ?
_exptl_crystal_density_method     ?
_exptl_crystal_F_000     632
_exptl_absorpt_coefficient_mu     0.247
_exptl_absorpt_correction_type     none
_exptl_absorpt_process_details     ?
_shelx_estimated_absorpt_T_min     .
_shelx_estimated_absorpt_T_max     .
_exptl_absorpt_correction_T_min     ?
_exptl_absorpt_correction_T_max     ?
_diffrn_ambient_temperature     100(2)
_diffrn_radiation_type     MoK\a
_diffrn_radiation_wavelength     0.71073
_diffrn_measurement_device_type     'Rigaku Mercury CCD'
_diffrn_measurement_method     \w
_diffrn_detector_area_resol_mean     ?
_diffrn_reflns_number     9379
_diffrn_reflns_av_R_equivalents     0.0397
_diffrn_reflns_theta_min     2.768
_diffrn_reflns_theta_max     27.436
_diffrn_reflns_theta_full     25.242
_diffrn_measured_fraction_theta_max     0.998
_diffrn_measured_fraction_theta_full     0.999
_diffrn_reflns_limit_h_min     -9
_diffrn_reflns_limit_h_max     9
_diffrn_reflns_limit_k_min     -31
_diffrn_reflns_limit_k_max     28
_diffrn_reflns_limit_l_min     -9
_diffrn_reflns_limit_l_max     9
_refine_special_details     ?
_reflns_number_total     3157
_reflns_number_gt     2439
_reflns_threshold_expression     'I > 2\s(I)'
_refine_ls_structure_factor_coef     Fsqd
_refine_ls_matrix_type     full
_refine_ls_R_factor_all     0.0569
_refine_ls_R_factor_gt     0.0406
_refine_ls_wR_factor_gt     0.0987
_refine_ls_wR_factor_ref     0.1056
_refine_ls_goodness_of_fit_ref     1.052
_refine_ls_restrained_S_all     1.052
_refine_ls_number_reflns     3157
_refine_ls_number_parameters     192
_refine_ls_number_restraints     0
_refine_ls_hydrogen_treatment     constr
_refine_ls_weighting_scheme     calc
_refine_ls_weighting_details
              'w=1/[\s^2^(Fo^2^)+(0.0494P)^2^+0.3210P] where P=(Fo^2^+2Fc^2^)/3'
_atom_sites_solution_hydrogens     geom
_atom_sites_solution_primary     direct
_atom_sites_solution_secondary     .
_refine_ls_shift/su_max     0.001
_refine_ls_shift/su_mean     0.000
_refine_diff_density_max     0.446
_refine_diff_density_min     -0.348
_refine_ls_extinction_method     none
_refine_ls_extinction_coef     .
loop_
    _atom_type_symbol
    _atom_type_description
    _atom_type_scat_dispersion_real
    _atom_type_scat_dispersion_imag
    _atom_type_scat_source
    'C' 'C' 0.0033 0.0016
                         'International Tables Vol C Tables 4.2.6.8 and 6.1.1.4'
    'H' 'H' 0.0000 0.0000
                         'International Tables Vol C Tables 4.2.6.8 and 6.1.1.4'
    'N' 'N' 0.0061 0.0033
                         'International Tables Vol C Tables 4.2.6.8 and 6.1.1.4'
    'O' 'O' 0.0106 0.0060
                         'International Tables Vol C Tables 4.2.6.8 and 6.1.1.4'
    'S' 'S' 0.1246 0.1234
                         'International Tables Vol C Tables 4.2.6.8 and 6.1.1.4'
_computing_data_collection
;
CrystalClear (Rigaku, 2012)
;
_computing_cell_refinement
;
CrystalClear (Rigaku, 2012)
;
_computing_data_reduction
;
CrystalClear (Rigaku, 2012)
;
_computing_structure_solution
;
SHELXS97 (Sheldrick, 2008)
;
_computing_structure_refinement
;
SHELXL2014 (Sheldrick, 2015)
;
_computing_molecular_graphics
;
ORTEP-3 for Windows (Farrugia, 2012)
;
_computing_publication_material
;
publCIF (Westrip, 2010)
;
loop_
    _atom_site_type_symbol
    _atom_site_label
    _atom_site_fract_x
    _atom_site_fract_y
    _atom_site_fract_z
    _atom_site_U_iso_or_equiv
    _atom_site_adp_type
    _atom_site_calc_flag
    _atom_site_occupancy
    _atom_site_disorder_assembly
    _atom_site_disorder_group
    C C1 0.2369(2) 0.49283(6) 0.4509(2) 0.0194(3) Uani d 1 . .
    C C2 0.2812(2) 0.50348(7) 0.6291(2) 0.0217(3) Uani d 1 . .
    H H2 0.2668 0.4754 0.7116 0.026 Uiso calc 1 . .
    C C3 0.3455(2) 0.55416(7) 0.6873(2) 0.0242(4) Uani d 1 . .
    H H3 0.3774 0.5601 0.8084 0.029 Uiso calc 1 . .
    C C4 0.3637(2) 0.59635(7) 0.5702(2) 0.0244(4) Uani d 1 . .
    H H4 0.4078 0.6310 0.6111 0.029 Uiso calc 1 . .
    C C5 0.3173(2) 0.58784(7) 0.3934(2) 0.0238(4) Uani d 1 . .
    H H5 0.3267 0.6166 0.3122 0.029 Uiso calc 1 . .
    C C6 0.2570(2) 0.53656(7) 0.3373(2) 0.0208(3) Uani d 1 . .
    C C7 0.1640(2) 0.43927(6) 0.3917(2) 0.0203(3) Uani d 1 . .
    H H7 0.1346 0.4320 0.2710 0.024 Uiso calc 1 . .
    C C8 0.0311(2) 0.34081(7) 0.2640(2) 0.0244(4) Uani d 1 . .
    H H8A 0.1427 0.3440 0.2066 0.037 Uiso calc 1 . .
    H H8B -0.0598 0.3665 0.2108 0.037 Uiso calc 1 . .
    H H8C -0.0161 0.3035 0.2504 0.037 Uiso calc 1 . .
    C C9 0.0357(2) 0.31573(7) 0.5737(2) 0.0205(3) Uani d 1 . .
    C C10 0.0923(2) 0.33017(7) 0.7629(2) 0.0218(3) Uani d 1 . .
    H H10A 0.0681 0.3693 0.7822 0.026 Uiso calc 1 . .
    H H10B 0.0197 0.3086 0.8391 0.026 Uiso calc 1 . .
    C C11 0.2913(2) 0.31855(7) 0.8097(2) 0.0235(4) Uani d 1 . .
    C C12 0.39380(13) 0.27005(4) 0.74418(13) 0.0357(3) Uani d 0.671(2) A 1
    H H12 0.3487 0.2421 0.6658 0.043 Uiso calc 0.671(2) A 1
    S S1A 0.39380(13) 0.27005(4) 0.74418(13) 0.0357(3) Uani d 0.329(2) A 2
    C C13 0.5816(3) 0.27681(9) 0.8322(3) 0.0432(5) Uani d 1 . .
    H H13 0.6795 0.2541 0.8069 0.052 Uiso calc 1 A 1
    C C14 0.6023(3) 0.31711(10) 0.9492(3) 0.0499(7) Uani d 1 . .
    H H14 0.7135 0.3238 1.0191 0.060 Uiso calc 1 A 1
    N N1 0.14114(17) 0.40276(5) 0.50578(17) 0.0191(3) Uani d 1 . .
    N N2 0.07069(18) 0.35331(5) 0.44877(16) 0.0194(3) Uani d 1 . .
    N N3 0.21802(19) 0.52965(6) 0.14698(17) 0.0239(3) Uani d 1 . .
    O O1 -0.03469(16) 0.27167(5) 0.53215(15) 0.0262(3) Uani d 1 . .
    O O2 0.27226(18) 0.48824(5) 0.07864(15) 0.0309(3) Uani d 1 . .
    O O3 0.13598(19) 0.56675(5) 0.06483(16) 0.0341(3) Uani d 1 . .
    S S1 0.42291(8) 0.35327(2) 0.96161(7) 0.0275(2) Uani d 0.671(2) A 1
    C C12A 0.42291(8) 0.35327(2) 0.96161(7) 0.0275(2) Uani d 0.329(2) A 2
    H H12A 0.3995 0.3839 1.0314 0.033 Uiso calc 0.329(2) A 2
loop_
    _atom_site_aniso_label
    _atom_site_aniso_U_11
    _atom_site_aniso_U_22
    _atom_site_aniso_U_33
    _atom_site_aniso_U_12
    _atom_site_aniso_U_13
    _atom_site_aniso_U_23
    C1 0.0174(7) 0.0205(8) 0.0205(7) 0.0011(6) 0.0027(6) 0.0006(6)
    C2 0.0215(8) 0.0229(8) 0.0207(7) -0.0004(6) 0.0023(6) 0.0018(6)
    C3 0.0229(8) 0.0279(9) 0.0217(8) -0.0008(7) 0.0021(6) -0.0041(7)
    C4 0.0238(8) 0.0198(8) 0.0301(9) -0.0013(7) 0.0047(7) -0.0038(7)
    C5 0.0243(8) 0.0202(8) 0.0276(8) 0.0011(7) 0.0070(7) 0.0026(7)
    C6 0.0203(8) 0.0228(8) 0.0197(7) 0.0021(6) 0.0034(6) 0.0004(6)
    C7 0.0218(8) 0.0208(8) 0.0182(7) 0.0009(6) 0.0014(6) -0.0006(6)
    C8 0.0296(9) 0.0220(8) 0.0207(8) -0.0020(7) -0.0018(7) -0.0023(6)
    C9 0.0162(7) 0.0198(8) 0.0251(8) 0.0014(6) 0.0005(6) 0.0014(6)
    C10 0.0233(8) 0.0217(8) 0.0205(7) 0.0009(7) 0.0026(6) 0.0032(6)
    C11 0.0251(9) 0.0235(9) 0.0210(7) -0.0045(7) -0.0016(6) 0.0060(6)
    C12 0.0237(5) 0.0446(6) 0.0375(6) 0.0074(4) -0.0027(4) -0.0100(4)
    S1A 0.0237(5) 0.0446(6) 0.0375(6) 0.0074(4) -0.0027(4) -0.0100(4)
    C13 0.0219(9) 0.0369(11) 0.0710(15) 0.0058(8) 0.0058(9) 0.0196(11)
    C14 0.0382(12) 0.0756(17) 0.0322(10) -0.0314(11) -0.0139(9) 0.0259(11)
    N1 0.0174(6) 0.0181(7) 0.0214(6) 0.0002(5) 0.0005(5) -0.0007(5)
    N2 0.0210(7) 0.0176(7) 0.0188(6) -0.0009(5) -0.0020(5) -0.0007(5)
    N3 0.0268(7) 0.0231(7) 0.0227(7) 0.0008(6) 0.0060(6) 0.0027(6)
    O1 0.0269(6) 0.0213(6) 0.0295(6) -0.0040(5) -0.0008(5) 0.0013(5)
    O2 0.0457(8) 0.0252(6) 0.0228(6) 0.0053(6) 0.0083(5) -0.0007(5)
    O3 0.0435(8) 0.0325(7) 0.0259(6) 0.0114(6) 0.0014(6) 0.0069(5)
    S1 0.0298(3) 0.0282(3) 0.0251(3) -0.0060(2) 0.0056(2) -0.0042(2)
    C12A 0.0298(3) 0.0282(3) 0.0251(3) -0.0060(2) 0.0056(2) -0.0042(2)
_geom_special_details
;
 All esds (except the esd in the dihedral angle between two l.s. planes)
 are estimated using the full covariance matrix.  The cell esds are taken
 into account individually in the estimation of esds in distances, angles
 and torsion angles; correlations between esds in cell parameters are only
 used when they are defined by crystal symmetry.  An approximate (isotropic)
 treatment of cell esds is used for estimating esds involving l.s. planes.
;
loop_
    _geom_bond_atom_site_label_1
    _geom_bond_atom_site_label_2
    _geom_bond_site_symmetry_2
    _geom_bond_distance
    _geom_bond_publ_flag
    C1 C6 . 1.402(2) ?
    C1 C2 . 1.404(2) ?
    C1 C7 . 1.473(2) ?
    C2 C3 . 1.387(2) ?
    C2 H2 . 0.9500 ?
    C3 C4 . 1.388(2) ?
    C3 H3 . 0.9500 ?
    C4 C5 . 1.386(2) ?
    C4 H4 . 0.9500 ?
    C5 C6 . 1.387(2) ?
    C5 H5 . 0.9500 ?
    C6 N3 . 1.476(2) ?
    C7 N1 . 1.278(2) ?
    C7 H7 . 0.9500 ?
    C8 N2 . 1.4568(19) ?
    C8 H8A . 0.9800 ?
    C8 H8B . 0.9800 ?
    C8 H8C . 0.9800 ?
    C9 O1 . 1.2262(19) ?
    C9 N2 . 1.377(2) ?
    C9 C10 . 1.517(2) ?
    C10 C11 . 1.506(2) ?
    C10 H10A . 0.9900 ?
    C10 H10B . 0.9900 ?
    C11 S1A . 1.524(2) ?
    C11 C12 . 1.524(2) ?
    C11 C12A . 1.6748(17) ?
    C11 S1 . 1.6748(17) ?
    C12 C13 . 1.490(2) ?
    C12 H12 . 0.9500 ?
    S1A C13 . 1.490(2) ?
    C13 C14 . 1.335(3) ?
    C13 H13 . 0.9500 ?
    C14 C12A . 1.607(3) ?
    C14 S1 . 1.607(3) ?
    C14 H14 . 0.9500 ?
    N1 N2 . 1.3725(18) ?
    N3 O2 . 1.2294(18) ?
    N3 O3 . 1.2308(18) ?
    C12A H12A . 0.9500 ?
loop_
    _geom_angle_atom_site_label_1
    _geom_angle_atom_site_label_2
    _geom_angle_atom_site_label_3
    _geom_angle_site_symmetry_1
    _geom_angle_site_symmetry_3
    _geom_angle
    _geom_angle_publ_flag
    C6 C1 C2 . . 116.18(15) ?
    C6 C1 C7 . . 123.10(14) ?
    C2 C1 C7 . . 120.63(14) ?
    C3 C2 C1 . . 121.32(15) ?
    C3 C2 H2 . . 119.3 ?
    C1 C2 H2 . . 119.3 ?
    C2 C3 C4 . . 120.62(15) ?
    C2 C3 H3 . . 119.7 ?
    C4 C3 H3 . . 119.7 ?
    C5 C4 C3 . . 119.79(15) ?
    C5 C4 H4 . . 120.1 ?
    C3 C4 H4 . . 120.1 ?
    C4 C5 C6 . . 118.79(15) ?
    C4 C5 H5 . . 120.6 ?
    C6 C5 H5 . . 120.6 ?
    C5 C6 C1 . . 123.27(15) ?
    C5 C6 N3 . . 115.94(14) ?
    C1 C6 N3 . . 120.78(14) ?
    N1 C7 C1 . . 118.69(14) ?
    N1 C7 H7 . . 120.7 ?
    C1 C7 H7 . . 120.7 ?
    N2 C8 H8A . . 109.5 ?
    N2 C8 H8B . . 109.5 ?
    H8A C8 H8B . . 109.5 ?
    N2 C8 H8C . . 109.5 ?
    H8A C8 H8C . . 109.5 ?
    H8B C8 H8C . . 109.5 ?
    O1 C9 N2 . . 120.74(14) ?
    O1 C9 C10 . . 121.57(14) ?
    N2 C9 C10 . . 117.66(14) ?
    C11 C10 C9 . . 110.52(13) ?
    C11 C10 H10A . . 109.5 ?
    C9 C10 H10A . . 109.5 ?
    C11 C10 H10B . . 109.5 ?
    C9 C10 H10B . . 109.5 ?
    H10A C10 H10B . . 108.1 ?
    C10 C11 S1A . . 125.17(13) ?
    C10 C11 C12 . . 125.17(13) ?
    C10 C11 C12A . . 123.64(13) ?
    S1A C11 C12A . . 110.77(11) ?
    C10 C11 S1 . . 123.64(13) ?
    C12 C11 S1 . . 110.77(11) ?
    C13 C12 C11 . . 103.59(13) ?
    C13 C12 H12 . . 128.2 ?
    C11 C12 H12 . . 128.2 ?
    C13 S1A C11 . . 103.59(13) ?
    C14 C13 C12 . . 115.17(18) ?
    C14 C13 S1A . . 115.17(18) ?
    C14 C13 H13 . . 122.4 ?
    C12 C13 H13 . . 122.4 ?
    C13 C14 C12A . . 114.26(16) ?
    C13 C14 S1 . . 114.26(16) ?
    C13 C14 H14 . . 122.9 ?
    S1 C14 H14 . . 122.9 ?
    C7 N1 N2 . . 118.03(13) ?
    N1 N2 C9 . . 117.30(12) ?
    N1 N2 C8 . . 121.97(13) ?
    C9 N2 C8 . . 120.73(13) ?
    O2 N3 O3 . . 123.62(14) ?
    O2 N3 C6 . . 118.85(13) ?
    O3 N3 C6 . . 117.50(14) ?
    C14 S1 C11 . . 95.85(10) ?
    C14 C12A C11 . . 95.85(10) ?
    C14 C12A H12A . . 132.1 ?
    C11 C12A H12A . . 132.1 ?
loop_
    _geom_torsion_atom_site_label_1
    _geom_torsion_atom_site_label_2
    _geom_torsion_atom_site_label_3
    _geom_torsion_atom_site_label_4
    _geom_torsion_site_symmetry_1
    _geom_torsion_site_symmetry_2
    _geom_torsion_site_symmetry_3
    _geom_torsion_site_symmetry_4
    _geom_torsion
    _geom_torsion_publ_flag
    C6 C1 C2 C3 . . . . -1.6(2) ?
    C7 C1 C2 C3 . . . . -178.31(15) ?
    C1 C2 C3 C4 . . . . 1.6(3) ?
    C2 C3 C4 C5 . . . . 0.0(3) ?
    C3 C4 C5 C6 . . . . -1.4(2) ?
    C4 C5 C6 C1 . . . . 1.3(2) ?
    C4 C5 C6 N3 . . . . -177.29(14) ?
    C2 C1 C6 C5 . . . . 0.2(2) ?
    C7 C1 C6 C5 . . . . 176.78(15) ?
    C2 C1 C6 N3 . . . . 178.71(14) ?
    C7 C1 C6 N3 . . . . -4.7(2) ?
    C6 C1 C7 N1 . . . . -176.15(15) ?
    C2 C1 C7 N1 . . . . 0.3(2) ?
    O1 C9 C10 C11 . . . . 96.54(18) ?
    N2 C9 C10 C11 . . . . -81.73(18) ?
    C9 C10 C11 S1A . . . . -37.7(2) ?
    C9 C10 C11 C12 . . . . -37.7(2) ?
    C9 C10 C11 C12A . . . . 150.50(13) ?
    C9 C10 C11 S1 . . . . 150.50(13) ?
    C10 C11 C12 C13 . . . . -178.39(15) ?
    S1 C11 C12 C13 . . . . -5.65(15) ?
    C10 C11 S1A C13 . . . . -178.39(15) ?
    C12A C11 S1A C13 . . . . -5.65(15) ?
    C11 C12 C13 C14 . . . . 6.2(2) ?
    C11 S1A C13 C14 . . . . 6.2(2) ?
    S1A C13 C14 C12A . . . . -4.3(2) ?
    C12 C13 C14 S1 . . . . -4.3(2) ?
    C1 C7 N1 N2 . . . . 179.10(13) ?
    C7 N1 N2 C9 . . . . -175.84(14) ?
    C7 N1 N2 C8 . . . . 3.2(2) ?
    O1 C9 N2 N1 . . . . 176.75(14) ?
    C10 C9 N2 N1 . . . . -5.0(2) ?
    O1 C9 N2 C8 . . . . -2.3(2) ?
    C10 C9 N2 C8 . . . . 175.95(14) ?
    C5 C6 N3 O2 . . . . 135.41(16) ?
    C1 C6 N3 O2 . . . . -43.2(2) ?
    C5 C6 N3 O3 . . . . -42.9(2) ?
    C1 C6 N3 O3 . . . . 138.50(16) ?
    C13 C14 S1 C11 . . . . 0.41(17) ?
    C10 C11 S1 C14 . . . . 176.26(14) ?
    C12 C11 S1 C14 . . . . 3.38(13) ?
    C13 C14 C12A C11 . . . . 0.41(17) ?
    C10 C11 C12A C14 . . . . 176.26(14) ?
    S1A C11 C12A C14 . . . . 3.38(13) ?
loop_
    _geom_hbond_atom_site_label_D
    _geom_hbond_atom_site_label_H
    _geom_hbond_atom_site_label_A
    _geom_hbond_site_symmetry_A
    _geom_hbond_distance_DH
    _geom_hbond_distance_HA
    _geom_hbond_distance_DA
    _geom_hbond_angle_DHA
    C8 H8C O1 4_565 0.98 2.49 3.293(2) 139
    C10 H10A O3 3_566 0.99 2.55 3.386(2) 142
    C10 H10B O1 4_566 0.99 2.52 3.439(2) 154
    C5 H5 Cg1 3_666 0.95 2.86 3.7212(18) 151
    C12 H12 Cg1 4_565 0.95 2.85 3.5930(13) 136
_shelx_hkl_file
;
   0   0   1   57.38   95.51   1 0.10167 0.03841-0.19580-0.26281-0.97535-0.96408
   0   0   1  -25.08   72.54   1-0.63358-0.69712 0.71580 0.64899 0.29359 0.30467
   0   0   258472.99 1252.01   1 0.10347-0.02310-0.13502-0.26901-0.98542-0.96285
   0   0  -258278.49 1371.79   1 0.09398 0.22051-0.37271-0.23868-0.92317-0.94573
   0   0  -261452.37 1204.24   1-0.70316-0.57601 0.60282 0.73638 0.37704 0.35488
   0   0   262658.27 1364.10   1-0.60669-0.73377 0.74984 0.61622 0.26391 0.28607
   0   0   3   68.28  103.26   1 0.10490-0.08497-0.07309-0.27408-0.99179-0.95794
   0   0  -3   33.20  106.57   1 0.09065 0.28044-0.42971-0.22867-0.89840-0.93223
   0   0  -3  -16.97   97.06   1-0.72279-0.53206 0.56127 0.76161 0.40317 0.36992
   0   0   3   26.80  103.95   1-0.57796-0.76858 0.78199 0.58156 0.23333 0.26657
   0   0   411641.20  504.30   1 0.10592-0.14723-0.01015-0.27812-0.99432-0.94919
   0   0  -410955.20  600.47   1 0.08693 0.33998-0.48570-0.21764-0.86978-0.91489
   0   0  -412089.02  471.84   1-0.74053-0.48624 0.51777 0.78490 0.42838 0.38405
   0   0   411057.22  584.34   1-0.54736-0.80151 0.81219 0.54495 0.20182 0.24615
   0   0   5   61.04  113.45   1 0.10654-0.20991 0.05386-0.28110-0.99284-0.93643
   0   0  -5   -0.86   95.78   1 0.08279 0.39911-0.54062-0.20555-0.83717-0.89356
   0   0  -5   49.97   92.67   1-0.75634-0.43847 0.47228 0.80619 0.45264 0.39723
   0   0   6 9755.07  504.49   1 0.10671-0.27303 0.11900-0.28296-0.98714-0.91944
   0   0  -6 9058.87  367.57   1-0.77014-0.38869 0.42470 0.82539 0.47592 0.40942
   0   0   7   56.56  146.72   1 0.10641-0.33661 0.18535-0.28360-0.97689-0.89791
   0   0  -7  -25.40   91.16   1-0.78182-0.33680 0.37494 0.84241 0.49816 0.42058
   0   0   8 2383.05  310.20   1 0.10560-0.40072 0.25302-0.28292-0.96167-0.87142
   0   0  -8 2355.39  205.17   1-0.79125-0.28266 0.32286 0.85711 0.51930 0.43064
   0   0   9  -75.75  190.12   1 0.10422-0.46539 0.32216-0.28077-0.94092-0.83938
   0   0  -9  -95.31  126.51   1-0.79826-0.22609 0.26827 0.86931 0.53926 0.43951
   0   1   126420.99 1176.46   1 0.10644 0.03160 0.18234 0.12190-0.97745-0.99203
   0  -1   125831.90  870.75   1 0.08949 0.03776-0.44795-0.52150-0.88956-0.85241
   0   1  -125188.08  893.48   1 0.08251 0.13424-0.54414-0.47059-0.83492-0.87207
   0   1   256753.35 1208.46   1 0.10650-0.03161 0.04889-0.07853-0.99310-0.99641
   0  -1  -254088.38 1281.85   1 0.10074 0.23886-0.22269-0.09525-0.96966-0.96636
   0  -1   254552.46 1248.69   1 0.09833-0.01665-0.28345-0.42401-0.95393-0.90550
   0   1  -255852.20 1311.60   1 0.08631 0.20131-0.49430-0.35374-0.86499-0.91342
   0   1  -256962.62 1186.86   1-0.70899-0.59329 0.59107 0.73124 0.38464 0.33658
   0  -1  -258472.40 1178.51   1-0.69832-0.55973 0.61222 0.73918 0.37083 0.37456
   0  -1   257108.81 1208.54   1-0.62026-0.73590 0.73318 0.59298 0.27875 0.32681
   0   1   257822.20 1234.72   1-0.58714-0.72566 0.77215 0.64511 0.24298 0.23924
   0   1   3 4407.69  283.27   1 0.10651-0.09489 0.05059-0.14383-0.99302-0.98504
   0  -1   3 4578.94  320.91   1 0.10217-0.07615-0.18030-0.38783-0.97829-0.91857
   0  -1  -3 4707.02  362.70   1 0.09574 0.29706-0.33899-0.14447-0.93590-0.94386
   0   1  -3 4526.00  311.64   1 0.08527 0.26352-0.50858-0.30100-0.85677-0.91648
   0  -1  -3 4781.60  267.64   1-0.72107-0.51890 0.56514 0.75888 0.40082 0.39347
   0   1  -3 4430.46  260.14   1-0.72545-0.54617 0.55515 0.76209 0.40684 0.34770
   0  -1   3 4766.95  335.17   1-0.58936-0.76854 0.76971 0.56269 0.24533 0.30448
   0   1   3 4470.51  333.90   1-0.56288-0.76494 0.79735 0.60350 0.21768 0.22502
   0   1   4  281.94  115.63   1 0.10667-0.15802 0.08441-0.17700-0.99070-0.97144
   0  -1   4  152.71  115.95   1 0.10444-0.13717-0.09516-0.36968-0.98996-0.91897
   0  -1  -4  254.97  113.35   1 0.09103 0.35561-0.42368-0.16215-0.90122-0.92045
   0   1  -4  141.29  103.83   1 0.08271 0.32423-0.54168-0.26708-0.83650-0.90749
   0  -1  -4  323.07  109.15   1-0.74015-0.47440 0.51879 0.77932 0.42781 0.40938
   0   1  -4  198.21  121.24   1-0.74167-0.49882 0.51474 0.78847 0.43006 0.35983
   0  -1   4  342.12  161.05   1-0.55775-0.80047 0.80236 0.52854 0.21241 0.28264
   0   1   4  189.01  111.83   1-0.53425-0.79985 0.82400 0.56335 0.18863 0.20705
   0   1   5   -4.95  104.99   1 0.10669-0.22130 0.13119-0.19722-0.98559-0.95505
   0  -1   5   23.10  105.40   1 0.10583-0.19907-0.01723-0.35874-0.99423-0.91195
   0  -1  -5   13.35   80.28   1 0.08622 0.41407-0.49557-0.16703-0.86427-0.89478
   0   1  -5   21.65   75.67   1 0.07930 0.38408-0.58227-0.24066-0.80911-0.89138
   0   1  -5   77.59   93.72   1-0.75666-0.45023 0.47129 0.81180 0.45315 0.37184
   0  -1  -5  -14.24   85.87   1-0.75660-0.42729 0.47145 0.79876 0.45306 0.42355
   0   1   611439.36  544.32   1 0.10642-0.28486 0.18486-0.21055-0.97698-0.93515
   0  -1   610911.05  485.78   1 0.10656-0.26164 0.05751-0.35099-0.99264-0.89908
   0  -1  -610227.97  394.64   1-0.77071-0.37782 0.42251 0.81660 0.47694 0.43634
   0   1  -611260.97  441.15   1-0.77000-0.40000 0.42522 0.83251 0.47567 0.38328
   0   1   7 1956.07  243.00   1 0.10576-0.34881 0.24297-0.21943-0.96425-0.91114
   0  -1   7 1617.04  209.41   1 0.10669-0.32479 0.13095-0.34455-0.98562-0.88079
   0   1  -7 1485.60  162.20   1-0.78146-0.34788 0.37667 0.85075 0.49742 0.39394
   0  -1  -7 1716.34  171.94   1-0.78250-0.32603 0.37165 0.83252 0.49956 0.44788
   0   1   8  585.83  184.49   1 0.10463-0.41323 0.30439-0.22500-0.94678-0.88238
   0  -1   8  765.61  170.92   1 0.10624-0.38854 0.20410-0.33839-0.97316-0.85704
   0  -1  -8  676.67  165.26   1-0.79190-0.27186 0.31861 0.84626 0.52093 0.45817
   0   1  -8  798.95  135.81   1-0.79082-0.29367 0.32563 0.86649 0.51823 0.40367
   0  -1   9 1133.70  185.34   1 0.10518-0.45289 0.27764-0.33184-0.95490-0.82750
   0  -1  -9 1604.51  234.62   1-0.10295 0.47729-0.36876 0.22850 0.92380 0.84851
   0  -1  -9 1492.80  181.72   1-0.79877-0.21516 0.26314 0.85758 0.54102 0.46718
   0   1  -9 1319.89  184.84   1-0.79787-0.23715 0.27198 0.87962 0.53797 0.41233
   0  -2   131328.68  950.42   1 0.07822 0.03803-0.59431-0.67439-0.80041-0.73739
   0   2  -132091.39  958.70   1 0.06940 0.10960-0.68245-0.60237-0.72762-0.79065
   0  -2  -133825.34 1125.92   1-0.09375-0.00749-0.57244-0.51842 0.81456 0.85509
   0   2   131065.99  986.84   1-0.10170-0.18796-0.40711-0.46114 0.90769 0.86718
   0   2  -130093.18  801.98   1-0.70986-0.66918 0.58928 0.66926 0.38579 0.32291
   0  -2   131220.49  887.50   1-0.66417-0.70483 0.67133 0.59135 0.32889 0.39178
   0   2   134535.61 1356.56   1-0.53114-0.61756 0.82672 0.77307 0.18553 0.14480
   0   2   223808.16  690.20   1 0.10553-0.04413 0.25767 0.13678-0.96044-0.98961
   0  -2  -223993.73  890.17   1 0.10537 0.25503-0.04741 0.07346-0.99330-0.96413
   0  -2   224669.16  790.15   1 0.09258-0.01087-0.39756-0.54466-0.91289-0.83858
   0   2  -223573.30  795.72   1 0.07862 0.18208-0.58994-0.44284-0.80360-0.87791
   0   2  -224139.55  675.42   1-0.71549-0.61124 0.57740 0.72416 0.39328 0.31931
   0  -2  -225416.64  724.80   1-0.69491-0.54486 0.61869 0.73905 0.36648 0.39612
   0  -2   222836.14  667.08   1-0.62939-0.73359 0.72138 0.57459 0.28889 0.36286
   0   2   223692.52  746.30   1-0.55930-0.70926 0.80086 0.68041 0.21399 0.18434
   0   2   313038.89  508.71   1 0.10639-0.10656 0.18782-0.00005-0.97642-0.99430
   0  -2  -312575.86  530.38   1 0.10022 0.31308-0.23673-0.04874-0.96639-0.94847
   0  -2   313057.80  490.52   1 0.09887-0.06784-0.27067-0.48478-0.95757-0.87199
   0   2  -312481.27  551.04   1 0.07982 0.24654-0.57631-0.36221-0.81331-0.89889
   0   2  -313654.41  457.63   1-0.72887-0.56104 0.54710 0.76064 0.41161 0.32657
   0  -2  -312899.69  454.87   1-0.72052-0.50690 0.56638 0.75352 0.40007 0.41862
   0  -2   312750.37  550.19   1-0.59776-0.76550 0.76027 0.54667 0.25428 0.33934
   0   2   311822.07  488.67   1-0.54322-0.75672 0.81599 0.62873 0.19764 0.17907
   0   2   490465.98 1310.77   1 0.10640-0.16984 0.18720-0.06767-0.97654-0.98314
   0  -2   489953.04 1293.59   1 0.10248-0.12759-0.17023-0.45130-0.98005-0.88320
   0  -2  -485444.54 2220.37   1 0.09489 0.37101-0.35562-0.10062-0.92979-0.92315
   0   2  -486323.81 2235.76   1 0.07844 0.30843-0.59189-0.31076-0.80219-0.89905
   0  -2  -492068.59 1176.78   1-0.74063-0.46344 0.51752 0.77144 0.42852 0.43599
   0   2  -488925.69 1125.70   1-0.74345-0.51205 0.50993 0.79025 0.43271 0.33658
   0   2   483020.25 2150.99   1-0.51793-0.79497 0.83785 0.58378 0.17244 0.16495
   0   2   5 4644.65  299.75   1 0.10613-0.23340 0.21397-0.10789-0.97105-0.96637
   0  -2   5 4301.00  287.69   1 0.10472-0.18864-0.08174-0.42980-0.99113-0.88299
   0  -2  -5 4187.12  324.65   1 0.08955 0.42893-0.44708-0.12507-0.88999-0.89463
   0   2  -5 4411.76  253.33   1-0.75749-0.46251 0.46865 0.81576 0.45449 0.34728
   0  -2  -5 4639.36  253.09   1-0.75751-0.41674 0.46859 0.78930 0.45452 0.45090
   0   2   6  854.06  164.66   1 0.10558-0.29724 0.25457-0.13428-0.96127-0.94530
   0  -2   6 1013.11  165.59   1 0.10606-0.25059 0.00070-0.41435-0.99435-0.87493
   0  -2  -6  649.13  124.49   1-0.77175-0.36741 0.41848 0.80598 0.47881 0.46411
   0   2  -6  698.04  113.36   1-0.77027-0.41172 0.42421 0.83810 0.47615 0.35786
   0   2   7 5488.64  373.03   1 0.10465-0.36146 0.30343-0.15242-0.94708-0.91984
   0  -2   7 5827.44  393.81   1 0.10666-0.31328 0.08002-0.40202-0.99106-0.86036
   0  -2  -7 5962.23  333.73   1-0.78351-0.31559 0.36665 0.82093 0.50167 0.47588
   0   2  -7 5517.84  292.63   1-0.78140-0.35927 0.37697 0.85764 0.49729 0.36792
   0  -2   8  365.42  181.26   1 0.10659-0.37664 0.15784-0.39119-0.98169-0.83970
   0  -2  -8  271.88  117.59   1-0.79276-0.26127 0.31275 0.83381 0.52316 0.48629
   0   2  -8  163.17  111.25   1-0.79059-0.30489 0.32703 0.87449 0.51768 0.37722
   0  -2   9 1477.41  264.50   1 0.10587-0.44066 0.23521-0.38082-0.96616-0.81288
   0  -2  -9 2412.14  297.17   1-0.10134 0.49050-0.41701 0.17371 0.90323 0.85395
   0  -2  -9 1869.95  230.05   1-0.79940-0.20434 0.25648 0.84432 0.54328 0.49534
   0   2  -9 1681.79  212.59   1-0.79762-0.24834 0.27438 0.88861 0.53713 0.38559
   0   3   0  -15.93   68.96   1 0.00982-0.02474-0.97924-0.95965-0.20245-0.28009
   0   3   0  -20.25   90.17   1-0.77888-0.81323 0.38859 0.40838 0.49227 0.41457
   0  -3   1 6929.07  382.54   1 0.06975 0.04108-0.67928-0.76589-0.73055-0.64165
   0   3  -1 7480.63  423.82   1 0.05882 0.08749-0.76776-0.68113-0.63801-0.72690
   0  -3  -1 7077.96  353.85   1-0.07043 0.02736-0.82001-0.77252 0.56799 0.63439
   0   3   1 6794.97  360.87   1-0.08621-0.18400-0.67551-0.72300 0.73228 0.66588
   0   3  -1 7512.69  347.88   1-0.72218-0.69295 0.56263 0.64921 0.40234 0.31356
   0  -3   1 6657.09  380.81   1-0.66925-0.69847 0.66325 0.57669 0.33493 0.42373
   0  -3  -1 7500.36  534.75   1-0.62611-0.52825 0.72568 0.77274 0.28523 0.35187
   0   3   1 8174.66  634.48   1-0.39810-0.49597 0.91537 0.86831 0.06001-0.00662
   0  -3  -1 7131.14  389.34   1 0.10659 0.20466 0.65443 0.70155-0.74856-0.68258
   0  -3  -229235.60  877.14   1 0.10667 0.26788 0.13936 0.25370-0.98447-0.92944
   0  -3   230024.44  862.98   1 0.08710-0.00482-0.48321-0.63684-0.87115-0.77097
   0   3  -229378.26  825.90   1 0.07133 0.16327-0.66465-0.51103-0.74373-0.84391
   0  -3  -229030.48  725.73   1-0.09931 0.06167-0.46721-0.35263 0.87854 0.93372
   0   3  -229882.83  787.47   1-0.72242-0.62962 0.56209 0.71545 0.40267 0.30281
   0  -3  -231600.69  827.86   1-0.69348-0.53199 0.62135 0.73512 0.36468 0.42021
   0   3   228501.24  864.80   1-0.51962-0.68102 0.83646 0.72259 0.17411 0.11856
   0   3   310629.55  429.52   1 0.10397-0.12053 0.33235 0.15102-0.93740-0.98115
   0  -3  -310542.94  493.83   1 0.10373 0.32823-0.12529 0.05604-0.98668-0.94293
   0  -3   310160.01  473.38   1 0.09541-0.05978-0.34561-0.56626-0.93351-0.82205
   0   3  -310510.66  510.15   1 0.07446 0.22965-0.63418-0.41354-0.76958-0.88104
   0   3  -310792.64  419.75   1-0.73288-0.57650 0.53733 0.75748 0.41730 0.30635
   0  -3  -310656.68  426.16   1-0.72138-0.49631 0.56445 0.74500 0.40124 0.44569
   0  -3   310083.73  440.17   1-0.60368-0.75998 0.75340 0.53322 0.26065 0.37161
   0   3   310037.88  486.01   1-0.51774-0.74268 0.83801 0.65733 0.17226 0.12778
   0   3   436423.09 1017.86   1 0.10482-0.18297 0.29571 0.04738-0.94950-0.98197
   0  -3   434560.08 1034.27   1 0.10026-0.11826-0.23563-0.52325-0.96665-0.84393
   0  -3  -435171.38 1159.01   1 0.09840 0.38605-0.28189-0.03343-0.95438-0.92186
   0   3  -434279.73 1054.94   1 0.07420 0.29266-0.63677-0.34911-0.76747-0.89020
   0  -3  -433438.64  925.10   1-0.74209-0.45345 0.51361 0.76093 0.43069 0.46405
   0   3  -438627.73 1052.81   1-0.74578-0.52583 0.50350 0.79043 0.43621 0.31419
   0  -3   431505.07 1075.72   1-0.57191-0.79175 0.78827 0.50128 0.22702 0.34906
   0   3   435184.49 1230.94   1-0.49778-0.78626 0.85374 0.60625 0.15277 0.11938
   0   3   513587.22  536.69   1 0.10471-0.24637 0.30091-0.01440-0.94788-0.96906
   0  -3   514262.64  555.26   1 0.10335-0.17847-0.13967-0.49428-0.98478-0.85078
   0  -3  -513323.96  651.81   1 0.09272 0.44363-0.39523-0.07975-0.91388-0.89265
   0  -3  -513813.12  445.69   1-0.75911-0.40689 0.46345 0.77756 0.45712 0.47940
   0   3  -512977.27  417.85   1-0.75878-0.47525 0.46451 0.81822 0.45658 0.32347
   0   3   6 7719.43  374.74   1 0.10409-0.31027 0.32734-0.05496-0.93915-0.94905
   0  -3   6 8231.16  436.88   1 0.10530-0.23981-0.05134-0.47295-0.99311-0.84782
   0  -3  -6 8790.23  391.32   1-0.77328-0.35749 0.41241 0.79330 0.48161 0.49281
   0   3  -6 8215.87  353.70   1-0.77090-0.42379 0.42179 0.84228 0.47728 0.33309
   0  -3   7 1297.79  190.28   1 0.10638-0.30202 0.03269-0.45590-0.99378-0.83721
   0  -3  -7 1248.52  218.44   1-0.10303 0.37391-0.36637 0.08365 0.92474 0.92368
   0  -3  -7  897.19  129.45   1-0.78485-0.30548 0.35979 0.80746 0.50453 0.50465
   0   3  -7 1319.35  143.19   1-0.78161-0.37094 0.37592 0.86320 0.49774 0.34246
   0  -3   8  240.41  161.79   1 0.10671-0.36498 0.11439-0.44120-0.98768-0.81983
   0  -3  -8  367.94  121.03   1-0.10147 0.43870-0.41352 0.10357 0.90481 0.89264
   0  -3  -8  269.69  123.79   1-0.79384-0.25090 0.30516 0.81961 0.52601 0.51505
   0   3  -8  180.87  108.69   1-0.79057-0.31632 0.32715 0.88121 0.51763 0.35128
   0  -3   9  135.94  128.52   1 0.10633-0.42865 0.19501-0.42757-0.97501-0.79588
   0  -3  -9  451.88  178.14   1-0.09935 0.50402-0.46632 0.11786 0.87901 0.85561
   0  -3  -9  220.51  108.71   1-0.80013-0.19362 0.24816 0.82940 0.54607 0.52402
   0   3  -9  193.23  110.40   1-0.79749-0.25966 0.27553 0.89637 0.53673 0.35929
   0  -4   010915.61  527.47   1 0.02215 0.06825-0.94896-0.97507-0.31461-0.21109
   0   4   011038.28  461.97   1 0.00805-0.03804-0.98248-0.95636-0.18615-0.28967
   0   4   011264.15  663.54   1-0.78464-0.83043 0.36089 0.38729 0.50407 0.40048
   0  -4   011953.18  633.46   1-0.71881-0.67302 0.57017 0.54377 0.39774 0.50134
   0  -4   161510.27 1456.58   1 0.06373 0.04659-0.73059-0.82373-0.67983-0.56505
   0   4  -162289.43 1473.53   1 0.05033 0.06747-0.82376-0.73060-0.56468-0.67945
   0  -4  -162528.47 1241.00   1-0.04881 0.06050-0.93457-0.89363 0.35241 0.44470
   0   4   163627.54 1237.54   1-0.07038-0.17970-0.82037-0.86132 0.56748 0.47520
   0   4  -165885.99 1246.46   1-0.73351-0.71572 0.53579 0.62897 0.41819 0.30351
   0  -4   164458.74 1449.54   1-0.67052-0.68830 0.66120 0.56805 0.33645 0.45116
   0  -4  -164152.66 1624.13   1-0.59851-0.48920 0.75941 0.79989 0.25508 0.34763
   0  -4  -233556.63  868.10   1 0.10433 0.27709 0.31745 0.42524-0.94251-0.86162
   0  -4   234208.50  922.77   1 0.08227 0.00187-0.54707-0.70723-0.83302-0.70697
   0   4  -233696.10  958.15   1 0.06462 0.14502-0.72336-0.56320-0.68743-0.81349
   0  -4  -235852.53  799.11   1-0.08844 0.08407-0.64826-0.54021 0.75626 0.83731
   0   4  -232722.12  759.39   1-0.72959-0.64823 0.54537 0.70533 0.41263 0.28687
   0  -4  -235117.33  873.86   1-0.69483-0.52189 0.61884 0.72600 0.36638 0.44781
   0  -4   231758.68  852.49   1-0.63819-0.71951 0.70951 0.54956 0.29880 0.42458
   0   4   232208.65  958.21   1-0.46258-0.63542 0.87852 0.77124 0.11921 0.03774
   0   4   234563.41  863.50   1 0.10670-0.06631 0.62816 0.52077-0.77073-0.85111
   0  -4  -3  298.96  118.13   1 0.10595 0.34200-0.00770 0.16707-0.99434-0.92472
   0  -4   3  251.31  121.65   1 0.09203-0.05162-0.40704-0.63421-0.90876-0.77142
   0   4  -3  541.54  140.93   1 0.06928 0.21294-0.68357-0.45639-0.72658-0.86391
   0  -4  -3  391.15   83.05   1-0.09894 0.13677-0.47547-0.30034 0.87414 0.94397
   0   4  -3  329.66   91.29   1-0.73736-0.59243 0.52605 0.75280 0.42374 0.28689
   0  -4  -3  291.48   98.06   1-0.72393-0.48742 0.55865 0.73259 0.40475 0.47509
   0  -4   3  538.84  136.46   1-0.60752-0.75237 0.74886 0.52209 0.26480 0.40167
   0   4   3  407.95  123.99   1-0.48480-0.72119 0.86329 0.68919 0.14029 0.06991
   0  -4  -417743.22  710.39   1 0.10140 0.40074-0.20384 0.03793-0.97373-0.91540
   0  -4   420475.26  770.38   1 0.09795-0.10896-0.29207-0.58626-0.95136-0.80275
   0   4  -417956.65  699.21   1 0.07002 0.27695-0.67682-0.38264-0.73280-0.88141
   0  -4  -419253.23  672.73   1-0.10171 0.19720-0.40675-0.16453 0.90785 0.96645
   0  -4  -420200.78  724.41   1-0.74466-0.44457 0.50661 0.74734 0.43452 0.49379
   0   4  -417373.41  582.81   1-0.74857-0.54006 0.49562 0.78915 0.44045 0.29253
   0   4   418465.90  796.01   1-0.47300-0.77292 0.87155 0.63065 0.12904 0.06974
   0  -4   511560.66  501.47   1 0.10182-0.16845-0.19124-0.55240-0.97624-0.81637
   0  -4  -5 9271.70  523.86   1 0.09568 0.45812-0.34027-0.03132-0.93544-0.88833
   0  -4  -510531.20  404.54   1-0.10227 0.25982-0.39038-0.08106 0.91495 0.96224
   0  -4  -511513.00  413.47   1-0.76145-0.39779 0.45571 0.76322 0.46098 0.50916
   0   4  -511099.35  420.17   1-0.76046-0.48838 0.45900 0.81931 0.45935 0.30034
   0   4   5 9832.29  611.28   1-0.44973-0.81320 0.88670 0.57898 0.10719 0.05897
   0  -4   6  148.77  111.42   1 0.10436-0.22921-0.09868-0.52683-0.98963-0.81847
   0  -4  -6   79.19  105.05   1-0.10186 0.32344-0.40249-0.02610 0.90973 0.94588
   0  -4  -6   50.39   83.60   1-0.77531-0.34808 0.40406 0.77835 0.48540 0.52250
   0   4  -6   31.93   87.09   1-0.77185-0.43620 0.41806 0.84515 0.47901 0.30892
   0  -4   7 1290.09  185.35   1 0.10591-0.29094-0.01101-0.50616-0.99431-0.81187
   0  -4  -7 1428.66  187.11   1-0.10082 0.38768-0.43083 0.01264 0.89677 0.92170
   0  -4  -7 1339.12  172.10   1-0.78652-0.29571 0.35086 0.79193 0.50820 0.53421
   0   4  -7 1574.77  157.15   1-0.78209-0.38286 0.37364 0.86751 0.49871 0.31754
   0  -4   8  245.70  127.86   1 0.10664-0.35351 0.07379-0.48834-0.99155-0.79783
   0  -4  -8  321.02  134.57   1-0.09919 0.45251-0.46989 0.04067 0.87713 0.89082
   0  -4  -8  345.12  111.65   1-0.79510-0.24072 0.29564 0.80350 0.52952 0.54446
   0   4  -8  220.09  106.52   1-0.79075-0.32794 0.32608 0.88673 0.51805 0.32580
   0  -4   9  495.97  165.91   1 0.10660-0.41684 0.15711-0.47202-0.98180-0.77680
   0  -4  -9  335.13  161.26   1-0.80093-0.18298 0.23803 0.81267 0.54939 0.55324
   0   4  -9  254.86  108.18   1-0.79749-0.27111 0.27552 0.90296 0.53673 0.33339
   0  -5   0   25.08  103.81   1 0.02389 0.08152-0.94355-0.97620-0.33035-0.20095
   0   5   0  -34.49   77.83   1 0.00627-0.05135-0.98546-0.95281-0.16978-0.29918
   0   5   0   -4.05   90.32   1-0.78967-0.84691 0.33275 0.36575 0.51545 0.38595
   0  -5   0   27.29   85.83   1-0.70738-0.65015 0.59435 0.56136 0.38254 0.51203
   0  -5   126414.21  833.71   1 0.05952 0.05390-0.76271-0.86240-0.64399-0.50334
   0   5  -124076.83  761.91   1 0.04338 0.04900-0.86264-0.76295-0.50394-0.64458
   0  -5  -126388.74  694.86   1-0.03233 0.08851-0.98071-0.94631 0.19272 0.31088
   0   5   127002.96  740.02   1-0.05825-0.17910-0.89335-0.92775 0.44556 0.32740
   0   5  -127802.17  717.97   1-0.74390-0.73757 0.50869 0.60847 0.43339 0.29281
   0  -5   127198.41  818.96   1-0.66904-0.67538 0.66359 0.56386 0.33469 0.47530
   0  -5  -124710.34  841.28   1-0.55425-0.43350 0.80572 0.83961 0.20883 0.32728
   0  -5   2  502.42  139.26   1 0.07819 0.00932-0.59474-0.76143-0.80010-0.64817
   0   5  -2  655.42  147.26   1 0.05852 0.12739-0.76988-0.60315-0.63548-0.78738
   0  -5  -2  698.27  108.08   1-0.07497 0.10907-0.78531-0.68379 0.61454 0.72147
   0   5   2  694.67  103.36   1-0.09918-0.28323-0.47007-0.57158 0.87703 0.77010
   0   5  -2  697.10  110.84   1-0.73684-0.66692 0.52740 0.69396 0.42298 0.27132
   0  -5  -2  625.27  117.26   1-0.70007-0.51569 0.60885 0.70941 0.37307 0.48040
   0  -5   2  527.23  111.55   1-0.63910-0.70898 0.70826 0.54172 0.29983 0.45152
   0   5   2  578.14  138.11   1-0.37933-0.56361 0.92424 0.82354 0.04327-0.06409
   0   5   2  690.68  108.65   1 0.10464-0.07993 0.75963 0.65882-0.64187-0.74804
   0  -5  -3 4093.94  274.34   1 0.10671 0.35430 0.11036 0.27859-0.98814-0.89266
   0  -5   3 4426.81  306.23   1 0.08889-0.04323-0.45707-0.69078-0.88497-0.72176
   0   5  -3 4055.49  288.15   1 0.06432 0.19645-0.72582-0.49212-0.68486-0.84807
   0  -5  -3 4151.66  240.16   1-0.09150 0.15574-0.60676-0.43816 0.78959 0.88529
   0   5  -3 3813.73  241.13   1-0.74217-0.60868 0.51340 0.74675 0.43080 0.26806
   0  -5  -3 4601.88  275.74   1-0.72851-0.48054 0.54795 0.71530 0.41111 0.50735
   0  -5   3 4220.67  357.35   1-0.60958-0.74299 0.74638 0.51303 0.26704 0.42981
   0   5   3 4633.06  379.12   1-0.44216-0.68998 0.89132 0.72381 0.10016 0.00387
   0  -5  -412130.24  638.73   1 0.10381 0.41469-0.12199 0.11323-0.98708-0.90288
   0  -5   412402.54  546.72   1 0.09567-0.09971-0.34043-0.64115-0.93538-0.76090
   0   5  -411940.22  557.88   1 0.06593 0.26133-0.71257-0.41185-0.69848-0.87297
   0  -5  -412218.94  495.96   1-0.09702 0.21342-0.51492-0.27923 0.85172 0.93620
   0   5  -413092.50  534.91   1-0.75172-0.55466 0.48640 0.78652 0.44533 0.27151
   0  -5  -412234.74  469.23   1-0.74845-0.43692 0.49594 0.73007 0.44028 0.52544
   0   5   412341.40  648.08   1-0.44259-0.75395 0.89106 0.65674 0.10056 0.01535
   0  -5   5    2.43  117.44   1 0.10022-0.15851-0.23684-0.60456-0.96636-0.78062
   0  -5  -5   19.89  106.04   1 0.09837 0.47234-0.28261 0.01980-0.95417-0.88118
   0  -5  -5   21.98   79.70   1-0.09874 0.27490-0.47985-0.17707 0.87177 0.94502
   0  -5  -5  -50.75  104.39   1-0.76459-0.38948 0.44496 0.74587 0.46625 0.54033
   0   5  -5   18.12   75.27   1-0.76249-0.50186 0.45221 0.81911 0.46271 0.27781
   0   5   5   69.77  152.84   1-0.42490-0.79980 0.90130 0.60017 0.08428 0.01015
   0  -5   621479.31  782.07   1 0.10330-0.21872-0.14146-0.57617-0.98453-0.78751
   0  -5  -621468.90  739.20   1-0.09884 0.33800-0.47775-0.10789 0.87291 0.93493
   0  -5  -620211.11  646.20   1-0.77786-0.33918 0.39312 0.76081 0.49027 0.55327
   0   5  -621678.94  671.08   1-0.77310-0.44889 0.41312 0.84681 0.48128 0.28529
   0  -5   7   23.39  135.44   1 0.10530-0.28001-0.05115-0.55285-0.99312-0.78482
   0  -5  -7   15.57  106.73   1-0.09799 0.40205-0.49573-0.05878 0.86292 0.91372
   0   5  -7 -268.44  101.71   1-0.78280-0.39502 0.37018 0.87065 0.50018 0.29311
   0  -5  -7    4.35   83.43   1-0.78851-0.28626 0.33962 0.77410 0.51273 0.56464
   0  -5   8 3294.88  271.64   1 0.10641-0.34220 0.03606-0.53262-0.99366-0.77408
   0  -5  -8 3804.06  332.28   1-0.09639 0.46684-0.52685-0.02281 0.84447 0.88404
   0  -5  -8 3561.54  261.66   1-0.79653-0.23070 0.28402 0.78527 0.53372 0.57455
   0   5  -8 3095.14  216.11   1-0.79109-0.33974 0.32388 0.89113 0.51891 0.30075
   0  -5   9  911.24  261.89   1 0.10671-0.40519 0.12155-0.51413-0.98683-0.75596
   0  -5  -9  865.91  143.42   1-0.80177-0.17237 0.22592 0.79396 0.55327 0.58302
   0   5  -9  750.54  135.35   1-0.79761-0.28268 0.27442 0.90845 0.53712 0.30788
   0  -6   056369.88 1211.44   1 0.02563 0.09478-0.93787-0.97705-0.34602-0.19074
   0   6   059143.20 1196.74   1 0.00448-0.06466-0.98816-0.94898-0.15334-0.30861
   0   6   059113.94 1250.62   1-0.79397-0.86266 0.30416 0.34376 0.52638 0.37099
   0  -6   059248.41 1288.34   1-0.69523-0.62654 0.61808 0.57849 0.36689 0.52228
   0  -6   157379.90 1166.14   1 0.05660 0.06250-0.78339-0.88961-0.61894-0.45241
   0   6  -162873.56 1361.11   1 0.03754 0.03164-0.89101-0.78479-0.45242-0.61894
   0  -6  -160826.44 1209.27   1-0.02005 0.11231-0.99692-0.96905 0.07578 0.21982
   0   6  -159168.64 1092.67   1-0.75342-0.75853 0.48129 0.58767 0.44800 0.28152
   0  -6   161202.57 1287.38   1-0.66547-0.66037 0.66929 0.56297 0.33043 0.49695
   0  -6   2   36.95  112.03   1 0.07482 0.01749-0.63045-0.80367-0.77261-0.59480
   0   6  -2   22.19  103.14   1 0.05294 0.11029-0.80755-0.63429-0.58740-0.76518
   0  -6  -2   31.72   62.64   1-0.06106 0.13452-0.87860-0.78366 0.47362 0.60644
   0   6   2   16.31   57.93   1-0.09266-0.28824-0.58948-0.68446 0.80244 0.66964
   0   6  -2   20.81   93.84   1-0.74404-0.68558 0.50831 0.68148 0.43359 0.25604
   0  -6  -2   13.22   64.00   1-0.71087-0.51504 0.58717 0.68114 0.38713 0.52036
   0  -6   2  -26.26   77.21   1-0.63822-0.69665 0.70949 0.53636 0.29882 0.47642
   0   6   2   31.94  111.05   1-0.25733-0.45299 0.96440 0.87012-0.06083-0.19409
   0  -6  -3   86.94   85.15   1 0.10602 0.36515 0.22325 0.38494-0.96897-0.84763
   0  -6   3   23.43   78.38   1 0.08607-0.03452-0.49769-0.73793-0.86307-0.67399
   0  -6  -3    0.89   59.36   1-0.08220 0.17657-0.71939-0.55732 0.68972 0.81130
   0   6  -3   78.52   73.67   1-0.74720-0.62516 0.49951 0.73945 0.43837 0.24973
   0  -6  -3    4.79   67.94   1-0.73546-0.47605 0.53089 0.69163 0.42099 0.54314
   0  -6   3   27.93   93.31   1-0.61010-0.73207 0.74576 0.50582 0.26761 0.45628
   0   6   3   83.24  103.98   1-0.38669-0.64595 0.92086 0.75993 0.04981-0.07238
   0   6   3   77.59   58.22   1 0.10614-0.15338 0.69559 0.53451-0.71054-0.83112
   0  -6  -4  540.85  150.42   1 0.10551 0.42793-0.03864 0.19003-0.99366-0.88360
   0  -6   4  538.07  149.16   1 0.09349-0.09036-0.38163-0.68888-0.91957-0.71921
   0  -6  -4  545.50   96.20   1-0.09082 0.23115-0.61639-0.38724 0.78217 0.89253
   0  -6  -4  485.13   94.16   1-0.75358-0.43059 0.48082 0.70835 0.44824 0.55930
   0   6  -4  700.01  126.20   1-0.75517-0.56955 0.47594 0.78267 0.45076 0.25104
   0   6   4  647.87  177.96   1-0.40527-0.72807 0.91177 0.68403 0.06646-0.04464
   0  -6  -5  431.75  141.25   1 0.10071 0.48643-0.22341 0.07226-0.96950-0.87072
   0  -6   5  501.60  140.98   1 0.09861-0.14851-0.27702-0.65128-0.95578-0.74415
   0  -6  -5  390.98   91.60   1-0.09411 0.29106-0.56665-0.27040 0.81856 0.91769
   0  -6  -5  419.23  123.62   1-0.76854-0.38198 0.43072 0.72503 0.47308 0.57306
   0   6  -5  307.58  133.64   1-0.76480-0.51561 0.44422 0.81773 0.46661 0.25581
   0   6   5  360.62  124.53   1-0.39540-0.78174 0.91670 0.62215 0.05758-0.04244
   0  -6   6  759.40  166.64   1 0.10218-0.20830-0.17993-0.62118-0.97835-0.75547
   0  -6  -6  740.30  128.76   1-0.09497 0.35339-0.55215-0.18881 0.82831 0.91622
   0  -6  -6  885.64  136.57   1-0.78092-0.33078 0.37924 0.74033 0.49632 0.58521
   0   6  -6  648.52  114.57   1-0.77460-0.46184 0.40704 0.84733 0.48405 0.26216
   0  -6   7  101.15  146.20   1 0.10460-0.26917-0.08782-0.59607-0.99062-0.75646
   0  -6  -7    8.96   92.03   1-0.09449 0.41707-0.56032-0.12991 0.82286 0.89953
   0  -6  -7  105.70   85.73   1-0.79079-0.27708 0.32580 0.75367 0.51816 0.59597
   0   6  -7   23.08  120.78   1-0.78371-0.40738 0.36563 0.87270 0.50210 0.26913
   0  -6   8 2191.01  222.24   1 0.10606-0.33100 0.00115-0.57408-0.99435-0.74890
   0  -6  -8 2273.51  276.84   1-0.09304 0.48172-0.58370-0.08619 0.80662 0.87207
   0  -6  -8 2352.09  230.76   1-0.79808-0.22080 0.27004 0.76469 0.53864 0.60537
   0   6  -8 2050.54  200.92   1-0.79159-0.35169 0.32061 0.89446 0.52016 0.27611
   0  -6   9  165.21  174.33   1 0.10668-0.39367 0.08833-0.55390-0.99036-0.73362
   0  -6  -9   28.06  130.05   1-0.80259-0.16174 0.21161 0.77305 0.55772 0.61337
   0   6  -9  344.11  149.75   1-0.79784-0.29436 0.27227 0.91291 0.53787 0.28273
   0  -7   0   32.10   89.11   1 0.02737 0.10804-0.93192-0.97762-0.36162-0.18046
   0   7   0  -38.10   81.45   1 0.00269-0.07797-0.99059-0.94488-0.13682-0.31798
   0   7   0   17.08   80.83   1-0.79754-0.87767 0.27511 0.32131 0.53688 0.35558
   0  -7   0  -10.83   70.72   1-0.68178-0.60170 0.64232 0.59624 0.35012 0.53146
   0  -7   130915.82  872.44   1 0.05462 0.07204-0.79673-0.90948-0.60185-0.40945
   0   7  -131434.63  874.98   1 0.03251 0.01509-0.91255-0.79980-0.40766-0.60007
   0  -7  -132344.68  809.67   1-0.01066 0.13324-0.99986-0.97852-0.01265 0.15726
   0   7   132211.12  784.67   1-0.04384-0.18774-0.95170-0.97304 0.30386 0.13395
   0   7  -131890.11  776.68   1-0.76209-0.77865 0.45355 0.56653 0.46205 0.26967
   0  -7   130016.48  848.82   1-0.66021-0.64367 0.67749 0.56459 0.32421 0.51664
   0  -7   216271.18  564.48   1 0.07211 0.02631-0.65729-0.83704-0.75017-0.54650
   0   7  -215199.51  661.45   1 0.04784 0.09366-0.83835-0.65856-0.54301-0.74667
   0  -7  -215143.16  524.37   1-0.04813 0.15898-0.93709-0.84868 0.34573 0.50443
   0   7   215183.80  525.43   1-0.08596-0.29307-0.67850-0.76695 0.72954 0.57086
   0   7  -215790.17  488.72   1-0.75111-0.70409 0.48822 0.66798 0.44437 0.24092
   0  -7  -216309.42  620.27   1-0.73080-0.52363 0.54245 0.62998 0.41433 0.57351
   0  -7   216163.41  632.90   1-0.63580-0.68280 0.71279 0.53308 0.29609 0.49959
   0   7   216387.40  767.65   1-0.07172-0.27882 0.97592 0.88821-0.20597-0.36514
   0  -7  -215067.66  533.98   1 0.10657 0.31426 0.65760 0.74526-0.74578-0.58805
   0  -7  -3 5466.79  351.66   1 0.10412 0.37479 0.32630 0.48143-0.93951-0.79230
   0  -7   3 6302.34  388.40   1 0.08358-0.02547-0.53058-0.77735-0.84349-0.62854
   0   7  -3 5150.17  324.97   1 0.05513 0.16419-0.79330-0.54647-0.60631-0.82122
   0  -7  -3 5848.18  318.14   1-0.07183 0.19847-0.80977-0.65424 0.58232 0.72977
   0   7  -3 5310.22  277.59   1-0.75237-0.64178 0.48446 0.73101 0.44634 0.23181
   0  -7  -3 5557.83  308.92   1-0.74518-0.47432 0.50519 0.65933 0.43530 0.58334
   0  -7   3 5707.99  406.96   1-0.60926-0.71980 0.74677 0.50025 0.26669 0.48128
   0   7   3 5506.12  393.19   1-0.31407-0.58477 0.94930 0.79496-0.01337-0.16147
   0   7   3 6208.27  328.81   1 0.10379-0.16729 0.78310 0.62859-0.61317-0.75953
   0  -7  -4 1267.17  176.73   1 0.10647 0.44043 0.04406 0.26619-0.99333-0.85741
   0  -7   4 1308.09  161.54   1 0.09146-0.08086-0.41657-0.73036-0.90448-0.67825
   0  -7  -4 1264.11  143.81   1-0.08335 0.25015-0.70742-0.48479 0.70186 0.83809
   0  -7  -4 1189.82  158.98   1-0.76011-0.42568 0.46018 0.68111 0.45876 0.59572
   0   7  -4 1072.74  125.28   1-0.75883-0.58467 0.46434 0.77767 0.45667 0.23105
   0   7   4 1228.65  175.46   1-0.35938-0.69362 0.93283 0.71168 0.02570-0.11130
   0   7   4 1041.47  127.88   1 0.10630-0.22817 0.68401 0.46265-0.72167-0.85667
   0  -7  -5  586.89  171.07   1 0.10271 0.49997-0.16239 0.12673-0.98136-0.85671
   0  -7   5  829.35  172.43   1 0.09704-0.13854-0.31214-0.69294-0.94506-0.70755
   0  -7  -5  702.26  103.45   1-0.08842 0.30828-0.64855-0.35884 0.75601 0.88101
   0  -7  -5  787.10  135.76   1-0.77329-0.37529 0.41234 0.70005 0.48164 0.60752
   0   7  -5  677.46  112.48   1-0.76734-0.52960 0.43513 0.81524 0.47099 0.23429
   0   7   5  792.14  153.54   1-0.36036-0.75814 0.93243 0.64446 0.02656-0.09937
   0   7   5  708.73  111.92   1 0.10670-0.29116 0.62844 0.34024-0.77049-0.89412
   0  -7   6 3167.83  282.17   1 0.10104-0.19790-0.21434-0.66214-0.97151-0.72276
   0  -7  -6 2351.96  250.68   1 0.09675 0.55706-0.31825 0.03811-0.94305-0.82959
   0  -7  -6 3011.16  252.37   1-0.09027 0.36963-0.62407-0.26727 0.77612 0.88990
   0  -7  -6 2956.06  213.30   1-0.78443-0.32285 0.36197 0.71646 0.50362 0.61842
   0   7  -6 2870.28  243.46   1-0.77630-0.47499 0.39988 0.84677 0.48727 0.23949
   0   7   6 3040.57  247.16   1 0.10670-0.35456 0.60560 0.25055-0.78857-0.90083
   0  -7   7 -100.41  116.17   1 0.10383-0.25840-0.12118-0.63598-0.98718-0.72715
   0  -7  -7  -14.06   79.73   1-0.09031 0.43279-0.62354-0.19965 0.77655 0.87910
   0  -7  -7  141.70   83.91   1-0.79329-0.26814 0.30904 0.73032 0.52456 0.62827
   0   7  -7  -57.28   91.75   1-0.78480-0.41992 0.36003 0.87370 0.50443 0.24556
   0   7   7   67.41  117.01   1 0.10670-0.41796 0.60520 0.18329-0.78888-0.88977
   0  -7   8  805.78  156.30   1 0.10563-0.31989-0.03099-0.61278-0.99392-0.72260
   0  -7  -8  490.27  132.39   1-0.08911 0.49718-0.63965-0.14867 0.76348 0.85480
   0  -7  -8  416.70  144.15   1-0.79968-0.21095 0.25342 0.74148 0.54431 0.63694
   0   7  -8  651.66  136.20   1-0.79224-0.36378 0.31633 0.89678 0.52180 0.25185
   0   7   8  603.35  154.76   1 0.10671-0.48134 0.62028 0.13153-0.77708-0.86660
   0  -7   9  958.09  191.90   1 0.10656-0.38225 0.05742-0.59136-0.99264-0.71004
   0  -7  -9 1308.89  160.03   1-0.80332-0.15102 0.19487 0.74971 0.56275 0.64430
   0   7  -9 1269.40  178.86   1-0.79817-0.30614 0.26914 0.91637 0.53896 0.25792
   0  -8   0  477.23  113.73   1 0.02910 0.12130-0.92569-0.97792-0.37715-0.17011
   0   8   0  588.23  112.59   1 0.00089-0.09129-0.99274-0.94050-0.12024-0.32727
   0   8   0  480.90  102.61   1-0.80035-0.89193 0.24560 0.29839 0.54692 0.33973
   0  -8   0  417.34   97.59   1-0.66809-0.57657 0.66512 0.61244 0.33355 0.54080
   0  -8   111944.32  460.11   1 0.05332 0.08227-0.80514-0.92442-0.59068-0.37239
   0   8  -113199.98  519.16   1 0.02807-0.00087-0.92942-0.81014-0.36794-0.58622
   0  -8  -112793.26  477.85   1-0.00319 0.15224-0.99660-0.98180-0.08226 0.11353
   0   8   112814.71  475.50   1-0.03979-0.19522-0.96353-0.97834 0.26459 0.06879
   0   8  -112686.58  459.59   1-0.76994-0.79795 0.42545 0.54503 0.47557 0.25730
   0  -8   112192.78  514.63   1-0.65353-0.62555 0.68759 0.56810 0.31640 0.53473
   0  -8  -112538.91  662.43   1-0.61490-0.45983 0.73989 0.75403 0.27285 0.46901
   0  -8   217278.67  553.26   1 0.06995 0.03568-0.67744-0.86373-0.73223-0.50268
   0   8  -216354.89  570.20   1 0.04314 0.07743-0.86388-0.67755-0.50184-0.73137
   0  -8  -217352.00  494.36   1-0.03667 0.18197-0.97144-0.88957 0.23441 0.41898
   0   8   217645.55  548.90   1-0.07978-0.29842-0.74316-0.82507 0.66434 0.47978
   0   8  -216914.20  485.37   1-0.75795-0.72238 0.46719 0.65355 0.45523 0.22588
   0  -8  -219091.62  729.99   1-0.76060-0.54187 0.45855 0.53932 0.45957 0.64459
   0  -8   218326.26  656.30   1-0.63205-0.66761 0.71785 0.53156 0.29187 0.52128
   0  -8  -216300.53  492.59   1 0.10568 0.32493 0.72055 0.80163-0.68529-0.50179
   0  -8   3   -2.39   84.66   1 0.08144-0.01608-0.55715-0.81046-0.82640-0.58557
   0   8  -3  141.40  133.17   1 0.05086 0.14840-0.82052-0.56716-0.56934-0.81012
   0  -8  -3   61.79   61.45   1-0.06112 0.22073-0.87828-0.72933 0.47422 0.64756
   0   8   3   56.61   63.57   1-0.10134-0.38318-0.41710-0.56610 0.90319 0.72986
   0  -8  -3   32.68   61.97   1-0.75796-0.47565 0.46716 0.61471 0.45524 0.62918
   0   8  -3   36.90   81.15   1-0.75758-0.65844 0.46835 0.72149 0.45464 0.21421
   0  -8   3  137.80  123.69   1-0.60721-0.70630 0.74923 0.49613 0.26447 0.50496
   0   8   3   46.05   98.50   1-0.21964-0.50168 0.97127 0.82329-0.09152-0.26549
   0  -8  -4 2660.00  283.06   1 0.10670 0.45221 0.12399 0.33957-0.98652-0.82473
   0  -8   4 2818.37  225.06   1 0.08961-0.07118-0.44611-0.76643-0.89047-0.63837
   0  -8  -4 2632.93  202.90   1-0.07495 0.27008-0.78548-0.56939 0.61432 0.77643
   0  -8  -4 2744.50  209.54   1-0.76805-0.42218 0.43252 0.64685 0.47223 0.63509
   0   8  -4 2677.14  192.01   1-0.76265-0.59993 0.45166 0.77159 0.46298 0.21146
   0   8   4 2598.14  271.30   1-0.30377-0.64932 0.95248 0.73767-0.02210-0.18498
   0   8   4 2821.94  208.09   1 0.10466-0.24136 0.75884 0.54406-0.64280-0.80357
   0  -8  -5 5288.43  379.01   1 0.10431 0.51311-0.10098 0.18159-0.98940-0.83889
   0  -8   5 6360.79  393.23   1 0.09555-0.12850-0.34274-0.73008-0.93455-0.67116
   0  -8  -5 6091.14  309.83   1-0.08181 0.32642-0.72338-0.44020 0.68557 0.83645
   0  -8  -5 6284.30  313.00   1-0.77880-0.36935 0.38895 0.67006 0.49211 0.64388
   0   8  -5 6406.84  354.22   1-0.77006-0.54377 0.42499 0.81169 0.47578 0.21318
   0   8   5 5100.22  404.59   1-0.31868-0.72791 0.94781 0.66643-0.00944-0.16128
   0   8   5 6674.07  346.80   1 0.10609-0.30333 0.69900 0.41736-0.70720-0.85661
   0  -8   6  139.21  141.82   1 0.09990-0.18741-0.24509-0.69944-0.96433-0.68967
   0  -8  -6   73.93  132.78   1 0.09878 0.57062-0.27295 0.07688-0.95694-0.81760
   0  -8  -6  107.06   98.64   1-0.08477 0.38666-0.69197-0.34170 0.71692 0.85658
   0  -8  -6  104.63  101.18   1-0.78832-0.31530 0.34072 0.68862 0.51229 0.65298
   0   8  -6  -10.31   84.89   1-0.77819-0.48832 0.39170 0.84519 0.49090 0.21721
   0   8   6   49.20   71.05   1 0.10647-0.36635 0.66919 0.32071-0.73541-0.87345
   0  -8   7 4032.23  316.29   1 0.10303-0.24766-0.15140-0.67274-0.98308-0.69718
   0  -8  -7 4072.69  281.91   1-0.08546 0.44917-0.68425-0.26689 0.72421 0.85264
   0  -8  -7 4039.21  291.85   1-0.79594-0.25934 0.28892 0.70360 0.53196 0.66157
   0   8  -7 4371.98  286.61   1-0.78605-0.43261 0.35345 0.87372 0.50714 0.22237
   0   8   7 4451.77  334.17   1 0.10654-0.42968 0.66188 0.24655-0.74199-0.86866
   0  -8   8  731.62  197.97   1 0.10514-0.30884-0.06049-0.64883-0.99261-0.69543
   0  -8  -8 1110.34  166.50   1-0.08460 0.51322-0.69388-0.20943 0.71510 0.83230
   0  -8  -8 1081.07  161.99   1-0.80124-0.20107 0.23383 0.71528 0.55075 0.66927
   0   8  -8 1006.17  132.33   1-0.79300-0.37599 0.31109 0.89814 0.52379 0.22794
   0   8   8 1220.14  164.83   1 0.10646-0.49315 0.67082 0.18865-0.73393-0.84923
   0  -8   9  332.84  224.06   1 0.10635-0.37092 0.02877-0.62655-0.99391-0.68544
   0   8  -9  292.14  111.71   1-0.79858-0.31800 0.26506 0.91890 0.54036 0.23343
   0  -9   0   10.17   87.38   1 0.03083 0.13455-0.91918-0.97795-0.39261-0.15969
   0   9   0   53.48   78.77   1-0.00090-0.10462-0.99462-0.93585-0.10358-0.33649
   0   9   0    7.30   61.91   1-0.80238-0.90541 0.21560 0.27500 0.55649 0.32341
   0  -9   0   14.66   81.42   1-0.65364-0.55067 0.68743 0.62817 0.31652 0.54967
   0  -9   157692.08 1277.49   1 0.05255 0.09302-0.81007-0.93588-0.58396-0.33979
   0   9  -156603.11 1185.71   1 0.02408-0.01639-0.94296-0.81715-0.33201-0.57617
   0  -9  -155737.17 1191.23   1 0.00294 0.16990-0.99027-0.98199-0.13911 0.08255
   0   9   153873.24 1151.61   1-0.03704-0.20399-0.97056-0.97883 0.23796 0.01629
   0   9  -154101.01 1031.87   1-0.77698-0.81643 0.39697 0.52315 0.48857 0.24440
   0  -9   154883.17 1230.39   1-0.64560-0.60618 0.69913 0.57306 0.30724 0.55148
   0  -9  -154582.88 1466.59   1-0.57729-0.41078 0.78270 0.79025 0.23262 0.45469
   0  -9   2 1217.54  155.46   1 0.06827 0.04553-0.69249-0.88531-0.71818-0.46275
   0   9  -2 1363.93  179.40   1 0.03879 0.06156-0.88527-0.69242-0.46344-0.71885
   0  -9  -2 1442.05  153.01   1-0.02672 0.20345-0.98992-0.91458 0.13903 0.34948
   0   9   2 1613.26  175.60   1-0.07443-0.30460-0.78973-0.86511 0.60892 0.39848
   0  -9  -2 1390.52  211.82   1-0.80277-0.57259 0.20797 0.28214 0.55883 0.76976
   0   9  -2 1380.28  149.03   1-0.76449-0.74037 0.44530 0.63826 0.46609 0.21084
   0  -9   2 1687.67  209.96   1-0.62711-0.65123 0.72438 0.53150 0.28634 0.54166
   0  -9  -2 1431.95  144.36   1 0.10440 0.33520 0.76682 0.84133-0.63330-0.42402
   0  -9   340033.54 1204.42   1 0.07962-0.00637-0.57854-0.83838-0.81175-0.54504
   0  -9  -338149.57 1035.12   1-0.05070 0.24268-0.92726-0.78485 0.37095 0.57018
   0   9   335849.34 1094.36   1-0.09809-0.39146-0.49366-0.63614 0.86409 0.66489
   0  -9  -335436.49 1006.94   1-0.77381-0.48006 0.41023 0.55118 0.48260 0.68244
   0   9  -336617.06  990.59   1-0.76277-0.67508 0.45124 0.71099 0.46319 0.19685
   0  -9   333307.19 1026.99   1-0.60405-0.69171 0.75297 0.49328 0.26105 0.52745
   0   9   338794.96 1412.66   1-0.09211-0.38560 0.97730 0.83589-0.19073-0.39062
   0  -9  -4 4812.14  333.72   1 0.10629 0.46334 0.19929 0.40832-0.97415-0.78649
   0  -9   4 4956.76  318.57   1 0.08795-0.06130-0.47097-0.79781-0.87775-0.59977
   0  -9  -4 4489.83  238.71   1-0.06602 0.29054-0.84956-0.64000 0.52333 0.71131
   0  -9  -4 5023.77  289.50   1-0.77729-0.41997 0.39562 0.60335 0.48917 0.67792
   0   9  -4 4290.37  226.89   1-0.76656-0.61529 0.43797 0.76450 0.46963 0.19221
   0   9   4 4271.31  379.65   1-0.23373-0.59072 0.96899 0.76074-0.08012-0.26891
   0  -9  -5 3786.56  355.09   1 0.10549 0.52583-0.04016 0.23586-0.99360-0.81723
   0  -9   5 4242.56  287.43   1 0.09416-0.11836-0.36930-0.76317-0.92452-0.63526
   0  -9  -5 4381.93  255.80   1-0.07445 0.34531-0.78951-0.51286 0.60920 0.78595
   0  -9  -5 3723.03  236.79   1-0.78492-0.36402 0.35942 0.63393 0.50468 0.68236
   0   9  -5 4469.92  261.10   1-0.77292-0.55808 0.41385 0.80716 0.48095 0.19245
   0   9   5 3296.84  318.95   1-0.26997-0.69046 0.96154 0.68646-0.05040-0.22808
   0   9   5 4760.22  285.61   1 0.10455-0.31643 0.76228 0.48723-0.63874-0.81392
   0  -9   6  553.82  133.67   1 0.09881-0.17698-0.27231-0.73319-0.95712-0.65658
   0  -9  -6  477.24  109.41   1-0.07856 0.40440-0.75444-0.41071 0.65164 0.81717
   0  -9  -6  510.01  113.07   1-0.79247-0.30799 0.31478 0.65607 0.52239 0.68898
   0   9  -6  268.11  120.10   1-0.78021-0.50179 0.38255 0.84264 0.49489 0.19531
   0   9   6  373.70  114.06   1 0.10551-0.37887 0.72826 0.38636-0.67712-0.84093
   0  -9   7   -6.93  173.98   1 0.10222-0.23692-0.17865-0.70655-0.97858-0.66682
   0  -9  -7  149.16  118.55   1-0.07997 0.46619-0.74138-0.33056 0.66629 0.82060
   0  -9  -7  110.25   93.30   1-0.79860-0.25055 0.26490 0.67298 0.54042 0.69593
   0   9  -7 -106.03   85.50   1-0.78741-0.44542 0.34592 0.87279 0.51020 0.19953
   0   9   7    5.85  103.30   1 0.10579-0.44198 0.71559 0.30684-0.69045-0.84290
   0  -9   8 2713.30  282.03   1 0.10460-0.29783-0.08744-0.68233-0.99066-0.66761
   0  -9  -8 2473.86  207.37   1-0.80263-0.19101 0.21082 0.68568 0.55796 0.70239
   0   9  -8 2320.12  196.82   1-0.79387-0.38830 0.30493 0.89858 0.52610 0.20435
   0   9   8 2540.87  227.72   1 0.10571-0.50546 0.71926 0.24366-0.68664-0.82772
   0  -9   9   -8.97  145.65   1 0.10608-0.35965 0.00232-0.65955-0.99435-0.66002
   0   9  -9 -101.12   99.31   1-0.79907-0.32993 0.26008 0.92052 0.54206 0.20923
   0 -10   011126.44  479.14   1 0.03255 0.14779-0.91240-0.97769-0.40799-0.14920
   0  10   011470.21  492.10   1-0.00270-0.11794-0.99621-0.93092-0.08685-0.34564
   0  10   011184.43  405.23   1-0.80363-0.91811 0.18512 0.25112 0.56559 0.30661
   0 -10   010871.78  528.76   1-0.63839-0.52398 0.70925 0.64341 0.29902 0.55808
   0 -10   1 8483.85  408.58   1 0.05217 0.10417-0.81247-0.94480-0.58066-0.31061
   0  10  -1 8118.65  394.02   1 0.02043-0.03156-0.95403-0.82169-0.29901-0.56905
   0 -10  -1 9382.39  414.47   1 0.00815 0.18664-0.98231-0.98056-0.18708 0.06046
   0  10   1 8804.75  408.04   1-0.03521-0.21369-0.97478-0.97652 0.22035-0.02720
   0  10  -1 8688.83  352.18   1-0.78322-0.83412 0.36809 0.50087 0.50106 0.23100
   0 -10   1 9023.17  471.90   1-0.63655-0.58568 0.71177 0.57912 0.29694 0.56708
   0 -10  -1 9593.89  618.20   1-0.54710-0.36916 0.81242 0.81339 0.20157 0.44955
   0 -10   213298.57  568.89   1 0.06700 0.05579-0.70358-0.90293-0.70744-0.42614
   0  10  -213334.09  545.10   1 0.03473 0.04597-0.90339-0.70401-0.42740-0.70869
   0 -10  -213032.09  535.48   1-0.01810 0.22359-0.99818-0.92938 0.05736 0.29369
   0  10   213184.12  535.03   1-0.06996-0.31166-0.82332-0.89217 0.56323 0.32692
   0  10  -212109.37  464.67   1-0.77069-0.75802 0.42259 0.62215 0.47691 0.19575
   0 -10   213225.05  554.62   1-0.62108-0.63376 0.73214 0.53268 0.27965 0.56088
   0 -10   320621.01  681.84   1 0.07810 0.00363-0.59566-0.86202-0.79942-0.50684
   0 -10  -321875.85  701.40   1-0.04088 0.26403-0.96054-0.82466 0.27510 0.50021
   0  10   320520.14  703.70   1-0.09467-0.39958-0.55726-0.69320 0.82491 0.59983
   0 -10  -319639.58  645.29   1-0.79156-0.48636 0.32086 0.45521 0.52007 0.74581
   0  10  -321480.00  672.26   1-0.76787-0.69162 0.43320 0.69954 0.47191 0.17968
   0 -10  -4 8430.01  422.74   1 0.10534 0.47394 0.26860 0.47108-0.95747-0.74394
   0 -10   4 9234.76  444.55   1 0.08649-0.05123-0.49179-0.82517-0.86640-0.56254
   0 -10  -4 8082.71  341.66   1-0.05688 0.31125-0.90009-0.69714 0.43196 0.64583
   0 -10  -4 8230.67  371.63   1-0.78739-0.41862 0.34605 0.54718 0.51015 0.72480
   0  10  -4 8786.16  330.46   1-0.77050-0.63068 0.42332 0.75645 0.47656 0.17325
   0  10   4 8528.19  540.69   1-0.14623-0.51466 0.97789 0.77620-0.14947-0.36417
   0 -10  -5 3726.84  316.80   1 0.10626 0.53814 0.01909 0.28857-0.99415-0.79191
   0 -10   5 4203.34  351.00   1 0.09289-0.10810-0.39224-0.79264-0.91515-0.60002
   0 -10  -5 4365.49  301.59   1-0.06659 0.36470-0.84596-0.57584 0.52906 0.73170
   0 -10  -5 4568.79  303.30   1-0.79136-0.35901 0.32212 0.59003 0.51958 0.72316
   0  10  -5 4131.94  263.04   1-0.77586-0.57247 0.40176 0.80167 0.48643 0.17203
   0  10   5 3603.13  388.96   1-0.21064-0.64258 0.97256 0.70404-0.09875-0.30234
   0 -10   6  587.10  187.83   1 0.09776-0.16649-0.29635-0.76376-0.95006-0.62364
   0 -10  -6  567.53  133.32   1-0.07175 0.42274-0.81036-0.47316 0.58151 0.77292
   0 -10  -6  447.30  115.54   1-0.79663-0.30071 0.28314 0.61783 0.53403 0.72652
   0  10  -6  367.77   94.63   1-0.78233-0.51536 0.37248 0.83917 0.49921 0.17372
   0  10   6  438.67  130.10   1 0.10384-0.39210 0.78195 0.44662-0.61462-0.80422
   0 -10   7   68.09  114.71   1 0.10143-0.22617-0.20313-0.73758-0.97388-0.63625
   0 -10  -7   37.50   85.10   1-0.07390 0.48379-0.79395-0.38966 0.60346 0.78364
   0 -10  -7  -59.37  106.62   1-0.80106-0.24157 0.23629 0.63776 0.54995 0.73136
   0  10  -7 -158.98  111.70   1-0.78888-0.45833 0.33750 0.87097 0.51357 0.17701
   0  10   7   58.86   87.51   1 0.10444-0.45489 0.76559 0.36342-0.63478-0.81301
   0 -10   8  234.74  170.62   1 0.10405-0.28684-0.11198-0.71342-0.98824-0.63933
   0 -10  -8   93.78  105.74   1-0.80366-0.18059 0.18387 0.65212 0.56595 0.73628
   0  10  -8  -23.49  112.07   1-0.79481-0.40069 0.29788 0.89814 0.52870 0.18106
   0  10   8  124.04   99.63   1 0.10446-0.51826 0.76499 0.29597-0.63550-0.80237
   0 -10   9 3825.05  386.43   1 0.10576-0.34842-0.02200-0.69043-0.99414-0.63395
   0  10  -9 4174.47  307.77   1-0.79961-0.34191 0.25424 0.92127 0.54404 0.18531
   0 -11   0  -29.47   93.23   1 0.03427 0.16104-0.90533-0.97716-0.42331-0.13863
   0  11   0   33.95   83.93   1-0.00449-0.13128-0.99752-0.92565-0.07020-0.35486
   0  11   0  -32.09   63.74   1-0.80406-0.92998 0.15413 0.22673 0.57421 0.28933
   0 -11   0  -12.92   75.54   1-0.62232-0.49648 0.73056 0.65814 0.28102 0.56599
   0 -11   1 8347.84  391.92   1 0.05209 0.11562-0.81292-0.95179-0.58002-0.28410
   0  11  -1 8603.46  445.73   1 0.01704-0.04648-0.96318-0.82432-0.26828-0.56421
   0 -11  -1 7680.61  355.86   1 0.01269 0.20270-0.97342-0.97821-0.22863 0.04479
   0  11   1 8311.81  377.02   1-0.03406-0.22407-0.97725-0.97245 0.20930-0.06412
   0  11  -1 8624.81  346.57   1-0.78866-0.85101 0.33879 0.47817 0.51306 0.21709
   0 -11   1 8316.63  464.43   1-0.62645-0.56414 0.72524 0.58601 0.28561 0.58165
   0 -11  -1 8727.87  465.93   1-0.51916-0.32978 0.83684 0.83123 0.17366 0.44754
   0 -11   217933.20  780.69   1 0.06606 0.06638-0.71152-0.91740-0.69954-0.39236
   0  11  -216165.65  637.32   1 0.03091 0.03063-0.91885-0.71294-0.39337-0.70054
   0 -11  -218577.58  646.38   1-0.01061 0.24260-0.99985-0.93758-0.01305 0.24915
   0  11   217457.24  619.04   1-0.06631-0.31955-0.84768-0.91000 0.52633 0.26414
   0  11  -217777.53  618.23   1-0.77648-0.77526 0.39911 0.60527 0.48762 0.18057
   0 -11   216398.17  674.62   1-0.61405-0.61529 0.74093 0.53489 0.27192 0.57905
   0 -11   3 3318.73  243.39   1 0.07686 0.01392-0.60922-0.88212-0.78926-0.47080
   0 -11  -3 3307.20  233.60   1-0.03181 0.28462-0.98170-0.85235 0.18773 0.43871
   0  11   3 3158.36  262.17   1-0.09132-0.40776-0.60928-0.73869 0.78767 0.53671
   0 -11  -3 3189.88  213.34   1-0.80403-0.48738 0.16182 0.28957 0.57213 0.82377
   0  11  -3 3576.63  240.09   1-0.77282-0.70802 0.41426 0.68720 0.48076 0.16263
   0 -11  -4 8966.64  437.61   1 0.10400 0.48414 0.33110 0.52703-0.93784-0.69845
   0 -11   4 9419.44  438.88   1 0.08522-0.04097-0.50913-0.84904-0.85645-0.52672
   0 -11  -410050.23  486.47   1-0.04788 0.33177-0.93799-0.74157 0.34332 0.58308
   0 -11  -4 8840.00  423.17   1-0.79722-0.41700 0.27799 0.47252 0.53586 0.77641
   0  11  -4 9375.03  382.39   1-0.77442-0.64605 0.40776 0.74748 0.48372 0.15451
   0 -11  -5 2367.32  234.37   1 0.10665 0.55007 0.07590 0.33883-0.99139-0.76328
   0 -11   5 3142.44  264.04   1 0.09174-0.09772-0.41196-0.81889-0.90656-0.56555
   0 -11  -5 2738.16  204.17   1-0.05840 0.38447-0.89261-0.62912 0.44702 0.67555
   0 -11  -5 2659.23  203.64   1-0.79758-0.35378 0.27471 0.53602 0.53701 0.76648
   0  11  -5 2743.62  214.40   1-0.77884-0.58690 0.38877 0.79528 0.49218 0.15189
   0  11   5 2402.25  366.47   1-0.13920-0.58258 0.97807 0.71611-0.15490-0.38440
   0 -11   6 9995.25  458.38   1 0.09679-0.15593-0.31749-0.79144-0.94330-0.59101
   0 -11  -610266.33  427.19   1-0.06449 0.44153-0.85898-0.52831 0.50792 0.72521
   0 -11  -610041.22  420.68   1-0.80043-0.29306 0.24449 0.57258 0.54728 0.76567
   0  11  -611530.33  429.94   1-0.78451-0.52899 0.36153 0.83482 0.50381 0.15243
   0 -11   7 1326.22  229.18   1 0.10066-0.21540-0.22503-0.76602-0.96913-0.60564
   0 -11  -7 1536.52  168.95   1-0.06733 0.50189-0.84116-0.44341 0.53656 0.74262
   0 -11  -7 1359.94  178.57   1-0.80303-0.23209 0.20218 0.59706 0.56058 0.76788
   0  11  -7 1539.41  153.00   1-0.79041-0.47131 0.32820 0.86827 0.51723 0.15476
   0 -11   8  219.96  130.32   1 0.10350-0.27585-0.13422-0.74221-0.98553-0.61075
   0  11  -8  208.92  157.86   1-0.79581-0.41314 0.28999 0.89684 0.53158 0.15803
   0 -11   9  166.87  148.18   1 0.10542-0.33722-0.04430-0.71928-0.99343-0.60738
   0  11  -9  -61.65  100.17   1-0.80018-0.35394 0.24755 0.92119 0.54627 0.16164
   0 -12   063019.82 1626.27   1 0.03598 0.17427-0.89798-0.97634-0.43854-0.12799
   0  12   062047.65 1643.55   1-0.00630-0.14462-0.99855-0.92015-0.05333-0.36386
   0  12   060783.71 1497.82   1-0.80365-0.94102 0.12262 0.20182 0.58232 0.27154
   0 -12   060243.37 1613.52   1-0.60542-0.46813 0.75136 0.67235 0.26253 0.57340
   0 -12   1 2067.27  219.05   1 0.05226 0.12731-0.81186-0.95726-0.58150-0.25970
   0 -12  -1 1881.76  174.39   1 0.01672 0.21826-0.96398-0.97530-0.26542 0.03388
   0  12  -1 2224.77  234.31   1 0.01386-0.06118-0.97082-0.82543-0.23937-0.56117
   0  12   1 1956.89  199.22   1-0.03342-0.23496-0.97856-0.96723 0.20318-0.09612
   0  12  -1 2082.61  169.92   1-0.79329-0.86709 0.30906 0.45504 0.52455 0.20269
   0 -12   1 2150.04  233.43   1-0.61536-0.54162 0.73932 0.59350 0.27336 0.59531
   0 -12  -1 2173.47  241.49   1-0.49164-0.29081 0.85832 0.84612 0.14685 0.44664
   0 -12   211271.54  490.77   1 0.06541 0.07726-0.71694-0.92935-0.69405-0.36100
   0 -12  -212247.92  492.77   1-0.00404 0.26071-0.99721-0.94147-0.07442 0.21365
   0  12   211651.73  504.38   1-0.06338-0.32813-0.86553-0.92128 0.49681 0.20873
   0  12  -211095.29  425.64   1-0.78183-0.79205 0.37489 0.58765 0.49818 0.16523
   0 -12   211286.58  550.85   1-0.60607-0.59587 0.75058 0.53795 0.26324 0.59627
   0 -12   3 4714.40  326.21   1 0.07585 0.02445-0.61983-0.89925-0.78106-0.43673
   0 -12  -3 5872.15  328.04   1-0.02354 0.30442-0.99378-0.87097 0.10879 0.38565
   0  12   3 5291.02  337.20   1-0.08819-0.41616-0.65141-0.77429 0.75357 0.47673
   0  12  -3 5826.16  295.02   1-0.77756-0.72420 0.39447 0.67402 0.48967 0.14564
   0 -12  -3 4538.45  307.52   1 0.10670 0.43557 0.63190 0.75353-0.76766-0.49240
   0 -12   4 3622.07  260.44   1 0.08414-0.03052-0.52345-0.86990-0.84788-0.49228
   0 -12  -4 3514.88  276.91   1-0.03920 0.35198-0.96510-0.77522 0.25889 0.52453
   0  12   4 3215.53  266.83   1-0.10239-0.49358-0.38675-0.57675 0.91647 0.65094
   0 -12  -4 2983.25  248.71   1-0.80375-0.41208 0.18021 0.36814 0.56700 0.83345
   0  12  -4 3478.22  224.52   1-0.77827-0.66135 0.39132 0.73765 0.49107 0.13595
   0 -12  -522540.91  700.86   1-0.05015 0.40425-0.92944-0.67248 0.36553 0.61994
   0 -12  -521681.18  705.01   1-0.80249-0.34725 0.21352 0.46823 0.55713 0.81250
   0  12  -522014.25  647.32   1-0.78182-0.60132 0.37491 0.78802 0.49817 0.13198
   0  12   520755.75  988.70   1-0.05241-0.50724 0.97403 0.71864-0.22024-0.47566
   0 -12   6 9704.47  454.84   1 0.09589-0.14530-0.33599-0.81646-0.93697-0.55880
   0 -12  -6 9098.39  412.94   1-0.05688 0.46073-0.90007-0.57604 0.43201 0.67520
   0 -12  -6 9474.88  409.21   1-0.80324-0.28443 0.19692 0.51842 0.56214 0.80643
   0  12  -610119.46  399.86   1-0.78673-0.54266 0.34972 0.82961 0.50866 0.13138
   0 -12   7 1386.79  247.09   1 0.09992-0.20453-0.24468-0.79217-0.96444-0.57500
   0 -12  -7 1056.83  161.90   1-0.06033 0.52051-0.88259-0.49149 0.46625 0.69821
   0 -12  -7  883.91  120.34   1-0.80403-0.22164 0.16135 0.54963 0.57226 0.80546
   0  12  -7 1050.27  155.06   1-0.79198-0.48433 0.31807 0.86474 0.52114 0.13278
   0 -12   8  568.13  150.37   1 0.10295-0.26486-0.15430-0.76884-0.98264-0.58200
   0  12  -8  597.83  128.07   1-0.79685-0.42563 0.28127 0.89473 0.53470 0.13526
   0 -12   9 1258.66  208.19   1 0.10506-0.32604-0.06465-0.74618-0.99236-0.58043
   0  12  -9 1682.27  191.89   1-0.80078-0.36599 0.24006 0.92029 0.54873 0.13820
   0 -13   0  -12.65   88.19   1 0.03769 0.18751-0.89035-0.97523-0.45371-0.11727
   0  13   0  -20.76   92.52   1-0.00812-0.15797-0.99930-0.91437-0.03637-0.37279
   0 -13   0   45.29   87.14   1-0.58763-0.43891 0.77161 0.68602 0.24350 0.58028
   0 -13   1  519.28  131.11   1 0.05263 0.13920-0.80956-0.96148-0.58467-0.23698
   0 -13  -1  495.02   99.60   1 0.02038 0.23344-0.95416-0.97200-0.29859 0.02659
   0  13  -1  505.32  101.18   1 0.01086-0.07571-0.97722-0.82530-0.21190-0.55959
   0  13   1  576.27  102.05   1-0.03318-0.24624-0.97906-0.96119 0.20084-0.12434
   0  13  -1  550.92   97.44   1-0.79712-0.88236 0.27888 0.43146 0.53555 0.18779
   0 -13   1  554.31  114.84   1-0.60332-0.51813 0.75383 0.60143 0.26026 0.60812
   0 -13  -1  560.57  137.00   1-0.46369-0.25142 0.87779 0.85901 0.12025 0.44595
   0 -13   214370.70  626.11   1 0.06500 0.08839-0.72029-0.93923-0.69061-0.33169
   0 -13  -212162.47  480.35   1 0.00180 0.27810-0.99169-0.94249-0.12859 0.18534
   0  13   213109.77  512.85   1-0.06109-0.33737-0.87848-0.92769 0.47384 0.15988
   0  13  -214100.94  502.73   1-0.78669-0.80836 0.34996 0.56932 0.50856 0.14972
   0 -13   213763.50  652.50   1-0.59718-0.57554 0.76093 0.54172 0.25367 0.61260
   0 -13   3  163.07   99.40   1 0.07507 0.03520-0.62792-0.91388-0.77464-0.40443
   0 -13  -3  257.71   95.45   1-0.01602 0.32347-0.99916-0.88288 0.03767 0.34041
   0  13   3  204.73   69.57   1-0.08536-0.42486-0.68532-0.80166 0.72321 0.42050
   0  13  -3  235.35   91.86   1-0.78204-0.74014 0.37387 0.66002 0.49861 0.12869
   0 -13  -3  185.72  101.52   1 0.10651 0.44694 0.66469 0.77974-0.73947-0.43844
   0 -13   412050.28  523.96   1 0.08323-0.01990-0.53515-0.88812-0.84064-0.45916
   0 -13  -411528.49  468.22   1-0.03096 0.37174-0.98324-0.79989 0.17962 0.47113
   0  13   410492.58  495.79   1-0.10064-0.50334-0.43534-0.61877 0.89462 0.60313
   0  13  -411160.30  406.43   1-0.78201-0.67653 0.37404 0.72697 0.49854 0.11753
   0 -13  -5   43.22   82.99   1 0.10646 0.57297 0.17945 0.42928-0.97798-0.69815
   0 -13   5   76.28  170.15   1 0.08980-0.07659-0.44310-0.86309-0.89196-0.49920
   0 -13  -5   42.60   72.50   1-0.04198 0.42394-0.95735-0.70692 0.28585 0.56614
   0 -13  -5   84.32   66.20   1-0.80387-0.33717 0.13224 0.38035 0.57991 0.86118
   0  13  -5  -17.64   80.47   1-0.78477-0.61571 0.36021 0.77992 0.50435 0.11226
   0 -13   6  193.43  119.11   1 0.09508-0.13458-0.35207-0.83908-0.93112-0.52709
   0 -13  -6   94.18   78.84   1-0.04915 0.47999-0.93328-0.61579 0.35576 0.62482
   0 -13  -6    7.79   76.93   1-0.80395-0.27368 0.13758 0.45247 0.57855 0.84873
   0  13  -6  -75.98  124.20   1-0.78895-0.55632 0.33708 0.82357 0.51374 0.11056
   0 -13   7  532.93  326.59   1 0.09923-0.19369-0.26196-0.81599-0.95996-0.54464
   0 -13  -7  506.56  130.28   1-0.05306 0.53930-0.91749-0.53293 0.39418 0.65202
   0  13  -7  458.34  113.98   1-0.79356-0.49736 0.30713 0.86040 0.52527 0.11101
   0 -13   8   30.40  124.05   1 0.10242-0.25385-0.17234-0.79343-0.97969-0.55318
   0  13  -8  -34.94  124.26   1-0.79790-0.43812 0.27176 0.89182 0.53805 0.11270
   0 -13   9 1014.76  198.46   1 0.10469-0.31486-0.08314-0.77122-0.99102-0.55323
   0  13  -9 1156.21  163.65   1-0.80138-0.37804 0.23178 0.91862 0.55140 0.11498
   0 -14   015440.00  614.53   1 0.03939 0.20074-0.88242-0.97384-0.46880-0.10648
   0  14   015048.51  613.36   1-0.00994-0.17131-0.99976-0.90829-0.01935-0.38164
   0 -14   013935.45  599.15   1-0.56894-0.40878 0.79129 0.69911 0.22394 0.58662
   0 -14   1 9288.37  423.58   1 0.05315 0.15125-0.80622-0.96468-0.58921-0.21564
   0 -14  -110074.23  428.94   1 0.02374 0.24833-0.94405-0.96842-0.32894 0.02212
   0  14   1 8400.91  400.01   1-0.03324-0.25783-0.97893-0.95453 0.20145-0.14960
   0  14  -1 9885.29  412.33   1-0.80013-0.89682 0.24823 0.40741 0.54604 0.17238
   0 -14   1 9583.87  530.50   1-0.59034-0.49372 0.76862 0.60964 0.24637 0.62014
   0 -14  -110032.69  559.30   1-0.43481-0.21110 0.89566 0.87029 0.09337 0.44498
   0 -14   226021.73  757.36   1 0.06480 0.09972-0.72191-0.94739-0.68893-0.30413
   0 -14  -225894.75  627.87   1 0.00704 0.29487-0.98420-0.94154-0.17687 0.16294
   0  14   224775.19  638.24   1-0.05932-0.34712-0.88789-0.93057 0.45620 0.11636
   0  14  -225396.61  589.18   1-0.79102-0.82414 0.32434 0.55030 0.51873 0.13398
   0 -14   224601.14  789.40   1-0.58742-0.55433 0.77184 0.54605 0.24327 0.62812
   0 -14   3 6249.69  405.43   1 0.07449 0.04614-0.63388-0.92637-0.76982-0.37375
   0 -14  -3 6184.94  339.48   1-0.00918 0.34183-0.99960-0.88986-0.02647 0.30214
   0  14   3 5423.29  318.61   1-0.08287-0.43390-0.71248-0.82229 0.69677 0.36818
   0  14  -3 6481.81  334.38   1-0.78622-0.75577 0.35249 0.64523 0.50753 0.11171
   0 -14  -3 5144.89  370.83   1 0.10621 0.45819 0.69124 0.79971-0.71477-0.38795
   0 -14   4   61.32  140.84   1 0.08247-0.00912-0.54455-0.90406-0.83466-0.42730
   0 -14  -4  167.91   92.59   1-0.02323 0.39100-0.99410-0.81729 0.10586 0.42325
   0  14   4   80.64   85.77   1-0.09887-0.51309-0.47708-0.65398 0.87327 0.55591
   0  14  -4  395.43   91.76   1-0.78558-0.69155 0.35595 0.71548 0.50611 0.09920
   0 -14  -5  799.03  156.58   1 0.10600 0.58405 0.22530 0.46858-0.96850-0.66280
   0 -14   5  954.22  178.85   1 0.08902-0.06584-0.45509-0.88161-0.88598-0.46734
   0 -14  -5  912.46  139.33   1-0.03403 0.44341-0.97730-0.73341 0.20907 0.51524
   0  14  -5  891.90  120.12   1-0.78763-0.63002 0.34471 0.77101 0.51069 0.09270
   0 -14   6 3730.74  290.59   1 0.09434-0.12378-0.36595-0.85949-0.92583-0.49592
   0 -14  -6 3891.19  324.63   1-0.04139 0.49928-0.95908-0.64812 0.28008 0.57502
   0  14  -6 3840.26  253.40   1-0.79113-0.56995 0.32365 0.81674 0.51899 0.08992
   0 -14   7  -38.45  160.93   1 0.09860-0.18279-0.27719-0.83774-0.95574-0.51455
   0  14  -7  -10.60   84.42   1-0.79513-0.51038 0.29541 0.85528 0.52961 0.08945
   0 -14   8  284.68  148.37   1 0.10191-0.24281-0.18847-0.81611-0.97677-0.52440
   0  14  -8  388.57  111.61   1-0.79893-0.45061 0.26148 0.88813 0.54159 0.09035
   0 -15   0   13.50   87.60   1 0.04109 0.21396-0.87420-0.97215-0.48381-0.09561
   0 -15   0  -46.98   91.90   1-0.54930-0.37769 0.81038 0.71162 0.20380 0.59239
   0 -15   113204.18  514.91   1 0.05381 0.16343-0.80201-0.96700-0.59487-0.19542
   0 -15  -113096.97  499.57   1 0.02686 0.26297-0.93369-0.96459-0.35706 0.01988
   0  15   111516.22  485.92   1-0.03355-0.26967-0.97830-0.94737 0.20443-0.17250
   0  15  -113214.75  457.80   1-0.80230-0.91044 0.21711 0.38289 0.55602 0.15647
   0 -15   111606.66  514.10   1-0.57644-0.46837 0.78358 0.61801 0.23173 0.63140
   0 -15  -111716.53  686.23   1-0.40465-0.16950 0.91209 0.88014 0.06590 0.44341
   0 -15   2   93.23  124.54   1 0.06478 0.11123-0.72208-0.95409-0.68876-0.27809
   0 -15  -2  225.33  113.22   1 0.01179 0.31114-0.97533-0.93919-0.22043 0.14527
   0  15   2  129.92   78.98   1-0.05799-0.35733-0.89463-0.93077 0.44302 0.07730
   0  15  -2  233.02   89.50   1-0.79479-0.83936 0.29804 0.53061 0.52864 0.11800
   0 -15   2  121.24  117.61   1-0.57679-0.53226 0.78321 0.55084 0.23210 0.64285
   0 -15   316101.64  642.53   1 0.07408 0.05726-0.63801-0.93703-0.76645-0.34450
   0 -15  -317140.46  661.24   1-0.00294 0.35965-0.99640-0.89322-0.08464 0.26980
   0  15   314043.35  547.95   1-0.08072-0.44328-0.73415-0.83743 0.67416 0.31969
   0  15  -315692.57  536.76   1-0.79006-0.77105 0.33034 0.62968 0.51639 0.09467
   0 -15  -313814.06  615.55   1 0.10584 0.46939 0.71262 0.81452-0.69351-0.34091
   0 -15   4 5340.87  318.41   1 0.08187 0.00180-0.55193-0.91797-0.82985-0.39662
   0 -15  -4 6167.90  379.27   1-0.01601 0.40975-0.99916-0.82888 0.03759 0.38086
   0  15   4 5008.85  363.14   1-0.09713-0.52289-0.51282-0.68319 0.85297 0.50973
   0  15  -4 6180.63  334.00   1-0.78895-0.70637 0.33707 0.70319 0.51374 0.08093
   0 -15   5  617.04  140.94   1 0.08836-0.05497-0.46503-0.89808-0.88087-0.43636
   0 -15  -5  807.45  149.21   1-0.02639 0.46259-0.99037-0.75301 0.13590 0.46794
   0  15  -5  758.20  118.48   1-0.79037-0.64422 0.32841 0.76132 0.51715 0.07325
   0 -15   6 1351.61  230.70   1 0.09370-0.11290-0.37783-0.87790-0.92111-0.46533
   0 -15  -6 1535.12  191.32   1-0.03371 0.51848-0.97798-0.67355 0.20595 0.52677
   0  15  -6 1618.38  158.14   1-0.79324-0.58351 0.30944 0.80912 0.52441 0.06944
   0 -15   7 1253.26  185.62   1 0.09802-0.17183-0.29050-0.85759-0.95183-0.48477
   0  15  -7 1281.81  158.82   1-0.79666-0.52335 0.28292 0.84938 0.53412 0.06806
   0 -15   8 4454.06  329.41   1 0.10144-0.23174-0.20281-0.83699-0.97394-0.49571
   0  15  -8 4531.43  301.95   1-0.79994-0.46306 0.25044 0.88369 0.54531 0.06817
   0 -16   0 8166.96  387.42   1 0.04279 0.22718-0.86568-0.97016-0.49875-0.08467
   0 -16   0 6831.53  418.58   1-0.52866-0.34561 0.82885 0.72351 0.18306 0.59755
   0 -16   110616.53  419.39   1 0.05457 0.17572-0.79703-0.96855-0.60145-0.17613
   0 -16  -111395.69  491.99   1 0.02979 0.27743-0.92311-0.96054-0.38336 0.01945
   0  16  -111554.05  460.90   1-0.80362-0.92321 0.18549 0.35786 0.56549 0.14003
   0 -16   1 9289.37  485.67   1-0.56161-0.44210 0.79860 0.62645 0.21637 0.64194
   0 -16  -110168.51  562.05   1-0.37287-0.12628 0.92712 0.88858 0.03755 0.44097
   0 -16   2  113.73  142.87   1 0.06491 0.12290-0.72099-0.95953-0.68989-0.25334
   0 -16  -2  121.94  106.56   1 0.01614 0.32702-0.96543-0.93582-0.26013 0.13144
   0  16   2   47.89   82.96   1-0.05704-0.36790-0.89930-0.92891 0.43358 0.04198
   0  16  -2  167.78  102.49   1-0.79797-0.85398 0.27109 0.51025 0.53828 0.10174
   0 -16   3  514.93  119.79   1 0.07382 0.06854-0.64054-0.94610-0.76436-0.31653
   0 -16  -3  687.03  131.52   1 0.00276 0.37688-0.99050-0.89385-0.13746 0.24286
   0  16   3  554.79  113.09   1-0.07890-0.45299-0.75135-0.84809 0.65516 0.27482
   0  16  -3  574.09  103.64   1-0.79352-0.78596 0.30744 0.61339 0.52516 0.07753
   0 -16   4 7709.69  401.05   1 0.08141 0.01287-0.55754-0.93011-0.82614-0.36704
   0 -16  -4 7441.11  374.44   1-0.00929 0.42800-0.99963-0.83588-0.02547 0.34367
   0  16   4 6103.37  418.22   1-0.09549-0.53277-0.54318-0.70701 0.83416 0.46504
   0  16  -4 8486.23  388.97   1-0.79208-0.72094 0.31742 0.69015 0.52139 0.06268
   0 -16   5 2571.22  257.39   1 0.08781-0.04399-0.47312-0.91271-0.87660-0.40622
   0 -16  -5 2808.56  238.79   1-0.01909 0.48141-0.99759-0.76676 0.06670 0.42462
   0  16  -5 2852.04  194.66   1-0.79297-0.65826 0.31134 0.75085 0.52369 0.05390
   0 -16   6 2282.15  215.53   1 0.09314-0.10192-0.38787-0.89448-0.91699-0.43533
   0 -16  -6 2568.73  231.74   1-0.02620 0.53752-0.99061-0.69272 0.13413 0.48083
   0  16  -6 2605.66  201.44   1-0.79525-0.59697 0.29447 0.80075 0.52995 0.04908
   0 -16   7   -8.50  131.33   1 0.09751-0.16082-0.30204-0.87566-0.94829-0.45535
   0  16  -7   43.29  150.49   1-0.79811-0.53626 0.26968 0.84275 0.53877 0.04681
   0 -16   8 2987.88  296.77   1 0.10100-0.22063-0.21546-0.85619-0.97127-0.46717
   0  16  -8 2948.51  235.82   1-0.80089-0.47546 0.23867 0.87852 0.54918 0.04614
   0 -17   0   23.67  104.58   1 0.04448 0.24040-0.85687-0.96787-0.51360-0.07365
   0 -17   0   10.10  108.23   1-0.50695-0.31246 0.84667 0.73474 0.16168 0.60209
   0 -17   1 2175.22  209.47   1 0.05542 0.18809-0.79137-0.96942-0.60881-0.15760
   0 -17  -1 1653.99  173.40   1 0.03257 0.29173-0.91231-0.95627-0.40818 0.02051
   0 -17   1 1501.47  204.48   1-0.54584-0.41489 0.81359 0.63485 0.20029 0.65178
   0 -17  -1 1782.51  266.20   1-0.33913-0.08110 0.94070 0.89558 0.00810 0.43743
   0 -17   2   91.52  124.30   1 0.06518 0.13469-0.71881-0.96389-0.69213-0.22970
   0 -17  -2  -34.02   77.77   1 0.02017 0.34257-0.95477-0.93169-0.29665 0.12080
   0  17  -2  -18.29   61.69   1-0.80052-0.86798 0.24347 0.48923 0.54761 0.08517
   0 -17   3   31.28   89.08   1 0.07371 0.07996-0.64167-0.95376-0.76342-0.28972
   0 -17  -3   99.03  105.65   1 0.00801 0.39366-0.98255-0.89243-0.18578 0.22042
   0  17  -3  -40.44  110.68   1-0.79655-0.80044 0.28382 0.59636 0.53379 0.06027
   0 -17   4  212.01  144.72   1 0.08107 0.02406-0.56156-0.94066-0.82345-0.33847
   0 -17  -4  249.03  119.38   1-0.00302 0.44587-0.99646-0.83930-0.08389 0.31106
   0  17  -4  249.87   95.96   1-0.79492-0.73524 0.29702 0.67634 0.52902 0.04441
   0 -17   5    7.50  127.43   1 0.08736-0.03291-0.47955-0.92567-0.87315-0.37689
   0 -17  -5    8.62   93.88   1-0.01218 0.49985-0.99992-0.77563 0.00159 0.38539
   0  17  -5   44.29   87.84   1-0.79537-0.67211 0.29353 0.73963 0.53030 0.03461
   0 -17   6  107.43  156.31   1 0.09266-0.09087-0.39624-0.90937-0.91345-0.40592
   0 -17  -6  218.08   92.08   1-0.01893 0.55632-0.99769-0.70633 0.06513 0.43770
   0  17  -6  320.89   95.91   1-0.79713-0.61030 0.27875 0.79164 0.53559 0.02882
   0 -17   7 2268.56  271.57   1 0.09705-0.14974-0.31194-0.89209-0.94513-0.42631
   0  17  -7 1611.60  197.23   1-0.79947-0.54906 0.25571 0.83538 0.54355 0.02569
   0 -17   8 2330.68  267.40   1 0.10060-0.20949-0.22652-0.87380-0.96879-0.43882
   0  17  -8 1989.55  198.90   1-0.80176-0.48777 0.22617 0.87263 0.55319 0.02425
   0 -18   0 4871.98  315.31   1 0.04617 0.25361-0.84774-0.96528-0.52838-0.06255
   0 -18   0 4708.97  375.18   1-0.48412-0.27819 0.86378 0.74527 0.13964 0.60594
   0 -18   1 3289.85  240.09   1 0.05635 0.20055-0.78509-0.96966-0.61680-0.13972
   0 -18  -1 3928.70  293.74   1 0.03522 0.30590-0.90129-0.95178-0.43177 0.02281
   0  18  -1 3743.91  263.98   1-0.80360-0.94608 0.12065 0.30623 0.58280 0.10555
   0 -18   1 3064.47  308.98   1-0.52912-0.38673 0.82845 0.64313 0.18352 0.66091
   0 -18  -1 3408.48  351.63   1-0.30042-0.03098 0.95348 0.90212-0.02493 0.43035
   0 -18   2 5551.22  323.31   1 0.06556 0.14661-0.71567-0.96728-0.69534-0.20704
   0 -18  -2 5371.12  310.74   1 0.02391 0.35784-0.94349-0.92694-0.33053 0.11280
   0  18  -2 4952.30  289.68   1-0.80240-0.88131 0.21520 0.46756 0.55662 0.06828
   0 -18   3 4510.12  301.77   1 0.07372 0.09150-0.64156-0.96018-0.76351-0.26393
   0 -18  -3 4844.62  309.69   1 0.01286 0.41004-0.97304-0.88945-0.23025 0.20183
   0  18  -3 4507.20  260.03   1-0.79912-0.81446 0.25948 0.57862 0.54227 0.04285
   0 -18   4 2788.58  265.12   1 0.08086 0.03537-0.56416-0.94980-0.82169-0.31083
   0 -18  -4 2978.31  282.99   1 0.00279 0.46321-0.99045-0.83982-0.13777 0.28306
   0  18  -4 2904.02  208.09   1-0.79745-0.74921 0.27588 0.66180 0.53661 0.02610
   0 -18   5 6199.01  431.18   1 0.08702-0.02172-0.48446-0.93711-0.87047-0.34833
   0 -18  -5 5933.60  377.49   1-0.00564 0.51791-0.99821-0.78046-0.05947 0.35020
   0  18  -5 6044.69  332.78   1-0.79755-0.68574 0.27497 0.72768 0.53692 0.01534
   0 -18   6  167.41  142.99   1 0.09226-0.07973-0.40306-0.92273-0.91050-0.37709
   0  18  -6  749.29  127.49   1-0.79885-0.62347 0.26231 0.78179 0.54131 0.00864
   0 -18   7  124.05  122.86   1 0.09666-0.13861-0.32031-0.90699-0.94236-0.39768
   0  18  -7  154.59  133.78   1-0.80071-0.56175 0.24102 0.82729 0.54842 0.00466
   0 -18   8  978.59  193.81   1 0.10025-0.19830-0.23610-0.88994-0.96654-0.41070
   0  18  -8  802.78  126.89   1-0.80252-0.49999 0.21297 0.86602 0.55730 0.00247
   0 -19   0   15.71  122.08   1 0.04785 0.26681-0.83831-0.96237-0.54308-0.05136
   0 -19   0   31.12  104.82   1-0.46008-0.24271 0.88014 0.75505 0.11686 0.60908
   0 -19   1 2774.78  261.22   1 0.05734 0.21306-0.77823-0.96934-0.62534-0.12238
   0 -19  -1 2181.23  212.47   1 0.03776 0.31997-0.89004-0.94706-0.45430 0.02615
   0 -19   1 1430.95  193.87   1-0.51142-0.35759 0.84313 0.65122 0.16605 0.66935
   0 -19  -1 2157.46  310.95   1-0.26131 0.01956 0.96353 0.90561-0.05756 0.42364
   0 -19   2  203.12  141.92   1 0.06604 0.15862-0.71167-0.96980-0.69940-0.18522
   0 -19  -2   47.53   82.57   1 0.02743 0.37288-0.93170-0.92168-0.36218 0.10703
   0  19  -2  -38.33  121.03   1-0.80360-0.89395 0.18627 0.44523 0.56526 0.05102
   0 -19   3 3949.00  286.02   1 0.07384 0.10316-0.64035-0.96550-0.76452-0.23907
   0 -19  -3 4640.06  335.63   1 0.01738 0.42608-0.96230-0.88524-0.27142 0.18654
   0  19  -3 3943.38  279.09   1-0.80120-0.82798 0.23443 0.56018 0.55055 0.02523
   0 -19   410675.29  526.70   1 0.08074 0.04679-0.56549-0.95766-0.82078-0.28405
   0 -19  -410351.43  536.09   1 0.00822 0.48016-0.98218-0.83807-0.18775 0.25896
   0  19  -4 9685.25  407.49   1-0.79963-0.76283 0.25401 0.64654 0.54411 0.00771
   0 -19   5  763.26  188.40   1 0.08677-0.01044-0.48800-0.94718-0.86851-0.32051
   0 -19  -5  724.53  163.14   1 0.00053 0.53572-0.99314-0.78199-0.11691 0.31856
   0  19  -5 1042.32  162.30   1-0.79948-0.69911 0.25569 0.71499 0.54355-0.00392
   0 -19   6 5935.20  383.56   1 0.09194-0.06852-0.40847-0.93467-0.90812-0.34884
   0  19  -6 4800.19  261.55   1-0.80038-0.63644 0.24514 0.77123 0.54706-0.01149
   0 -19   7  -41.94  164.16   1 0.09632-0.12741-0.32725-0.92047-0.94001-0.36945
   0  19  -7  178.50  110.70   1-0.80179-0.57428 0.22562 0.81849 0.55336-0.01628
   0 -20   0 1376.36  181.45   1 0.04952 0.28001-0.82856-0.95915-0.55769-0.04010
   0 -20   0 1326.95  208.70   1-0.43474-0.20593 0.89570 0.76402 0.09331 0.61143
   0 -20   121811.13  761.46   1 0.05839 0.22564-0.77084-0.96848-0.63433-0.10549
   0 -20  -122165.85  768.32   1 0.04020 0.33394-0.87855-0.94210-0.47595 0.03039
   0 -20  -117572.78  877.05   1-0.21855 0.07375 0.97144 0.90695-0.09239 0.41472
   0 -20   216910.60  637.58   1 0.06661 0.17072-0.70688-0.97155-0.70418-0.16413
   0 -20  -215834.39  569.11   1 0.03075 0.38773-0.91947-0.91598-0.39195 0.10314
   0  20  -216954.65  657.57   1-0.80406-0.90586 0.15668 0.42224 0.57352 0.03339
   0 -20   3 3832.72  283.62   1 0.07406 0.11491-0.63814-0.96982-0.76634-0.21502
   0 -20  -3 3586.98  294.29   1 0.02161 0.44183-0.95057-0.88003-0.30975 0.17409
   0  20  -3 3474.03  222.86   1-0.80274-0.84097 0.20868 0.54102 0.55861 0.00740
   0 -20   4  461.36  183.16   1 0.08073 0.05831-0.56566-0.96436-0.82067-0.25806
   0 -20  -4  344.72  109.41   1 0.01330 0.49677-0.97208-0.83451-0.23425 0.23834
   0  20  -4   24.92   83.36   1-0.80141-0.77607 0.23143 0.63055 0.55152-0.01077
   0 -20   5  415.56  154.20   1 0.08660 0.00092-0.49028-0.95599-0.86724-0.29336
   0 -20  -5  559.46  140.06   1 0.00634 0.55305-0.98533-0.78072-0.17049 0.29086
   0  20  -5  472.80  138.73   1-0.80111-0.71219 0.23569 0.70159 0.55015-0.02323
   0 -20   6   34.50  153.75   1 0.09170-0.05723-0.41256-0.94530-0.90629-0.32113
   0  20  -6  190.37  116.78   1-0.80169-0.64919 0.22727 0.75996 0.55284-0.03162
   0 -20   7  -75.19  180.96   1 0.09605-0.11615-0.33288-0.93263-0.93806-0.34162
   0  20  -7  -41.78  124.41   1-0.80270-0.58663 0.20952 0.80899 0.55836-0.03718
   0 -21   0   95.96   96.31   1 0.05119 0.29321-0.81849-0.95561-0.57223-0.02875
   0 -21   0   19.67  113.86   1-0.40798-0.16773 0.91038 0.77212 0.06891 0.61293
   0 -21   111127.99  478.61   1 0.05950 0.23840-0.76287-0.96706-0.64379-0.08915
   0 -21  -111921.17  538.91   1 0.04257 0.34783-0.86680-0.93688-0.49682 0.03540
   0 -21  -1 8466.95  660.26   1-0.17105 0.13270 0.97662 0.90557-0.13013 0.40289
   0 -21   2 4746.44  314.47   1 0.06725 0.18290-0.70137-0.97257-0.70961-0.14369
   0 -21  -2 5873.15  380.62   1 0.03391 0.40241-0.90684-0.90988-0.42010 0.10087
   0  21  -2 5225.19  300.49   1-0.80374-0.91700 0.12642 0.39858 0.58137 0.01534
   0 -21   3  201.75  142.04   1 0.07438 0.12675-0.63501-0.97323-0.76891-0.19170
   0 -21  -3   93.99  100.35   1 0.02559 0.45734-0.93802-0.87401-0.34562 0.16410
   0  21  -3  114.83   93.76   1-0.80370-0.85338 0.18222 0.52116 0.56643-0.01068
   0 -21   4 5136.73  389.54   1 0.08080 0.06992-0.56477-0.97000-0.82127-0.23279
   0 -21  -4 4843.72  329.04   1 0.01807 0.51306-0.96050-0.82946-0.27767 0.22080
   0  21  -4 5071.24  320.29   1-0.80276-0.78887 0.20812 0.61385 0.55878-0.02941
   0 -21   5  949.26  190.69   1 0.08652 0.01237-0.49140-0.96365-0.86662-0.26686
   0 -21  -5  875.62  207.91   1 0.01182 0.57006-0.97526-0.77717-0.22072 0.26650
   0  21  -5  755.35  126.81   1-0.80242-0.72495 0.21497 0.68748 0.55669-0.04259
   0 -21   6 1297.98  194.07   1 0.09153-0.04588-0.41545-0.95471-0.90499-0.29396
   0  21  -6 1384.76  180.39   1-0.80274-0.66169 0.20869 0.74798 0.55861-0.05174
   0 -21   7 -100.50  140.54   1 0.09583-0.10484-0.33726-0.94354-0.93651-0.31420
   0  21  -7 -102.15  114.44   1-0.80339-0.59878 0.19273 0.79880 0.56338-0.05806
   0 -22   022385.06  699.27   1 0.05286 0.30640-0.80809-0.95174-0.58667-0.01732
   0 -22   110786.24  522.61   1 0.06063 0.25107-0.75449-0.96521-0.65349-0.07297
   0 -22  -110758.39  468.76   1 0.04487 0.36165-0.85479-0.93140-0.51702 0.04108
   0 -22   2 1753.43  206.08   1 0.06797 0.19514-0.69519-0.97293-0.71559-0.12380
   0 -22  -2 2031.64  221.92   1 0.03692 0.41694-0.89384-0.90341-0.44685 0.10000
   0 -22   3 1506.30  251.53   1 0.07477 0.13868-0.63105-0.97580-0.77212-0.16905
   0 -22  -3 1101.03  159.47   1 0.02935 0.47262-0.92477-0.86730-0.37937 0.15623
   0  22  -3 1580.89  193.51   1-0.80406-0.86519 0.15505 0.50060 0.57396-0.02905
   0 -22   4  533.92  185.23   1 0.08096 0.08161-0.56291-0.97467-0.82253-0.20818
   0 -22  -4  370.07  145.37   1 0.02257 0.52908-0.94769-0.82318-0.31836 0.20599
   0  22  -4  321.42  128.67   1-0.80366-0.80121 0.18411 0.59643 0.56589-0.04820
   0 -22   5 2021.01  309.22   1 0.08652 0.02390-0.49146-0.97024-0.86659-0.24095
   0  22  -5 1996.27  185.79   1-0.80337-0.73734 0.19355 0.67265 0.56314-0.06203
   0 -22   6 -135.41  125.68   1 0.09142-0.03445-0.41720-0.96299-0.90420-0.26729
   0  22  -6   71.80  114.78   1-0.80350-0.67391 0.18941 0.73530 0.56435-0.07190
   0 -22   7  267.04  143.63   1 0.09567-0.09347-0.34049-0.95330-0.93536-0.28718
   0  22  -7  384.14  126.83   1-0.80386-0.61069 0.17525 0.78792 0.56841-0.07893
   0 -23   0  128.90  105.67   1 0.05452 0.31958-0.79735-0.94753-0.60104-0.00580
   0 -23   1 6197.82  389.71   1 0.06180 0.26377-0.74564-0.96289-0.66347-0.05707
   0 -23  -1 5733.50  364.39   1 0.04711 0.37542-0.84250-0.92564-0.53662 0.04735
   0 -23   2 2000.89  213.51   1 0.06874 0.20744-0.68839-0.97265-0.72207-0.10439
   0 -23  -2 1611.46  195.86   1 0.03980 0.43135-0.88048-0.89658-0.47239 0.10033
   0 -23   3  480.75  129.62   1 0.07523 0.15067-0.62631-0.97759-0.77593-0.14698
   0 -23  -3  468.70  123.17   1 0.03292 0.48771-0.91092-0.85997-0.41126 0.15022
   0  23  -3  450.56  111.68   1-0.80376-0.87634 0.12717 0.47932 0.58119-0.04772
   0 -23   4  -64.06  145.08   1 0.08119 0.09337-0.56015-0.97844-0.82440-0.18417
   0 -23  -4   54.80  114.70   1 0.02681 0.54485-0.93385-0.81587-0.35664 0.19360
   0  23  -4  -23.44   95.08   1-0.80405-0.81304 0.15937 0.57830 0.57279-0.06719
   0 -23   5  561.92  199.41   1 0.08659 0.03550-0.49052-0.97583-0.86711-0.21561
   0  23  -5  322.98  162.47   1-0.80392-0.74935 0.17141 0.65712 0.56948-0.08159
   0 -23   6 1390.01  197.10   1 0.09138-0.02296-0.41790-0.97022-0.90388-0.24110
   0  23  -6 1114.18  214.50   1-0.80395-0.68580 0.16944 0.72192 0.57003-0.09212
   0 -24   026025.43  998.83   1 0.05618 0.33276-0.78627-0.94299-0.61531 0.00580
   0 -24   1  549.23  167.94   1 0.06300 0.27650-0.73633-0.96012-0.67367-0.04140
   0 -24  -1  364.34  132.37   1 0.04929 0.38913-0.82991-0.91958-0.55570 0.05416
   0 -24   210616.75  532.62   1 0.06956 0.21980-0.68099-0.97179-0.72897-0.08542
   0 -24  -211508.34  669.09   1 0.04258 0.44565-0.86677-0.88940-0.49687 0.10174
   0 -24   3 4461.27  321.57   1 0.07576 0.16273-0.62085-0.97866-0.78025-0.12543
   0 -24  -3 4520.91  307.03   1 0.03632 0.50264-0.89651-0.85210-0.44151 0.14585
   0 -24   4 3864.92  295.75   1 0.08149 0.10520-0.55655-0.98137-0.82680-0.16070
   0 -24  -4 3038.11  257.64   1 0.03085 0.56041-0.91911-0.80766-0.39277 0.18334
   0  24  -4 3465.70  255.15   1-0.80390-0.82434 0.13392 0.55944 0.57948-0.08640
   0 -24   5  -60.65  174.71   1 0.08672 0.04716-0.48865-0.98049-0.86815-0.19077
   0  24  -5  163.07  113.03   1-0.80405-0.76092 0.14857 0.64088 0.57569-0.10128
   0 -24   6   63.18  143.52   1 0.09140-0.01141-0.41760-0.97646-0.90401-0.21535
   0  24  -6  195.06  120.33   1-0.80405-0.69735 0.14876 0.70785 0.57564-0.11242
   0 -25   0  -61.28  115.55   1 0.05783 0.34594-0.77485-0.93809-0.62949 0.01750
   0 -25   1 -104.76  124.96   1 0.06423 0.28926-0.72658-0.95689-0.68406-0.02592
   0 -25  -1   77.12  103.99   1 0.05143 0.40279-0.81702-0.91322-0.57430 0.06144
   0 -25   2 1767.55  221.50   1 0.07043 0.23220-0.67303-0.97036-0.73624-0.06682
   0 -25  -2 1723.38  260.60   1 0.04526 0.45986-0.85271-0.88186-0.52041 0.10408
   0 -25   3 1176.92  173.90   1 0.07634 0.17485-0.61470-0.97904-0.78505-0.10435
   0 -25  -3 1790.41  188.86   1 0.03957 0.51741-0.88159-0.84371-0.47033 0.14291
   0 -25   4 2503.91  232.96   1 0.08185 0.11710-0.55216-0.98352-0.82970-0.13772
   0 -25  -4 2265.62  219.26   1 0.03468 0.57577-0.90358-0.79865-0.42700 0.17500
   0 -25   5  102.71  173.03   1 0.08691 0.05889-0.48591-0.98429-0.86967-0.16641
   0  25  -5  195.97  124.62   1-0.80371-0.77203 0.12501 0.62392 0.58173-0.12114
   0 -25   6  -32.92  123.00   1 0.09147 0.00019-0.41638-0.98177-0.90457-0.19004
   0  25  -6    3.91  120.69   1-0.80377-0.70851 0.12739 0.69308 0.58113-0.13282
   0 -26   0  851.66  152.47   1 0.05949 0.35932-0.76293-0.93276-0.64373 0.02900
   0 -26   1 6963.80  381.73   1 0.06547 0.30204-0.71639-0.95323-0.69462-0.01060
   0 -26  -1 6443.63  373.44   1 0.05353 0.41641-0.80381-0.90654-0.59246 0.06915
   0 -26   2  160.21  121.34   1 0.07135 0.24465-0.66453-0.96839-0.74384-0.04854
   0 -26  -2  146.54  133.16   1 0.04785 0.47398-0.83829-0.87397-0.54311 0.10725
   0 -26   3 3251.48  304.01   1 0.07698 0.18702-0.60790-0.97878-0.79026-0.08369
   0 -26  -3 2959.30  288.52   1 0.04269 0.53206-0.86619-0.83483-0.49788 0.14124
   0 -26   4  465.66  193.40   1 0.08227 0.12905-0.54703-0.98492-0.83305-0.11520
   0 -26   5 1330.50  203.91   1 0.08716 0.07067-0.48236-0.98726-0.87162-0.14249
   0 -27   0  -30.58  103.26   1 0.06113 0.37248-0.75077-0.92713-0.65772 0.04089
   0 -27   1 1250.17  182.52   1 0.06674 0.31484-0.70575-0.94913-0.70530 0.00459
   0 -27  -1 1469.86  246.51   1 0.05559 0.42999-0.79026-0.89951-0.61024 0.07725
   0 -27   2 3820.96  294.76   1 0.07230 0.25713-0.65549-0.96589-0.75172-0.03055
   0 -27  -2 4553.90  356.54   1 0.05037 0.48802-0.82350-0.86571-0.56507 0.11118
   0 -27   3   27.86  151.23   1 0.07766 0.19923-0.60048-0.97789-0.79585-0.06340
   0 -27  -3   30.47  137.56   1 0.04570 0.54659-0.85031-0.82548-0.52429 0.14071
   0 -27   4 1725.04  210.91   1 0.08275 0.14105-0.54119-0.98561-0.83681-0.09309
   0 -27   5  361.19  187.73   1 0.08747 0.08251-0.47802-0.98946-0.87398-0.11897
   0 -28   0  474.48  148.69   1 0.06276 0.38565-0.73823-0.92112-0.67161 0.05287
   0 -28   1  135.91  149.04   1 0.06803 0.32765-0.69468-0.94459-0.71609 0.01967
   0 -28  -1  -12.90  162.28   1 0.05761 0.44354-0.77635-0.89214-0.62765 0.08572
   0 -28   2 1917.49  260.60   1 0.07328 0.26964-0.64594-0.96287-0.75985-0.01280
   0 -28  -2 2292.61  290.80   1 0.05282 0.50199-0.80833-0.85708-0.58634 0.11578
   0 -28   3  515.04  194.73   1 0.07839 0.21149-0.59247-0.97641-0.80176-0.04344
   0 -28  -3  360.23  177.84   1 0.04860 0.56102-0.83396-0.81566-0.54967 0.14121
   0 -28   4  433.44  185.83   1 0.08326 0.15310-0.53467-0.98563-0.84094-0.07134
   0 -29   0   -0.07  114.50   1 0.06439 0.39881-0.72530-0.91472-0.68541 0.06495
   0 -29   1   46.15  166.50   1 0.06932 0.34048-0.68316-0.93960-0.72696 0.03468
   0 -29  -1   97.87  120.84   1 0.05963 0.45732-0.76189-0.88430-0.64494 0.09414
   0 -29   2    1.72  131.66   1 0.07429 0.28218-0.63589-0.95934-0.76819 0.00472
   0 -29  -2   28.30  172.81   1 0.05521 0.51591-0.79277-0.84805-0.60701 0.12100
   0 -29   3   30.06  157.36   1 0.07916 0.22379-0.58387-0.97434-0.80797-0.02377
   0 -29   4  953.39  187.92   1 0.08383 0.16519-0.52750-0.98499-0.84540-0.04992
   0 -30   0  369.02  187.82   1 0.06601 0.41196-0.71197-0.90792-0.69910 0.07714
   0 -30   1  146.23  171.58   1 0.07063 0.35332-0.67120-0.93418-0.73789 0.04962
   0 -30  -1    4.11  165.53   1 0.06159 0.47081-0.74722-0.87616-0.66171 0.10325
   0 -30   2  814.14  164.92   1 0.07532 0.29475-0.62532-0.95531-0.77671 0.02207
   0 -30  -2  909.44  179.97   1 0.05755 0.52977-0.77680-0.83860-0.62711 0.12678
   0 -30   3 1522.97  219.36   1 0.07996 0.23612-0.57470-0.97171-0.81444-0.00436
   0 -31   0 -231.39  188.96   1 0.06762 0.42511-0.69822-0.90071-0.71267 0.08943
   0 -31   1 4606.83  454.97   1 0.07195 0.36618-0.65879-0.92830-0.74887 0.06452
   0 -31  -1 4827.48  378.85   1 0.06353 0.48428-0.73215-0.86762-0.67817 0.11266
   0 -31   2  116.27  166.29   1 0.07638 0.30734-0.61426-0.95078-0.78539 0.03927
   0 -31  -2  192.91  239.29   1 0.05987 0.54388-0.76016-0.82861-0.64697 0.13259
   1   0  -9  -25.22  115.95   1-0.10309 0.39945-0.36425 0.29515 0.92557 0.86794
   1   0  -9  148.26  108.77   1-0.80401-0.29798 0.14311 0.79995 0.57712 0.52083
  -1   0   8  -15.44  132.32   1 0.10453-0.33570 0.30911-0.28252-0.94526-0.89859
   1   0  -8   62.45  147.19   1-0.80368-0.36122 0.18335 0.77342 0.56610 0.52090
  -1   0   7  -48.27  137.80   1 0.10552-0.27142 0.25835-0.26628-0.96026-0.92488
   1   0  -7  -40.41   99.38   1-0.80229-0.42341 0.21724 0.74052 0.55599 0.52186
  -1   0   6 7912.02  397.72   1 0.10614-0.20750 0.21304-0.24460-0.97125-0.94715
   1   0  -6 7468.83  321.36   1-0.80056-0.48525 0.24288 0.69938 0.54781 0.52477
  -1   0   5   63.11   78.02   1 0.10649-0.14387 0.17540-0.21525-0.97871-0.96590
   1   0  -5   79.40   81.47   1-0.79939-0.54765 0.25668 0.64639 0.54322 0.53126
  -1   0   4 9560.81  474.16   1 0.10663-0.08043 0.14960-0.17406-0.98297-0.98144
   1   0  -4 9573.17  563.03   1 0.09859 0.28552-0.27744 0.04631-0.95566-0.95725
   1   0  -4 9618.39  414.23   1-0.79987-0.61171 0.25124 0.57418 0.54504 0.54417
  -1   0   4 9020.54  453.01   1-0.69349-0.88165 0.62134 0.29840 0.36469 0.36556
  -1   0   3    1.16   75.10   1 0.10665-0.01712 0.14429-0.11237-0.98377-0.99351
   1   0  -3   40.41   99.36   1 0.10247 0.22625-0.17056 0.08610-0.98000-0.97025
   1   0  -3  -32.32   86.99   1-0.80269-0.67811 0.20958 0.46573 0.55834 0.56855
  -1   0   3    4.92   89.24   1-0.74565-0.87024 0.50387 0.24771 0.43601 0.42581
  -1   0   235866.55  871.71   1 0.10645 0.04596 0.18011-0.00955-0.97786-0.99889
   1   0  -236143.44  951.97   1 0.10566 0.16615-0.02914 0.16053-0.99397-0.97294
  -1   0   236904.23  909.27   1-0.79422-0.85523 0.30234 0.11297 0.52706 0.50577
  -1   0   1   -5.36  111.55   1 0.10436 0.10716 0.31634 0.19366-0.94288-0.97519
   1   0  -1  -21.03   92.18   1 0.10634 0.10354 0.19366 0.31635-0.97528-0.94297
   1   0   0 6275.72  313.17   1-0.08206-0.14825-0.72077-0.66517 0.68829 0.73182
   1   0   0 6085.26  375.09   1 0.10667 0.04082 0.63961 0.69533-0.76125-0.71752
   1   0   1   49.51   94.08   1 0.02311-0.10627-0.94601-0.95738-0.32330-0.26855
  -1   0  -1    3.83   65.05   1-0.00725 0.12213-0.99898-0.98753-0.04451-0.09925
  -1   0  -1 -118.34  136.96   1-0.20330-0.07363 0.97350 0.98451-0.10462-0.15908
   1   0   1  -71.01  151.33   1-0.08769-0.21736 0.97706 0.96605-0.19406-0.13959
   1   0   2  267.64   99.90   1 0.07971-0.11293-0.57754-0.65587-0.81245-0.74637
  -1   0  -2  250.04   88.37   1 0.04525 0.23788-0.85274-0.77432-0.52036-0.58636
  -1   0  -2  354.08  140.25   1-0.44609-0.25285 0.88894 0.96674 0.10380 0.03823
   1   0   2  279.89  145.25   1-0.27807-0.47125 0.95956 0.88172-0.04367 0.02189
   1   0   3   13.30   90.73   1 0.09538-0.16052-0.34615-0.49150-0.93331-0.85595
  -1   0  -3  -33.79   99.92   1 0.05935 0.31523-0.76394-0.61848-0.64254-0.71979
  -1   0  -3  -34.19  148.29   1-0.56381-0.30704 0.79643 0.94104 0.21864 0.14199
   1   0   3  -63.63  144.69   1-0.34436-0.60114 0.93875 0.79413 0.01263 0.08927
   1   0   4 1560.89  193.47   1 0.10167-0.21757-0.19580-0.40809-0.97535-0.88663
  -1   0  -4 1276.38  163.93   1 0.06268 0.38186-0.73881-0.52645-0.67098-0.75962
  -1   0  -4 1738.44  196.05   1-0.63377-0.31345 0.71555 0.92697 0.29380 0.20607
   1   0   4 1072.31  211.64   1-0.36423-0.68454 0.93082 0.71940 0.02995 0.11768
   1   0   5  -63.79  102.59   1 0.10478-0.27776-0.07897-0.35825-0.99135-0.89134
  -1   0  -5  -20.34  103.44   1 0.06217 0.44460-0.74282-0.46344-0.66659-0.76651
  -1   0  -5   83.72  116.02   1-0.68145-0.29759 0.64289 0.92112 0.34971 0.25091
   1   0   6   75.77   87.29   1 0.10628-0.33954 0.02169-0.32457-0.99409-0.88281
  -1   0  -6  115.98  128.16   1-0.71648-0.26890 0.57525 0.92013 0.39461 0.28466
   1   0   7   26.44  135.59   1 0.10671-0.40241 0.11400-0.29926-0.98773-0.86516
  -1   0  -7  -37.04  103.22   1-0.74357-0.23242 0.50959 0.92126 0.43289 0.31186
   1   0   8 2314.67  269.34   1 0.10626-0.46614 0.20189-0.27836-0.97362-0.83977
  -1   0  -8 1770.21  239.45   1-0.76467-0.18994 0.44469 0.92313 0.46639 0.33427
  -1   0  -9 -115.82  130.41   1-0.78087-0.14257 0.37945 0.92468 0.49623 0.35303
  -1  -1   9   99.91  173.59   1 0.10417-0.38781 0.32430-0.34087-0.94019-0.85638
   1  -1  -9  -17.03  176.86   1-0.10175 0.41237-0.40549 0.24736 0.90841 0.87678
   1  -1  -9   64.01  139.45   1-0.80391-0.28643 0.13510 0.78534 0.57919 0.54879
   1   1  -9  -42.57  137.12   1-0.80405-0.30947 0.14952 0.81297 0.57543 0.49325
  -1  -1   8 2319.16  213.73   1 0.10540-0.32329 0.26536-0.33282-0.95836-0.88584
   1  -1  -8 2110.21  200.00   1-0.80385-0.34994 0.17555 0.75902 0.56832 0.54901
   1   1  -8 2680.07  231.76   1-0.80350-0.37249 0.18943 0.78610 0.56434 0.49324
  -1   1   7  668.19  167.36   1 0.10453-0.28395 0.30904-0.20905-0.94528-0.93576
  -1  -1   7  498.04  139.81   1 0.10618-0.25921 0.20969-0.32150-0.97198-0.91073
   1   1  -7  774.00  137.05   1-0.80195-0.43451 0.22313 0.75301 0.55415 0.49412
   1  -1  -7  632.45  111.91   1-0.80270-0.41237 0.20945 0.72613 0.55838 0.55015
  -1   1   6 9969.07  477.09   1 0.10531-0.21988 0.27060-0.18050-0.95691-0.95868
  -1  -1   6 9799.18  428.26   1 0.10659-0.19551 0.15806-0.30613-0.98165-0.93169
   1  -1  -6 9503.01  389.78   1-0.80117-0.47442 0.23477 0.68467 0.55044 0.55330
   1   1  -6 8925.38  363.48   1-0.80008-0.49621 0.24883 0.71193 0.54585 0.49691
  -1   1   5  425.72  122.85   1 0.10577-0.15613 0.24220-0.14189-0.96444-0.97749
  -1  -1   5  441.76  115.90   1 0.10671-0.13210 0.11190-0.28530-0.98797-0.94928
   1  -1  -5  410.95   89.08   1-0.80018-0.53700 0.24759 0.63071 0.54625 0.56019
   1   1  -5  343.29   85.95   1-0.79877-0.55848 0.26316 0.65948 0.54101 0.50316
  -1   1   4  283.50   92.33   1 0.10594-0.09266 0.22956-0.08754-0.96750-0.99184
  -1  -1   4  259.83   98.32   1 0.10664-0.06888 0.07393-0.25627-0.99154-0.96414
   1  -1  -4   83.63  115.78   1 0.10117 0.29979-0.21045 0.10665-0.97235-0.94802
   1   1  -4  157.68  134.10   1 0.09562 0.27103-0.34137-0.01107-0.93505-0.96250
   1  -1  -4  186.59  104.66   1-0.80080-0.60120 0.23976 0.55610 0.54883 0.57385
   1   1  -4  257.37   79.55   1-0.79913-0.62242 0.25936 0.58889 0.54231 0.51554
  -1  -1   4  198.73  111.73   1-0.69611-0.87283 0.61642 0.28689 0.36801 0.39478
  -1   1   4  207.99  113.43   1-0.68945-0.88906 0.62873 0.31240 0.35963 0.33460
  -1   1   3 8589.32  395.89   1 0.10574-0.02958 0.24424-0.00588-0.96393-0.99954
  -1  -1   3 8290.15  416.73   1 0.10651-0.00572 0.04980-0.21341-0.99306-0.97694
   1  -1  -3 7772.36  403.44   1 0.10476 0.24009-0.07974 0.17037-0.99129-0.95568
   1   1  -3 8044.11  471.49   1 0.09942 0.21156-0.25742 0.00585-0.96116-0.97734
   1  -1  -3 9015.92  379.82   1-0.80342-0.66739 0.19194 0.44149 0.56361 0.59972
   1   1  -3 8570.84  355.65   1-0.80200-0.68886 0.22224 0.48499 0.55443 0.53874
  -1   1   3 7765.48  390.01   1-0.74437-0.88040 0.50742 0.25786 0.43408 0.39798
  -1  -1   3 8283.51  418.30   1-0.74582-0.85896 0.50340 0.24064 0.43627 0.45196
  -1   1   256173.02 1210.56   1 0.10445 0.03242 0.31243 0.12930-0.94417-0.99107
   1  -1  -251284.67 1205.68   1 0.10671 0.17874 0.09962 0.28275-0.98928-0.94239
  -1  -1   253886.54 1224.21   1 0.10653 0.05758 0.05323-0.14298-0.99288-0.98804
   1   1  -251364.30 1328.74   1 0.10295 0.15190-0.15417 0.04205-0.98266-0.98750
   1   1  -255959.94 1132.92   1-0.80334-0.75378 0.11262 0.30859 0.58476 0.58015
  -1   1   255158.66 1113.26   1-0.79580-0.86826 0.29010 0.10733 0.53154 0.48435
  -1  -1   253274.69 1180.00   1-0.79215-0.84172 0.31692 0.12095 0.52158 0.52618
  -1  -1   1  290.17  136.69   1 0.10670 0.12104 0.12661-0.00262-0.98619-0.99264
   1   1  -1  263.27  112.65   1 0.10600 0.09166-0.00420 0.12502-0.99435-0.98790
   1  -1  -1  315.13   91.84   1-0.09790-0.08935-0.49747-0.38132 0.86193 0.92011
  -1   1   1  345.89   99.97   1-0.10261-0.11116-0.37984-0.49600 0.91934 0.86117
   1   1   014477.08  570.25   1 0.10435 0.02672 0.31666 0.37890-0.94278-0.92505
   1  -1   013988.21  475.23   1-0.06285-0.11749-0.86863-0.81953 0.49145 0.56085
  -1   1   013398.68  472.27   1-0.07227-0.01762-0.80648-0.85555 0.58681 0.51741
   1   1   013865.13  479.05   1-0.09971-0.17742-0.45795-0.39582 0.88336 0.90102
   1   1   179200.07 2008.39   1 0.02874-0.11216-0.92701-0.93185-0.37392-0.34505
   1  -1   178350.64 1449.97   1 0.02145-0.09641-0.95106-0.96896-0.30824-0.22762
  -1   1  -179127.34 1528.84   1-0.00180 0.11606-0.99545-0.97755-0.09520-0.17582
  -1  -1  -186813.26 2087.71   1-0.02114 0.11976-0.99606-0.99115 0.08610 0.05724
  -1   1  -176076.42 1673.11   1-0.26680-0.14856 0.96229 0.97986-0.05302-0.13340
   1   1   2 2524.06  224.52   1 0.09092-0.11325-0.42537-0.49717-0.90043-0.86022
   1  -1   2 2643.85  230.27   1 0.07094-0.11016-0.66831-0.75317-0.74049-0.64853
  -1  -1  -2 2707.96  251.64   1 0.05239 0.25655-0.81103-0.73915-0.58264-0.62276
  -1   1  -2 2566.89  248.70   1 0.03977 0.22088-0.88065-0.79571-0.47208-0.56396
  -1   1  -2 2917.43  255.06   1-0.47306-0.29126 0.87151 0.95590 0.12910 0.03763
  -1  -1  -2 2586.98  248.99   1-0.41828-0.21360 0.90494 0.97615 0.07824 0.03858
   1  -1   2 2483.80  251.75   1-0.31394-0.49574 0.94934 0.86496-0.01348 0.07798
   1   1   2 2501.55  260.60   1-0.23435-0.43897 0.96888 0.89760-0.07962-0.03996
   1   1   3153389.0 2034.53   1 0.10089-0.16661-0.21850-0.35724-0.97060-0.91903
   1  -1   3159599.8 3508.41   1 0.08980-0.15457-0.44315-0.59502-0.89193-0.78870
  -1  -1  -3149229.9 2074.94   1 0.06517 0.33262-0.71885-0.58004-0.69209-0.74357
  -1   1  -3148445.8 2057.23   1 0.05413 0.29848-0.79994-0.64795-0.59763-0.70075
  -1   1  -3160555.5 3427.05   1-0.57658-0.33124 0.78344 0.93463 0.23188 0.12932
  -1  -1  -3164248.9 3563.18   1-0.55145-0.28323 0.80837 0.94640 0.20598 0.15524
   1  -1   3148390.7 2312.36   1-0.36804-0.61337 0.92921 0.77801 0.03330 0.13585
   1   1   3149974.3 2318.02   1-0.31600-0.58421 0.94868 0.81066-0.01173 0.03900
   1   1   460993.13 1591.18   1 0.10450-0.22628-0.09217-0.29790-0.99024-0.92738
   1  -1   458081.26 1579.48   1 0.09840-0.20924-0.28198-0.50087-0.95436-0.83984
  -1  -1  -454043.05 1413.79   1 0.06716 0.39786-0.70220-0.49637-0.70880-0.77156
  -1   1  -456306.91 1520.66   1 0.05856 0.36616-0.76962-0.55059-0.63580-0.75017
  -1   1  -457670.47 1401.23   1-0.64025-0.33138 0.70667 0.92467 0.30114 0.18750
  -1  -1  -456496.64 1352.56   1-0.62793-0.29618 0.72330 0.92814 0.28726 0.22544
   1   1   451200.26 1620.68   1-0.34294-0.67470 0.93928 0.73444 0.01140 0.07322
   1   1   5 2863.36  243.71   1 0.10614-0.28794 0.00749-0.26523-0.99432-0.92018
   1  -1   5 2440.38  235.79   1 0.10293-0.26806-0.15489-0.44071-0.98255-0.85668
  -1  -1  -5 2337.14  230.31   1 0.06568 0.45965-0.71470-0.44185-0.69633-0.77037
  -1   1  -5 2371.68  264.83   1 0.05885 0.42969-0.76756-0.48149-0.63826-0.76388
  -1   1  -5 2899.91  211.94   1-0.68476-0.31235 0.63711 0.92192 0.35380 0.22908
  -1  -1  -5 2542.44  201.79   1-0.67877-0.28347 0.64749 0.91913 0.34643 0.27353
   1   1   6 2332.03  242.41   1 0.10670-0.35067 0.09598-0.24373-0.98964-0.90422
   1  -1   6 2539.33  231.42   1 0.10540-0.32889-0.04554-0.39836-0.99338-0.85623
  -1  -1  -6 3096.24  245.31   1-0.71544-0.25642 0.57750 0.91578 0.39321 0.30916
  -1   1  -6 2417.79  202.15   1-0.71807-0.28194 0.57179 0.92327 0.39675 0.26090
   1   1   7  156.16  103.87   1 0.10646-0.41420 0.17929-0.22742-0.97801-0.88131
   1  -1   7  108.93  158.66   1 0.10653-0.39104 0.05370-0.36610-0.99285-0.84442
  -1   1  -7  180.35  102.72   1-0.74416-0.24445 0.50800 0.92626 0.43377 0.28683
  -1  -1  -7   88.61  100.31   1-0.74344-0.22084 0.50996 0.91503 0.43269 0.33755
   1   1   810135.64  548.66   1 0.10549-0.47847 0.26027-0.21343-0.95975-0.85176
   1  -1   8 9420.56  544.38   1 0.10664-0.45422 0.14721-0.33959-0.98333-0.82362
  -1   1  -8 9309.87  454.86   1-0.76468-0.20140 0.44464 0.92969 0.46641 0.30840
  -1  -1  -8 9986.09  427.45   1-0.76500-0.17883 0.44351 0.91535 0.46696 0.36074
   1  -1   9  112.35  185.30   1 0.10583-0.51832 0.23760-0.31619-0.96557-0.79457
  -1  -1  -9   39.59  110.88   1-0.78140-0.13165 0.37693 0.91556 0.49731 0.38001
  -1   1  -9   58.92  142.95   1-0.78059-0.15374 0.38075 0.93258 0.49567 0.32657
  -1  -2   9 4517.64  435.26   1 0.10502-0.37542 0.28600-0.38572-0.95245-0.84277
   1  -2  -9 4782.44  453.38   1-0.10015 0.42551-0.44758 0.19873 0.88861 0.88286
   1  -2  -9 5007.07  403.49   1-0.80372-0.27479 0.12536 0.76901 0.58164 0.57715
   1   2  -9 4580.58  366.63   1-0.80406-0.32092 0.15446 0.82450 0.57412 0.46603
  -1  -2   8  238.78  144.18   1 0.10602-0.31112 0.22346-0.38127-0.96892-0.87053
   1  -2  -8  225.54  120.48   1-0.10189 0.36056-0.40150 0.17772 0.91017 0.91564
   1  -2  -8   14.35   87.76   1-0.80400-0.33864 0.16588 0.74275 0.57102 0.57761
   1   2  -8  -17.11  113.73   1-0.80335-0.38379 0.19392 0.79719 0.56303 0.46603
  -1  -2   7 4135.95  302.50   1 0.10657-0.24729 0.16334-0.37439-0.98079-0.89368
   1  -2  -7 3721.12  240.09   1-0.10317 0.29606-0.36155 0.15060 0.92662 0.94322
   1  -2  -7 3663.29  260.64   1-0.80314-0.40136 0.19958 0.70966 0.56136 0.57903
   1   2  -7 3762.52  228.50   1-0.80169-0.44570 0.22728 0.76376 0.55284 0.46692
  -1   2   6  151.23  101.53   1 0.10402-0.23271 0.33018-0.11436-0.93816-0.96579
  -1  -2   6  124.37  106.75   1 0.10671-0.18385 0.10604-0.36470-0.98861-0.91278
   1  -2  -6  312.36  106.33   1-0.80188-0.46367 0.22425 0.66755 0.55379 0.58255
   1   2  -6  202.69  112.20   1-0.79973-0.50732 0.25280 0.72250 0.54452 0.46968
  -1   2   5 2746.65  207.48   1 0.10447-0.16897 0.31148-0.06607-0.94448-0.98340
  -1  -2   5 3161.08  250.90   1 0.10653-0.12074 0.05230-0.35145-0.99293-0.92838
   1  -2  -5 2618.93  207.79   1-0.80111-0.52648 0.23559 0.61211 0.55018 0.59002
   1   2  -5 3039.24  212.94   1-0.79836-0.56952 0.26732 0.67024 0.53959 0.47583
  -1   2   4  302.73   87.39   1 0.10445-0.10570 0.31237 0.00180-0.94419-0.99439
  -1  -2   4  186.54   89.30   1 0.10609-0.05789 0.00358-0.33317-0.99434-0.94108
   1  -2  -4  255.47  118.24   1 0.10331 0.31347-0.14122 0.16934-0.98457-0.93437
   1   2  -4  266.62  125.22   1 0.09234 0.25622-0.40168-0.06485-0.91110-0.96443
   1  -2  -4  247.76   98.33   1-0.80187-0.59081 0.22440 0.53413 0.55375 0.60467
   1   2  -4  312.39   85.43   1-0.79864-0.63337 0.26454 0.60067 0.54054 0.48787
  -1  -2   4  116.86  109.00   1-0.69754-0.86280 0.61373 0.27759 0.36982 0.42250
  -1   2   4  278.81  122.39   1-0.68403-0.89491 0.63841 0.32852 0.35288 0.30199
  -1   2   317721.90  533.48   1 0.10359-0.04327 0.34666 0.10309-0.93225-0.99373
   1  -2  -317738.86  655.32   1 0.10620 0.25307 0.01309 0.25666-0.99425-0.93278
  -1  -2   317147.80  579.72   1 0.10554 0.00484-0.03709-0.30686-0.99372-0.95174
   1   2  -316550.20  598.94   1 0.09576 0.19637-0.33854-0.06873-0.93606-0.97811
   1  -2  -318483.58  528.31   1-0.80397-0.65648 0.16832 0.41128 0.57034 0.63235
   1   2  -317948.93  491.32   1-0.80146-0.69977 0.23069 0.50004 0.55175 0.51016
  -1  -2   317800.75  565.30   1-0.74505-0.84674 0.50555 0.23619 0.43510 0.47669
  -1   2   317105.07  616.03   1-0.74171-0.88919 0.51462 0.27167 0.43013 0.36812
   1  -2  -2 5950.39  376.61   1 0.10599 0.18957 0.22580 0.40238-0.96838-0.89562
  -1  -2   2 5761.50  352.38   1 0.10510 0.06769-0.06249-0.26526-0.99249-0.96179
   1   2  -2 5813.22  365.10   1 0.09887 0.13622-0.27069-0.06790-0.95757-0.98834
   1  -2  -2 5806.70  270.01   1-0.10034-0.01706-0.44288-0.26617 0.89094 0.96377
   1   2  -2 5831.16  323.50   1-0.80385-0.76573 0.13145 0.33402 0.58011 0.54960
  -1   2   2 6034.20  339.95   1-0.79689-0.88080 0.28089 0.10471 0.53484 0.46175
  -1  -2   2 6154.79  338.54   1-0.78957-0.82769 0.33333 0.13076 0.51522 0.54572
  -1  -2   111632.92  517.59   1 0.10532 0.13120-0.05021-0.18599-0.99316-0.97375
   1   2  -112582.86  557.97   1 0.10180 0.07591-0.19193-0.05615-0.97611-0.99553
   1  -2  -111967.81  471.05   1-0.08824-0.06816-0.65088-0.54125 0.75403 0.83808
  -1   2   111688.18  458.85   1-0.09587-0.11594-0.53646-0.64608 0.83845 0.75440
  -1   2   112572.46  511.57   1 0.10663 0.08597 0.64749 0.53807-0.75456-0.83849
  -1  -2   0  180.77   91.23   1 0.10671 0.19589 0.11419 0.04541-0.98771-0.97957
   1   2   0  164.25  115.95   1 0.10488 0.01570-0.07400-0.00522-0.99172-0.99986
   1  -2   0  238.63   88.17   1-0.04679-0.08991-0.94187-0.89931 0.33268 0.42795
  -1   2   0  143.10   70.05   1-0.05778-0.01466-0.89570-0.93826 0.44088 0.34560
   1  -2   1 4125.63  263.14   1 0.02123-0.08510-0.95171-0.97614-0.30625-0.19974
  -1   2  -1 4110.99  284.05   1 0.00065 0.10699-0.99301-0.96858-0.11798-0.22449
  -1  -2  -1 3882.01  245.89   1-0.07287 0.07956-0.80191-0.80349 0.59297 0.58997
  -1   2  -1 4025.80  309.52   1-0.32600-0.21919 0.94536 0.96951-0.00318-0.10948
   1  -2   1 4089.04  377.48   1-0.20979-0.31658 0.97267 0.94853-0.09943 0.00685
  -1  -2  -1 4695.94  368.00   1-0.06635 0.08619 0.97545 0.97332-0.20996-0.21260
   1   2   233117.83  983.41   1 0.10266-0.11304-0.16412-0.22938-0.98108-0.96674
   1  -2   233806.55  870.69   1 0.06444-0.10513-0.72486-0.81626-0.68586-0.56803
  -1  -2  -234123.04  977.29   1 0.06219 0.27790-0.74266-0.67739-0.66676-0.68110
  -1   2  -233353.69  911.71   1 0.03530 0.20488-0.90094-0.80947-0.43249-0.55024
  -1   2  -234154.96  942.23   1-0.49910-0.32875 0.85273 0.94370 0.15406 0.03668
  -1  -2  -237259.03  992.76   1-0.38977-0.17366 0.91940 0.98404 0.05256 0.03880
   1  -2   232624.97 1068.20   1-0.34342-0.51378 0.93910 0.84813 0.01181 0.12919
   1   2   233591.85 1096.13   1-0.18182-0.39788 0.97577 0.91106-0.12167-0.10792
   1   2   3 9550.50  480.96   1 0.10528-0.17376-0.05227-0.18447-0.99306-0.96735
   1  -2   3 9885.87  450.46   1 0.08469-0.14814-0.51619-0.67460-0.85227-0.72316
  -1  -2  -3 9696.48  498.97   1 0.07190 0.35087-0.65932-0.52704-0.74841-0.77402
  -1   2  -3 9463.20  482.85   1 0.04947 0.28230-0.82889-0.67037-0.55721-0.68622
  -1   2  -310356.55  435.29   1-0.58960-0.35571 0.76944 0.92722 0.24559 0.11713
  -1  -2  -310388.84  444.53   1-0.53964-0.25998 0.81922 0.95067 0.19404 0.16920
   1  -2   3 9626.72  514.86   1-0.38763-0.62152 0.92042 0.76264 0.05064 0.17910
   1   2   3 8395.60  455.53   1-0.28265-0.56222 0.95839 0.82684-0.03984-0.01499
   1   2   4  421.80  131.35   1 0.10636-0.23597 0.02983-0.16935-0.99387-0.95688
   1  -2   4  428.48  124.98   1 0.09500-0.20110-0.35345-0.57888-0.93061-0.79022
  -1  -2  -4  388.89  136.62   1 0.07193 0.41417-0.65901-0.45971-0.74868-0.78557
  -1   2  -4  351.36  112.80   1 0.05462 0.35069-0.79668-0.57112-0.60192-0.74217
  -1   2  -4  432.27  105.46   1-0.64728-0.34985 0.69673 0.92131 0.30917 0.16963
  -1  -2  -4  377.23  139.43   1-0.62288-0.27968 0.72986 0.92811 0.28164 0.24572
   1   2   4  319.46  140.86   1-0.31796-0.66116 0.94804 0.74979-0.01005 0.02585
   1   2   5 9226.38  483.34   1 0.10671-0.29891 0.10459-0.16159-0.98877-0.94049
   1  -2   5 8156.32  444.02   1 0.10081-0.25864-0.22086-0.51323-0.97008-0.81834
  -1  -2  -5 8534.44  566.12   1 0.06931 0.47481-0.68324-0.41693-0.72689-0.77505
  -1   2  -5 8048.77  528.47   1 0.05558 0.41489-0.79032-0.49772-0.61015-0.76165
  -1   2  -5 9265.62  421.87   1-0.68850-0.32739 0.63046 0.92176 0.35843 0.20777
  -1  -2  -5 8115.45  378.22   1-0.67681-0.27007 0.65080 0.91586 0.34405 0.29706
   1   2   6  202.43   97.31   1 0.10648-0.36244 0.17713-0.15603-0.97840-0.91885
   1  -2   6   41.51  156.26   1 0.10420-0.31854-0.10585-0.46522-0.98890-0.82588
  -1  -2  -6  164.78  138.70   1 0.06537 0.53413-0.71723-0.38391-0.69375-0.75319
  -1  -2  -6   12.59  109.06   1-0.71501-0.24453 0.57844 0.91012 0.39263 0.33447
  -1   2  -6  191.69   95.00   1-0.72015-0.29547 0.56719 0.92527 0.39957 0.23782
   1   2   7  314.85  122.28   1 0.10566-0.42654 0.24932-0.15084-0.96263-0.89179
   1  -2   7  247.54  222.66   1 0.10603-0.38000-0.00153-0.42789-0.99436-0.82006
  -1  -2  -7  271.41  107.26   1-0.74378-0.20973 0.50902 0.90748 0.43321 0.36397
  -1   2  -7  252.67  157.80   1-0.74515-0.25689 0.50526 0.93012 0.43526 0.26243
   1   2   8  242.89  168.42   1 0.10422-0.49127 0.32208-0.14508-0.94095-0.85883
   1  -2   8  262.11  147.08   1 0.10670-0.44262 0.09634-0.39701-0.98961-0.80402
  -1  -2  -8  483.93  159.56   1-0.76571-0.16808 0.44102 0.90626 0.46817 0.38785
  -1   2  -8  310.74  152.98   1-0.76502-0.21319 0.44345 0.93510 0.46699 0.28307
   1  -2   9 1865.09  259.66   1 0.10637-0.50624 0.19048-0.36986-0.97591-0.77904
  -1  -2  -9 1237.40  163.76   1-0.78220-0.12100 0.37310 0.90513 0.49894 0.40754
  -1   2  -9 1650.68  206.38   1-0.78056-0.16515 0.38091 0.93933 0.49560 0.30060
  -1  -3   9 3185.74  343.31   1 0.10566-0.36323 0.24934-0.42893-0.96263-0.82709
   1  -3  -9 3450.64  335.32   1-0.09824 0.43895-0.49048 0.14930 0.86589 0.88601
   1  -3  -9 2832.80  256.25   1-0.80338-0.26301 0.11376 0.75081 0.58448 0.60589
   1   3  -9 3648.54  314.69   1-0.80405-0.33236 0.15800 0.83465 0.57317 0.43918
  -1  -3   8  474.01  191.02   1 0.10643-0.29917 0.18357-0.42771-0.97722-0.85296
   1  -3  -8  626.50  143.11   1-0.10008 0.37390-0.44912 0.12358 0.88784 0.91919
   1  -3  -8  325.77  132.04   1-0.80406-0.32726 0.15418 0.72444 0.57419 0.60668
   1   3  -8  332.19  101.29   1-0.80324-0.39513 0.19694 0.80680 0.56214 0.43924
  -1  -3   7  263.45  158.47   1 0.10671-0.23560 0.11951-0.42477-0.98707-0.87410
   1  -3  -7   -9.68  109.14   1-0.10141 0.30938-0.41521 0.09040 0.90405 0.94662
   1  -3  -7   31.99  118.27   1-0.80356-0.39034 0.18742 0.69090 0.56493 0.60850
   1   3  -7   18.07   82.13   1-0.80152-0.45698 0.22981 0.77290 0.55203 0.44021
  -1  -3   6 1055.68  149.20   1 0.10656-0.17246 0.05724-0.42005-0.99265-0.89096
   1  -3  -6  892.08  136.23   1-0.10224 0.24533-0.39128 0.04726 0.91457 0.96828
   1  -3  -6 1099.90  131.65   1-0.80262-0.45297 0.21106 0.64776 0.55789 0.61254
   1   3  -6 1199.03  168.01   1-0.79954-0.51857 0.25498 0.73128 0.54379 0.44305
  -1  -3   512046.72  539.19   1 0.10601-0.10971-0.00302-0.41332-0.99436-0.90394
   1  -3  -511707.46  409.78   1-0.10253 0.18185-0.38234-0.01089 0.91831 0.98326
   1  -3  -512219.23  428.92   1-0.80212-0.51604 0.22026 0.59018 0.55504 0.62078
   1   3  -512906.24  441.28   1-0.79814-0.58075 0.26939 0.67891 0.53887 0.44922
  -1  -3   420827.07  775.04   1 0.10513-0.04731-0.06084-0.40415-0.99259-0.91346
   1  -3  -419298.22  823.73   1 0.10494 0.32665-0.07071 0.23329-0.99195-0.91589
   1   3  -419715.74  825.26   1 0.08883 0.24117-0.45805-0.11469-0.88447-0.96368
   1  -3  -419615.74  645.32   1-0.10206 0.11913-0.39651-0.09215 0.91233 0.98859
   1  -3  -420172.21  669.01   1-0.80293-0.58043 0.20451 0.50765 0.55988 0.63670
   1   3  -421209.53  685.43   1-0.79838-0.64456 0.26713 0.60986 0.53965 0.46108
  -1  -3   418477.43  753.70   1-0.69792-0.85173 0.61300 0.27026 0.37031 0.44888
  -1   3   419337.49  781.87   1-0.67632-0.89864 0.65163 0.34832 0.34345 0.26665
   1  -3  -366583.87 1334.89   1 0.10671 0.26512 0.10546 0.34249-0.98868-0.90133
  -1  -3   367507.53 1209.99   1 0.10397 0.01482-0.11524-0.39156-0.98787-0.92003
   1   3  -367745.15 1414.66   1 0.09167 0.18074-0.41313-0.13679-0.90604-0.97397
   1  -3  -369221.77 1168.03   1-0.10012 0.05787-0.44820-0.21094 0.88830 0.97578
   1   3  -366092.07 1057.11   1-0.80112-0.71087 0.23555 0.51151 0.55019 0.48270
  -1  -3   363755.21 1077.41   1-0.74345-0.83369 0.50993 0.23398 0.43271 0.50019
  -1   3   366540.10 1121.60   1-0.73731-0.89624 0.52617 0.28981 0.42367 0.33577
   1  -3  -299841.17 1889.73   1 0.10368 0.19880 0.34324 0.51327-0.93350-0.83487
  -1  -3   2106884.1 1881.66   1 0.10267 0.07680-0.16391-0.37323-0.98111-0.92455
   1   3  -2104164.7 2049.36   1 0.09385 0.11966-0.37507-0.16574-0.92223-0.97887
   1  -3  -2103406.1 1606.31   1-0.09429 0.00050-0.56358-0.39340 0.82066 0.91936
   1   3  -2102747.9 1628.52   1-0.80402-0.77735 0.14417 0.35334 0.57684 0.52044
  -1   3   2107175.9 1828.34   1-0.79748-0.89283 0.27564 0.10607 0.53669 0.43770
  -1  -3   2106934.1 1837.24   1-0.78647-0.81313 0.35117 0.14200 0.50807 0.56448
  -1  -3   1415448.0 5544.08   1 0.10153 0.13896-0.20006-0.34239-0.97450-0.92922
   1   3  -1415575.6 5689.69   1 0.09493 0.05748-0.35486-0.21255-0.93008-0.97545
   1  -3  -1408453.6 5227.94   1-0.07696-0.04535-0.76861-0.66552 0.63506 0.74499
  -1   3   1428287.8 3481.43   1-0.08777-0.11938-0.65675-0.75985 0.74897 0.63904
  -1   3   1420341.1 3425.51   1 0.10453 0.07232 0.76287 0.66003-0.63803-0.74774
   1  -3  -1416337.2 5443.72   1 0.10661 0.13882 0.65222 0.75506-0.75049-0.64078
  -1  -3   035957.56  975.46   1 0.10176 0.20248-0.19305-0.26835-0.97589-0.94180
   1   3   035834.03 1026.96   1 0.09234-0.00836-0.40175-0.32645-0.91108-0.94517
   1  -3   036378.76  888.00   1-0.03428-0.06587-0.97678-0.94075 0.21147 0.33262
  -1   3   034654.13  878.02   1-0.04727-0.01568-0.94020-0.97623 0.33731 0.21616
   1  -3   133001.80  854.52   1 0.02169-0.07311-0.95033-0.98129-0.31047-0.17808
  -1   3  -132128.65  889.69   1 0.00163 0.09644-0.99189-0.96093-0.12703-0.25941
  -1   3  -134803.01  969.27   1-0.38053-0.28516 0.92370 0.95444 0.04434-0.08786
   1  -3   131063.11 1061.60   1-0.25429-0.34964 0.96505 0.93434-0.06333 0.06886
   1   3   2  899.59  201.05   1 0.10566-0.12163 0.24910 0.19045-0.96269-0.97413
  -1  -3  -2  936.45  184.89   1 0.07661 0.30385-0.61183-0.55310-0.78726-0.77572
   1  -3   2  956.27  159.94   1 0.05973-0.09832-0.76115-0.85915-0.64581-0.50217
  -1   3  -2  820.56  144.81   1 0.03149 0.18955-0.91661-0.81861-0.39852-0.54216
  -1   3  -2  949.64  163.10   1-0.52414-0.36522 0.83269 0.93024 0.17858 0.03529
  -1  -3  -2 1047.72  167.85   1-0.36076-0.13320 0.93226 0.99031 0.02691 0.03906
   1  -3   2  902.44  188.09   1-0.36723-0.52615 0.92955 0.83200 0.03259 0.17587
   1   3   2  918.47  184.23   1-0.11939-0.34689 0.97816 0.92002-0.17009-0.18225
   1   3   3 1609.24  179.48   1 0.10662-0.18397 0.15348 0.02783-0.98238-0.98253
  -1  -3  -3 1592.54  205.78   1 0.07947 0.36997-0.58033-0.45458-0.81049-0.81022
   1  -3   3 1634.54  182.34   1 0.08024-0.14106-0.57137-0.73631-0.81675-0.66177
  -1   3  -3 1444.99  177.31   1 0.04526 0.26657-0.85268-0.68764-0.52046-0.67534
  -1   3  -3 1667.29  169.45   1-0.60277-0.38031 0.75447 0.91884 0.25966 0.10530
  -1  -3  -3 1715.52  186.48   1-0.52855-0.23746 0.82894 0.95380 0.18296 0.18403
   1  -3   3 1541.62  245.19   1-0.40366-0.62611 0.91259 0.74823 0.06500 0.21937
   1   3   3 1418.91  192.73   1-0.24283-0.53384 0.96733 0.84235-0.07272-0.07378
   1   3   4   85.59   78.30   1 0.10653-0.24734 0.16938-0.02324-0.97977-0.96864
   1  -3   4   -2.02   99.63   1 0.09173-0.19284-0.41215-0.64411-0.90648-0.74021
  -1  -3  -4   39.26   79.07   1 0.07699 0.43076-0.60778-0.41501-0.79036-0.80137
  -1   3  -4   -5.54  104.47   1 0.05091 0.33546-0.82022-0.58813-0.56977-0.73590
  -1   3  -4  -28.36   77.61   1-0.65475-0.36875 0.68577 0.91695 0.31781 0.15237
  -1  -3  -4   91.76  106.95   1-0.61874-0.26410 0.73511 0.92678 0.27706 0.26706
   1   3   4  -32.43  120.43   1-0.28927-0.64379 0.95663 0.76481-0.03431-0.02426
   1   3   5  793.15  129.57   1 0.10616-0.31100 0.21148-0.04814-0.97159-0.94918
   1  -3   5  857.58  163.69   1 0.09858-0.24925-0.27763-0.57660-0.95561-0.77807
  -1  -3  -5  762.76  149.96   1 0.07307 0.49011-0.64795-0.38817-0.75816-0.78045
  -1   3  -5  787.79  122.76   1-0.69287-0.34321 0.62248 0.92038 0.36391 0.18735
  -1  -3  -5  915.48  146.89   1-0.67567-0.25749 0.65271 0.91119 0.34266 0.32158
   1   3   6  819.85  131.47   1 0.10541-0.37504 0.26447-0.06214-0.95861-0.92492
   1  -3   6  529.64  176.21   1 0.10280-0.30840-0.15956-0.52548-0.98181-0.79293
  -1  -3  -6  666.27  160.49   1 0.06830 0.54860-0.69225-0.36546-0.71841-0.75198
  -1  -3  -6  621.88  145.07   1-0.71524-0.23331 0.57795 0.90303 0.39293 0.36068
  -1   3  -6  647.27  167.21   1-0.72267-0.30943 0.56152 0.92620 0.40301 0.21537
   1   3   7 2862.49  294.62   1 0.10419-0.43956 0.32357-0.07004-0.94044-0.89547
   1  -3   7 2927.51  274.21   1 0.10529-0.36920-0.05181-0.48472-0.99308-0.79292
  -1  -3  -7 2554.91  222.19   1-0.74465-0.19915 0.50664 0.89851 0.43450 0.39117
  -1   3  -7 2882.27  215.48   1-0.74651-0.26970 0.50145 0.93291 0.43732 0.23859
   1  -3   8  424.14  184.02   1 0.10651-0.43127 0.04930-0.45059-0.99308-0.78163
  -1  -3  -8  498.06  143.82   1-0.10238 0.50392-0.38703 0.07448 0.91636 0.86052
  -1  -3  -8  400.87  109.45   1-0.76680-0.15773 0.43710 0.89575 0.47005 0.41563
  -1   3  -8  420.29  133.63   1-0.76566-0.22527 0.44119 0.93943 0.46808 0.25827
   1  -3   9 2394.11  307.10   1 0.10665-0.49443 0.14639-0.42050-0.98346-0.76073
  -1  -3  -9 2404.53  249.54   1-0.78327-0.11062 0.36785 0.89328 0.50116 0.43566
  -1   3  -9 2282.53  219.10   1-0.78076-0.17680 0.37999 0.94501 0.49600 0.27510
  -1  -4   9  100.67  134.26   1 0.10613-0.35122 0.21443-0.47039-0.97095-0.80954
   1  -4  -9   26.93  102.01   1-0.09601 0.45271-0.53386 0.09939 0.84009 0.88609
   1   4  -9   38.80   97.49   1-0.80404-0.34380 0.16025 0.84350 0.57256 0.41267
  -1  -4   8 2468.40  240.38   1 0.10665-0.28741 0.14581-0.47201-0.98354-0.83342
   1  -4  -8 2892.33  276.65   1-0.09791 0.38761-0.49732 0.06884 0.86202 0.91924
   1  -4  -8 2308.32  217.89   1-0.80399-0.31574 0.14024 0.70390 0.57786 0.63625
   1   4  -8 2334.09  184.45   1-0.80318-0.40651 0.19857 0.81504 0.56165 0.41285
  -1  -4   7 2949.42  255.43   1 0.10665-0.22411 0.07834-0.47249-0.99120-0.85236
   1  -4  -7 3360.53  274.01   1-0.09922 0.32310-0.46930 0.02977 0.87744 0.94589
   1  -4  -7 2938.13  217.54   1-0.80390-0.37923 0.17273 0.66961 0.56911 0.63859
   1   4  -7 2471.52  190.94   1-0.80145-0.46835 0.23086 0.78054 0.55170 0.41398
  -1  -4   6  569.21  165.31   1 0.10618-0.16129 0.01184-0.47200-0.99427-0.86671
   1  -4  -6  434.79  120.62   1-0.09992 0.25920-0.45295-0.02095 0.88591 0.96559
   1  -4  -6  429.83   92.78   1-0.80332-0.44222 0.19487 0.62497 0.56275 0.64331
   1   4  -6  357.28  129.43   1-0.79949-0.52997 0.25551 0.73841 0.54361 0.41698
  -1  -4   5 2157.41  210.52   1 0.10526-0.09893-0.05388-0.47074-0.99298-0.87670
   1  -4  -5 2253.72  198.41   1-0.09991 0.19602-0.45338-0.08847 0.88569 0.97659
   1  -4  -5 2423.13  200.06   1-0.80308-0.50555 0.20114 0.56446 0.56089 0.65253
   1   4  -5 2238.94  188.93   1-0.79812-0.59218 0.26956 0.68568 0.53881 0.42326
  -1   4   5 1745.02  236.26   1-0.60974-0.90704 0.74619 0.38265 0.26722 0.17559
   1  -4  -4 2053.79  234.70   1 0.10605 0.33929-0.00008 0.29738-0.99436-0.89243
  -1  -4   4 2153.48  196.79   1 0.10388-0.03701-0.11911-0.46897-0.98743-0.88243
   1   4  -4 1818.98  189.59   1 0.08514 0.22594-0.51032-0.16043-0.85575-0.96083
   1  -4  -4 2256.08  191.46   1-0.09877 0.13396-0.47923-0.18141 0.87211 0.97423
   1  -4  -4 2388.07  173.94   1-0.80377-0.56982 0.17929 0.47582 0.56726 0.66998
   1   4  -4 2263.99  180.05   1-0.79835-0.65597 0.26741 0.61675 0.53955 0.43508
  -1   4   4 2236.35  224.44   1-0.66607-0.89984 0.66834 0.37162 0.33114 0.22844
   1  -4  -3  999.78  135.53   1 0.10633 0.27629 0.19483 0.42530-0.97505-0.86184
  -1  -4   3 1092.41  152.09   1 0.10204 0.02443-0.18426-0.46712-0.97756-0.88385
   1   4  -3  959.09  158.34   1 0.08727 0.16481-0.48085-0.19797-0.87244-0.96625
   1  -4  -3 1289.81  137.88   1-0.09540 0.07412-0.54471-0.31398 0.83317 0.94652
   1   4  -3 1213.95  151.46   1-0.80099-0.72219 0.23733 0.51988 0.54962 0.45623
  -1  -4   3 1158.18  165.56   1-0.74111-0.81991 0.51624 0.23368 0.42923 0.52262
  -1   4   3 1274.60  162.22   1-0.73060-0.90098 0.54293 0.31317 0.41405 0.30025
  -1  -4   2233499.6 3509.15   1 0.09969 0.08541-0.25056-0.46642-0.96295-0.88042
   1   4  -2236186.8 3489.80   1 0.08826 0.10254-0.46649-0.25063-0.88011-0.96263
  -1   4   2233603.0 3312.02   1-0.10015-0.20648-0.44761-0.61125 0.88860 0.76402
   1   4  -2231236.6 3136.06   1-0.80406-0.78884 0.15186 0.36763 0.57481 0.49251
  -1   4   2250528.6 3590.80   1-0.79747-0.90428 0.27570 0.11273 0.53667 0.41178
  -1  -4   2235273.1 3380.78   1-0.78280-0.79803 0.37014 0.15436 0.50020 0.58250
  -1   4   2249450.2 3431.29   1 0.10655-0.00061 0.65992 0.49681-0.74373-0.86785
  -1  -4   112851.12  522.25   1 0.09668 0.14566-0.31981-0.46865-0.94253-0.87128
   1   4  -114293.33  587.49   1 0.08684 0.03786-0.48696-0.33812-0.86909-0.94034
   1  -4  -113874.23  499.57   1-0.06550-0.02236-0.85282-0.75626 0.51807 0.65388
  -1   4   113657.72  487.57   1-0.07969-0.12283-0.74402-0.84057 0.66338 0.52758
  -1  -4   114333.92  531.46   1-0.80351-0.75515 0.11756-0.03143 0.58356 0.65478
   1  -4  -113170.16  495.00   1 0.10528 0.14906 0.73753 0.83379-0.66705-0.53156
  -1  -4   0 7603.86  456.10   1 0.09237 0.20461-0.40127-0.48310-0.91128-0.85131
   1   4   0 7833.67  444.97   1 0.07662-0.03562-0.61177-0.52994-0.78731-0.84728
   1  -4   0 7533.57  395.71   1-0.02450-0.04456-0.99271-0.96322 0.11795 0.26497
  -1   4   0 7374.49  373.64   1-0.03990-0.01984-0.96325-0.99274 0.26562 0.11859
  -1   4   0 7886.73  441.56   1-0.15769-0.13728 0.97742 0.94786-0.14058-0.28758
  -1  -4  -143306.00 1328.31   1 0.07889 0.25440-0.58688-0.60169-0.80581-0.75712
   1  -4   143222.97 1005.63   1 0.02254-0.06074-0.94777-0.98526-0.31813-0.15986
  -1   4  -141924.60 1011.00   1 0.00179 0.08508-0.99171-0.95422-0.12848-0.28674
  -1   4  -145947.67 1120.57   1-0.43038-0.34645 0.89821 0.93554 0.08930-0.06879
   1  -4   141229.46 1189.78   1-0.28967-0.37358 0.95652 0.91925-0.03397 0.12413
  -1  -4  -2 6292.50  477.69   1 0.09502 0.33379-0.35314-0.30094-0.93073-0.89331
   1  -4   2 5092.48  316.42   1 0.05627-0.09025-0.78562-0.89016-0.61613-0.44661
  -1   4  -2 5680.75  353.55   1 0.02812 0.17466-0.92924-0.82471-0.36838-0.53789
  -1  -4  -2 6102.01  388.10   1-0.08348 0.15521-0.70604-0.65359 0.70322 0.74075
  -1   4  -2 5774.14  315.21   1-0.54812-0.40065 0.81148 0.91562 0.20260 0.03341
   1  -4   2 5292.73  372.85   1-0.38620-0.53368 0.92109 0.81695 0.04937 0.21856
  -1  -4  -2 5630.25  376.05   1-0.33147-0.09247 0.94346 0.99492 0.00150 0.03956
   1   4   2 5643.48  367.93   1 0.10668-0.13218 0.63847 0.58680-0.76221-0.79886
  -1  -4  -3 2650.85  270.20   1 0.08766 0.38970-0.47523-0.35601-0.87548-0.84934
   1  -4   3 2187.54  198.55   1 0.07647-0.13330-0.61329-0.78477-0.78614-0.60527
  -1   4  -3 2487.04  233.32   1 0.04142 0.25120-0.87261-0.70104-0.48664-0.66741
  -1  -4  -3 2294.92  191.51   1-0.10240 0.19948-0.38645-0.26690 0.91660 0.94284
  -1   4  -3 2814.69  241.88   1-0.61597-0.40496 0.73856 0.90951 0.27402 0.09375
  -1  -4  -3 2645.73  247.82   1-0.51841-0.21587 0.83746 0.95573 0.17292 0.19989
   1  -4   3 2550.34  308.60   1-0.41657-0.62759 0.90585 0.73491 0.07669 0.25696
   1   4   3 2275.59  274.13   1-0.19602-0.49847 0.97436 0.85594-0.11042-0.13739
   1   4   4  705.38  124.07   1 0.10422-0.26120 0.32227 0.13618-0.94089-0.95562
   1  -4   4  799.69  154.65   1 0.08868-0.18436-0.46025-0.69874-0.88334-0.69120
  -1  -4  -4  649.65  137.17   1 0.08228 0.44758-0.54691-0.36067-0.83313-0.81827
  -1   4  -4  734.30  146.51   1 0.04740 0.32042-0.84086-0.60224-0.53916-0.73117
  -1   4  -4  649.59  110.83   1-0.66256-0.38800 0.67386 0.91162 0.32698 0.13563
  -1  -4  -4  850.60  147.19   1-0.61566-0.24958 0.73895 0.92403 0.27368 0.28958
   1   4   4  683.57  144.87   1-0.25547-0.62143 0.96480 0.77955-0.06236-0.07823
   1   4   511922.14  518.65   1 0.10412-0.32458 0.32612 0.07303-0.93957-0.94303
   1  -4   510632.56  510.93   1 0.09636-0.23994-0.32654-0.63205-0.94025-0.73684
  -1  -4  -511106.25  583.64   1 0.07694 0.50550-0.60830-0.35505-0.78996-0.78637
  -1   4  -511434.50  467.01   1-0.69765-0.35944 0.61351 0.91801 0.36997 0.16750
  -1  -4  -511564.03  490.20   1-0.67544-0.24583 0.65309 0.90499 0.34239 0.34721
   1  -4   6 3583.90  319.95   1 0.10129-0.29837-0.20714-0.57961-0.97305-0.75830
  -1  -4  -6 3378.72  296.54   1 0.07128 0.56310-0.66519-0.34493-0.74325-0.75095
  -1  -4  -6 4100.01  284.58   1-0.71619-0.22282 0.57589 0.89437 0.39421 0.38785
  -1   4  -6 4152.98  259.00   1-0.72557-0.32379 0.55485 0.92613 0.40702 0.19348
   1  -4   7 5718.97  363.10   1 0.10439-0.35856-0.09733-0.53679-0.98976-0.76372
  -1  -4  -7 5333.09  398.96   1-0.10189 0.45280-0.40164-0.01375 0.91011 0.89150
  -1   4  -7 5187.06  285.03   1-0.74822-0.28285 0.49662 0.93468 0.43991 0.21529
  -1  -4  -7 5125.92  327.93   1-0.74607-0.18912 0.50271 0.88797 0.43664 0.41920
   1  -4   8  515.56  136.25   1 0.10612-0.42012 0.00603-0.50041-0.99433-0.75702
  -1  -4  -8  517.39  140.27   1-0.09986 0.51802-0.45437 0.00060 0.88519 0.85536
  -1  -4  -8  506.98  137.63   1-0.76829-0.14777 0.43164 0.88369 0.47265 0.44413
  -1   4  -8  555.35  124.09   1-0.76657-0.23764 0.43791 0.94275 0.46966 0.23395
   1  -4   9 1206.04  228.33   1 0.10671-0.48282 0.10533-0.46812-0.98869-0.74009
  -1  -4  -9 1295.92  169.20   1-0.78460-0.10051 0.36107 0.87990 0.50400 0.46439
  -1   4  -9 1317.47  173.72   1-0.78117-0.18866 0.37805 0.94967 0.49683 0.25004
  -1  -5   9 1292.95  197.61   1 0.10644-0.33936 0.18133-0.51004-0.97764-0.79037
   1  -5  -9 1209.83  177.43   1-0.09344 0.46681-0.57739 0.04933 0.81110 0.88297
   1   5  -9 1297.53  172.42   1-0.80404-0.35524 0.16128 0.85112 0.57228 0.38650
  -1  -5   8 5365.45  336.63   1 0.10671-0.27580 0.11026-0.51411-0.98815-0.81216
   1  -5  -8 5812.94  360.95   1-0.09535 0.40170-0.54566 0.01397 0.83256 0.91566
   1  -5  -8 5448.84  328.41   1-0.80368-0.30399 0.12383 0.68089 0.58202 0.66631
   1   5  -8 4742.70  260.36   1-0.80317-0.41795 0.19892 0.82198 0.56155 0.38685
  -1  -5   716096.45  567.59   1 0.10644-0.21278 0.03990-0.51748-0.99351-0.82880
   1  -5  -715948.09  550.54   1-0.09657 0.33728-0.52344-0.03089 0.84656 0.94089
   1  -5  -716010.84  507.47   1-0.80406-0.36794 0.15521 0.64549 0.57392 0.66929
   1   5  -714625.89  440.65   1-0.80147-0.47982 0.23052 0.78680 0.55181 0.38819
  -1  -5   6 5878.45  339.49   1 0.10564-0.15029-0.03011-0.52051-0.99394-0.84052
   1  -5  -6 5770.43  304.16   1-0.09706 0.27359-0.51414-0.08867 0.85219 0.95774
   1  -5  -6 5534.26  320.87   1-0.80386-0.43131 0.17527 0.59877 0.56840 0.67485
   1   5  -6 5281.33  302.34   1-0.79958-0.54151 0.25450 0.74400 0.54395 0.39142
  -1  -5   5 9701.03  456.01   1 0.10432-0.08832-0.10026-0.52366-0.98947-0.84733
   1  -5  -5 8793.26  408.59   1-0.09659 0.21086-0.52315-0.16477 0.84674 0.96352
   1  -5  -5 9282.98  387.37   1-0.80381-0.49484 0.17763 0.53435 0.56774 0.68527
   1   5  -5 8951.70  384.27   1-0.79829-0.60379 0.26801 0.69072 0.53935 0.39790
  -1   5   5 7731.10  417.05   1-0.59510-0.90385 0.76329 0.40634 0.25144 0.13391
   1  -5  -416119.63  722.52   1 0.10662 0.35141 0.06946 0.36038-0.99186-0.86407
  -1  -5   416405.60  611.59   1 0.10245-0.02690-0.17126-0.52767-0.97988-0.84902
   1  -5  -417428.85  585.97   1-0.09457 0.14968-0.55890-0.26761 0.82382 0.95182
   1  -5  -417649.34  613.48   1-0.80405-0.55865 0.14771 0.43764 0.57591 0.70453
   1   5  -417766.63  616.76   1-0.79852-0.66760 0.26564 0.62158 0.54016 0.40980
  -1   5   416453.44  697.06   1-0.65261-0.89782 0.68895 0.39881 0.31533 0.18672
   1  -5  -315670.03  524.81   1 0.10515 0.28665 0.27890 0.50283-0.95454-0.81546
  -1  -5   316766.15  600.97   1 0.09992 0.03391-0.24464-0.53404-0.96445-0.84477
   1   5  -316048.23  579.39   1 0.08270 0.14871-0.54174-0.25233-0.83646-0.95614
   1  -5  -316568.34  458.48   1-0.08958 0.09148-0.63341-0.40921 0.76860 0.90784
   1   5  -317359.53  524.81   1-0.80106-0.73371 0.23641 0.52556 0.54991 0.43063
  -1   5   316396.50  578.70   1-0.72069-0.90252 0.56599 0.34283 0.40030 0.26060
  -1   5   316748.18  545.79   1 0.10671-0.07540 0.62263 0.39924-0.77520-0.91373
  -1  -5   2 6674.04  352.36   1 0.09655 0.09380-0.32253-0.54492-0.94161-0.83322
   1   5  -2 7061.05  396.87   1 0.08242 0.08517-0.54526-0.32287-0.83420-0.94260
   1  -5  -2 7079.33  311.97   1-0.07826 0.03960-0.75715-0.60004 0.64853 0.79898
  -1   5   2 6638.57  347.87   1-0.09588-0.21374-0.53630-0.69341 0.83856 0.68810
   1   5  -2 7306.21  348.37   1-0.80406-0.80028 0.15534 0.37772 0.57388 0.46568
  -1   5   2 6456.62  312.17   1-0.79664-0.91489 0.28304 0.12667 0.53407 0.38329
  -1  -5   2 6893.95  329.23   1-0.77857-0.78235 0.38999 0.16761 0.49165 0.59986
  -1   5   2 6962.81  338.23   1 0.10506-0.01365 0.74557 0.58903-0.65809-0.80799
  -1  -5   162608.52 1342.23   1 0.09178 0.15229-0.41129-0.56666-0.90687-0.80974
   1   5  -163319.01 1429.22   1 0.07852 0.01800-0.59105-0.43568-0.80279-0.89992
   1  -5  -160930.16 1165.31   1-0.05469-0.00000-0.91033-0.82029 0.41025 0.57193
  -1   5   161508.50 1186.10   1-0.07240-0.12707-0.80551-0.89553 0.58813 0.42645
  -1  -5   164113.09 1293.21   1-0.80398-0.74418 0.16686 0.01126 0.57075 0.66787
  -1  -5   0134208.0 2212.33   1 0.08363 0.20740-0.53006-0.61842-0.84382-0.75797
   1   5   0130908.7 2245.26   1 0.06283-0.06094-0.73765-0.64929-0.67224-0.75808
   1  -5   0125923.2 2010.42   1-0.01665-0.02518-0.99890-0.97594 0.04363 0.21653
  -1   5   0129180.8 2241.69   1-0.26611-0.25714 0.96245 0.93945-0.05359-0.22651
  -1  -5  -125068.16 1084.88   1 0.05916 0.24617-0.76529-0.78657-0.64095-0.56630
   1  -5   123593.82  740.97   1 0.02362-0.04814-0.94442-0.98844-0.32787-0.14372
  -1   5  -122630.68  738.09   1 0.00144 0.07321-0.99212-0.94809-0.12528-0.30942
   1   5   124704.35  868.18   1-0.01499-0.20201-0.99949-0.97827 0.02800-0.04664
  -1   5  -125017.96  784.19   1-0.47572-0.40323 0.86968 0.91359 0.13163-0.05237
   1  -5   123826.00  867.39   1-0.31758-0.39007 0.94817 0.90426-0.01038 0.17362
  -1  -5  -2 2947.05  344.15   1 0.10643 0.35681 0.03809 0.08364-0.99359-0.93042
   1  -5   2 2801.38  228.98   1 0.05378-0.08122-0.80216-0.91322-0.59468-0.39928
  -1   5  -2 2645.74  239.61   1 0.02507 0.16008-0.93975-0.82869-0.34092-0.53631
  -1  -5  -2 3020.12  263.10   1-0.04570 0.20453-0.94564-0.89979 0.32197 0.38539
  -1   5  -2 3119.48  252.32   1-0.57103-0.43499 0.78917 0.89989 0.22610 0.03100
   1  -5   2 2734.72  284.66   1-0.40103-0.53706 0.91391 0.80319 0.06264 0.25773
  -1  -5  -2 2658.69  251.56   1-0.30283-0.05245 0.95276 0.99777-0.02289 0.04108
  -1  -5  -321265.97  781.28   1 0.09574 0.40931-0.33907-0.22639-0.93587-0.88386
   1  -5   319696.79  624.58   1 0.07334-0.12490-0.64533-0.82333-0.76037-0.55363
  -1   5  -320486.94  678.90   1 0.03786 0.23611-0.88957-0.71147-0.45521-0.66185
  -1  -5  -320198.68  550.94   1-0.09106 0.22236-0.61299-0.49999 0.78481 0.83699
  -1   5  -319363.84  595.05   1-0.62912-0.42955 0.72174 0.89927 0.28859 0.08241
  -1  -5  -321594.52  718.10   1-0.50944-0.19546 0.84471 0.95640 0.16411 0.21699
   1  -5   322072.97  851.10   1-0.42675-0.62633 0.90026 0.72273 0.08598 0.29215
   1   5   320884.90  879.86   1-0.14135-0.45524 0.97802 0.86617-0.15324-0.20613
  -1  -5  -4 7065.78  453.00   1 0.08768 0.46451-0.47496-0.29525-0.87562-0.83489
   1  -5   4 6729.58  420.39   1 0.08593-0.17558-0.49961-0.74463-0.86197-0.64396
  -1   5  -4 6450.94  423.68   1 0.04406 0.30556-0.85910-0.61395-0.50990-0.72779
  -1  -5  -4 6372.35  356.02   1-0.09872 0.27790-0.48024-0.30015 0.87156 0.91251
  -1   5  -4 6363.60  343.64   1-0.67063-0.40752 0.66102 0.90536 0.33659 0.11933
  -1  -5  -4 7715.87  417.69   1-0.61382-0.23630 0.74122 0.91972 0.27167 0.31347
   1   5   4 5747.08  403.14   1-0.21635-0.59375 0.97176 0.79307-0.09416-0.13594
   1  -5   5  -46.31   88.12   1 0.09421-0.23055-0.36840-0.68044-0.92488-0.69558
  -1  -5  -5   41.24   97.80   1 0.08089 0.52098-0.56379-0.31707-0.82194-0.79248
  -1  -5  -5   11.77   65.58   1-0.10024 0.33958-0.44530-0.19813 0.88974 0.91947
  -1   5  -5   81.30  133.58   1-0.70277-0.37600 0.60359 0.91469 0.37654 0.14817
  -1  -5  -5   17.77  110.67   1-0.67624-0.23518 0.65176 0.89708 0.34335 0.37408
   1  -5   6 5709.77  413.47   1 0.09975-0.28828-0.24902-0.62807-0.96334-0.72277
  -1  -5  -6 4651.86  401.46   1 0.07429 0.57765-0.63587-0.32214-0.76820-0.75002
  -1  -5  -6 5238.68  377.99   1-0.09995 0.40307-0.45243-0.13817 0.88617 0.90467
  -1   5  -6 5865.42  336.02   1-0.72881-0.33847 0.54722 0.92510 0.41154 0.17210
  -1  -5  -6 6074.46  371.20   1-0.71793-0.21311 0.57211 0.88399 0.39656 0.41610
   1  -5   7  164.08  143.15   1 0.10339-0.34802-0.13835-0.58436-0.98497-0.73307
  -1  -5  -7  123.31  112.02   1-0.09868 0.46754-0.48119-0.09984 0.87104 0.87831
  -1   5  -7 -123.92  134.31   1-0.75022-0.29630 0.49083 0.93549 0.44299 0.19247
  -1  -5  -7   27.02   91.32   1-0.74807-0.17967 0.49705 0.87571 0.43969 0.44814
   1  -5   8  839.67  187.56   1 0.10559-0.40910-0.03358-0.54659-0.99384-0.73066
  -1  -5  -8  799.86  150.29   1-0.77020-0.13823 0.42448 0.86993 0.47602 0.47340
  -1   5  -8  760.35  147.71   1-0.76774-0.25025 0.43366 0.94511 0.47169 0.21008
   1  -5   9 1562.35  253.22   1 0.10661-0.47138 0.06725-0.51274-0.99202-0.71756
  -1  -5  -9 1267.73  185.94   1-0.78620-0.09066 0.35262 0.86484 0.50748 0.49377
  -1   5  -9 1579.52  177.19   1-0.78178-0.20071 0.37514 0.95336 0.49807 0.22538
  -1  -6   9  348.96  164.70   1 0.10663-0.32763 0.15009-0.54782-0.98290-0.76976
   1  -6  -9  289.52  114.06   1-0.09052 0.48126-0.62067-0.00048 0.77882 0.87657
   1   6  -9  360.31  112.24   1-0.80404-0.36669 0.16115 0.85759 0.57231 0.36063
  -1   6   9  176.07  169.17   1 0.10670-0.46734 0.60650-0.01139-0.78788-0.88400
  -1  -6   8  300.90  156.03   1 0.10665-0.26432 0.07695-0.55397-0.99131-0.78945
   1  -6  -8  299.74  137.57   1-0.09239 0.41619-0.59366-0.04055 0.79939 0.90836
   1   6  -8  499.68  116.38   1-0.80320-0.42943 0.19804 0.82771 0.56181 0.36121
  -1  -6   7 8286.16  416.50   1 0.10610-0.20158 0.00419-0.55974-0.99434-0.80377
   1  -6  -7 8356.83  361.46   1-0.09347 0.35191-0.57697-0.09095 0.81139 0.93160
   1  -6  -7 8460.43  369.77   1-0.80391-0.35633 0.13451 0.61820 0.57933 0.70060
   1   6  -7 8261.14  337.35   1-0.80158-0.49138 0.22889 0.79177 0.55233 0.36281
  -1  -6   650742.81 1297.77   1 0.10498-0.13941-0.06865-0.56560-0.99210-0.81281
   1  -6  -653591.92  916.88   1-0.09364 0.28854-0.57416-0.15522 0.81336 0.94479
   1  -6  -653622.39  939.10   1-0.80406-0.42006 0.15180 0.56871 0.57483 0.70718
   1   6  -652254.82 1247.14   1-0.79980-0.55317 0.25209 0.74819 0.54476 0.36633
  -1  -6   523251.30  837.93   1 0.10328-0.07782-0.14223-0.57218-0.98442-0.81642
   1  -6  -521054.88  618.55   1-0.09259 0.22639-0.59053-0.23869 0.80167 0.94433
   1  -6  -522790.44  711.31   1-0.80405-0.48363 0.14899 0.49911 0.57558 0.71901
   1   6  -520656.55  612.45   1-0.79860-0.61555 0.26486 0.69418 0.54043 0.37308
  -1   6   520376.89  835.63   1-0.57698-0.89716 0.78302 0.43265 0.23230 0.08886
   1  -6  -4   59.67  108.74   1 0.10668 0.36301 0.13676 0.42113-0.98484-0.83118
  -1  -6   4   90.84   87.88   1 0.10093-0.01688-0.21752-0.58048-0.97082-0.81409
   1  -6  -4   11.12   53.00   1-0.08956 0.16622-0.63364-0.34888 0.76842 0.92230
   1   6  -4  -24.28   63.10   1-0.79888-0.67941 0.26201 0.62454 0.54141 0.38514
  -1   6   4   66.06  105.98   1-0.63499-0.89163 0.71390 0.43034 0.29517 0.14066
  -1   6   4   47.83   90.76   1 0.10671-0.15035 0.62137 0.33771-0.77621-0.92916
  -1  -6   314264.60  551.55   1 0.09776 0.04328-0.29647-0.59241-0.95002-0.80447
   1   6  -313922.91  549.53   1 0.07806 0.13254-0.59615-0.30021-0.79906-0.94461
   1  -6  -314280.19  430.96   1-0.08290 0.10968-0.71211-0.49444 0.69715 0.86226
   1   6  -314814.47  516.19   1-0.80129-0.74539 0.23312 0.52888 0.55097 0.40579
  -1  -6   314072.14  605.23   1-0.73441-0.79031 0.53353 0.23777 0.41949 0.56467
  -1   6   313972.86  536.77   1-0.70619-0.89946 0.59677 0.38021 0.38098 0.21538
  -1   6   314731.01  518.22   1 0.10609-0.08758 0.69864 0.48183-0.70756-0.87187
  -1  -6   288851.42 1789.77   1 0.09348 0.10226-0.38174-0.61067-0.91952-0.78525
   1   6  -284348.36 1599.43   1 0.07655 0.06776-0.61252-0.38360-0.78673-0.92100
   1  -6  -289687.30 1501.80   1-0.06939 0.06000-0.82730-0.67671 0.55745 0.73379
  -1   6   284572.86 1478.23   1-0.09131-0.22070-0.60954-0.76012 0.78747 0.61113
   1   6  -291161.59 1544.58   1-0.80406-0.81173 0.15528 0.38426 0.57390 0.43980
  -1   6   288435.67 1534.26   1-0.79443-0.92413 0.30077 0.15099 0.52764 0.35096
  -1  -6   287069.64 1688.41   1-0.77374-0.76607 0.41052 0.18155 0.48247 0.61657
  -1  -6   1 6244.12  332.76   1 0.08730 0.15935-0.48040-0.64231-0.87269-0.74969
   1   6  -1 6528.61  394.91   1 0.07053-0.00151-0.67219-0.51029-0.73700-0.86000
   1  -6  -1 6338.72  327.17   1-0.04488 0.02132-0.94836-0.86486 0.31398 0.50154
  -1   6   1 6328.21  332.71   1-0.06619-0.13239-0.84845-0.93195 0.52510 0.33754
  -1  -6   1 6270.04  329.98   1-0.80250-0.73125 0.21346 0.05127 0.55715 0.68017
  -1  -6   0 4382.49  301.49   1 0.07682 0.21213-0.60963-0.70452-0.78895-0.67723
   1   6   0 3850.82  303.81   1 0.05169-0.08359-0.81545-0.72060-0.57650-0.68828
   1  -6   0 4442.47  257.26   1-0.01016-0.00717-0.99979-0.98337-0.01732 0.18146
  -1   6   0 4563.54  273.14   1-0.03119-0.03418-0.98284-0.99927 0.18178-0.01700
  -1   6   0 4785.36  336.68   1-0.36220-0.36469 0.93167 0.91535 0.02818-0.17065
   1  -6   0 4547.00  372.26   1-0.10687-0.10439 0.97791 0.99435-0.17960 0.01921
  -1  -6  -110733.40  521.48   1 0.05184 0.25038-0.81450-0.84231-0.57783-0.47730
   1  -6   110676.83  416.92   1 0.02485-0.03538-0.94047-0.99102-0.33896-0.12893
  -1   6  -111253.45  510.53   1 0.00076 0.06100-0.99289-0.94234-0.11901-0.32904
   1   6   110886.60  468.49   1-0.01171-0.21025-0.99992-0.97217-0.00280-0.10332
  -1   6  -111596.11  480.61   1-0.51682-0.45576 0.83876 0.88926 0.17135-0.03856
   1  -6   111691.11  585.07   1-0.33883-0.39988 0.94081 0.89032 0.00784 0.21776
   1  -6   2135370.7 1757.77   1 0.05203-0.07144-0.81330-0.93089-0.57950-0.35823
  -1   6  -2137157.8 1728.60   1 0.02224 0.14573-0.94869-0.83110-0.31540-0.53668
  -1  -6  -2129517.5 1735.53   1-0.01784 0.24391-0.99833-0.95901 0.05487 0.14417
   1   6   2134571.5 1599.90   1-0.10204-0.36381-0.39727-0.43667 0.91200 0.82277
  -1   6  -2132769.9 1586.93   1-0.59284-0.46824 0.76584 0.88315 0.24902 0.02802
  -1  -6  -2133219.0 1920.71   1-0.27407-0.01225 0.96055 0.99900-0.04699 0.04290
  -1  -6  -325933.24  905.28   1 0.10230 0.42752-0.17618-0.07018-0.97902-0.90127
   1  -6   325928.21  883.20   1 0.07077-0.11593-0.66989-0.85442-0.73907-0.50646
  -1   6  -324762.62  806.75   1 0.03454 0.22127-0.90420-0.71957-0.42569-0.65821
  -1  -6  -323991.06  782.24   1-0.07384 0.25111-0.79436-0.68790 0.60293 0.68098
  -1   6  -326153.80  815.86   1-0.64214-0.45401 0.70402 0.88814 0.30329 0.07121
  -1  -6  -326975.01  905.18   1-0.50191-0.17649 0.85058 0.95569 0.15678 0.23557
   1  -6   322977.75  855.97   1-0.43452-0.62265 0.89583 0.71171 0.09311 0.32519
   1   6   323651.32  943.46   1-0.07797-0.40331 0.97641 0.87113-0.20132-0.28011
   1   6   323603.59  770.10   1 0.10518-0.22019 0.74155 0.63618-0.66259-0.73944
  -1  -6  -4   19.10  103.55   1 0.09295 0.48131-0.39116-0.21799-0.91561-0.84900
   1  -6   4   49.09  113.45   1 0.08349-0.16648-0.53181-0.78336-0.84273-0.59884
  -1   6  -4   33.22  116.27   1 0.04087 0.29084-0.87531-0.62364-0.48181-0.72558
  -1  -6  -4   13.15   52.17   1-0.08985 0.29830-0.62981-0.45625 0.77153 0.83835
  -1   6  -4  200.84   86.97   1-0.67889-0.42722 0.64728 0.89821 0.34658 0.10342
  -1  -6  -4   43.14   99.98   1-0.61341-0.22445 0.74172 0.91364 0.27122 0.33893
   1   6   4  -41.13  158.65   1-0.17126-0.56010 0.97661 0.80449-0.12997-0.19766
   1  -6   5  325.45  101.93   1 0.09220-0.22103-0.40411-0.72268-0.91004-0.65488
  -1  -6  -5  438.94  136.88   1 0.08486 0.53649-0.51400-0.27381-0.85358-0.79824
  -1  -6  -5  334.94   76.18   1-0.09434 0.35701-0.56281-0.32216 0.82118 0.87678
  -1   6  -5  275.92  100.30   1-0.70816-0.39284 0.59276 0.91046 0.38356 0.12930
  -1  -6  -5  487.54  105.27   1-0.67817-0.22567 0.64851 0.88724 0.34570 0.40233
   1  -6   6 1771.50  199.26   1 0.09822-0.27827-0.28591-0.67150-0.95320-0.68676
  -1  -6  -6 2079.58  295.86   1 0.07733 0.59222-0.60413-0.29693-0.79312-0.74906
  -1  -6  -6 2249.34  215.28   1-0.09522 0.41933-0.54787-0.24014 0.83112 0.87549
  -1   6  -6 2029.11  178.28   1-0.73234-0.35345 0.53867 0.92315 0.41653 0.15118
  -1  -6  -6 2129.79  196.30   1-0.72052-0.20425 0.56638 0.87166 0.40007 0.44551
   1  -6   7 4357.45  362.37   1 0.10233-0.33753-0.17517-0.62773-0.97920-0.70144
  -1  -6  -7 4598.84  346.32   1-0.09443 0.48332-0.56130-0.18648 0.82220 0.85535
  -1  -6  -7 4196.29  325.24   1-0.75068-0.17084 0.48948 0.86154 0.44371 0.47806
  -1   6  -7 4435.08  291.59   1-0.75248-0.31001 0.48412 0.93539 0.44652 0.17009
   1  -6   8 2964.26  273.72   1 0.10496-0.39819-0.06973-0.58928-0.99202-0.70298
  -1   6  -8 2327.28  213.54   1-0.76914-0.26309 0.42850 0.94654 0.47414 0.18663
  -1  -6  -8 2495.36  274.48   1-0.77252-0.12910 0.41545 0.85430 0.48021 0.50349
  -1  -6  -9  508.20  153.55   1-0.78805-0.08106 0.34232 0.84794 0.51165 0.52384
  -1   6  -9  455.57  122.64   1-0.78257-0.21295 0.37131 0.95613 0.49970 0.20111
  -1  -7   9   60.27  159.27   1 0.10671-0.31601 0.12074-0.58372-0.98693-0.74792
   1  -7  -9  158.10  165.28   1-0.08723 0.49608-0.66332-0.04966 0.74322 0.86685
   1   7  -9   54.88  101.02   1-0.80404-0.37814 0.15993 0.86297 0.57265 0.33507
  -1   7   9  128.41  138.11   1 0.10664-0.47896 0.64673 0.03540-0.75522-0.87712
  -1  -7   8 1328.80  192.60   1 0.10648-0.25295 0.04589-0.59158-0.99325-0.76553
   1  -7  -8 1408.69  185.81   1-0.08902 0.43109-0.64081-0.09423 0.76251 0.89737
   1   7  -8 1091.67  139.96   1-0.80328-0.44095 0.19603 0.83229 0.56241 0.33591
  -1   7   8 1351.41  170.77   1 0.10671-0.41549 0.62574 0.08126-0.77269-0.90595
  -1  -7   7 5619.47  349.63   1 0.10566-0.19047-0.02879-0.59928-0.99398-0.77754
   1  -7  -7 5957.40  315.81   1-0.08989 0.36702-0.62923-0.14974 0.77199 0.91807
   1  -7  -7 5382.86  278.95   1-0.80326-0.34424 0.11022 0.58731 0.58533 0.73250
   1   7  -7 5764.86  282.99   1-0.80177-0.50302 0.22603 0.79551 0.55323 0.33782
  -1   7   7 6461.10  319.41   1 0.10671-0.35209 0.61511 0.13748-0.78118-0.92580
  -1  -7   6 8162.90  443.74   1 0.10424-0.12860-0.10385-0.60734-0.98911-0.78395
   1  -7  -6 7766.77  350.40   1-0.08968 0.30404-0.63211-0.21971 0.76967 0.92697
   1  -7  -6 8193.47  393.14   1-0.80368-0.40824 0.12387 0.53418 0.58201 0.74026
   1   7  -6 7672.04  337.39   1-0.80012-0.56494 0.24836 0.75106 0.54600 0.34167
  -1   7   6 7890.94  365.18   1 0.10671-0.28870 0.61830 0.20752-0.77866-0.93465
  -1  -7   5 2016.87  224.14   1 0.10218-0.06738-0.17999-0.61649-0.97834-0.78447
   1  -7  -5 2279.52  197.49   1-0.08796 0.24255-0.65433-0.30902 0.75107 0.91960
   1  -7  -5 2141.73  172.98   1-0.80340-0.47153 0.11431 0.45783 0.58435 0.75368
   1   7  -5 2008.05  171.20   1-0.79905-0.62745 0.26026 0.69618 0.54200 0.34876
  -1   7   5 2033.50  219.79   1-0.55453-0.88615 0.80545 0.46167 0.20911 0.03977
  -1   7   5 2444.61  205.07   1 0.10667-0.22535 0.64017 0.29624-0.76078-0.92814
   1  -7  -4  394.83  117.56   1 0.10627 0.37415 0.20076 0.47858-0.97385-0.79433
  -1  -7   4  316.48  124.76   1 0.09937-0.00683-0.25852-0.62800-0.96087-0.77817
   1  -7  -4  351.87  103.01   1-0.08386 0.18346-0.70197-0.42375 0.70724 0.88700
   1   7  -4  377.56  113.38   1-0.79938-0.69136 0.25669 0.62582 0.54321 0.36105
  -1   7   4  424.29  104.92   1-0.61184-0.87993 0.74364 0.46667 0.26951 0.08908
  -1   7   4  377.31  106.60   1 0.10627-0.16236 0.68703 0.40995-0.71881-0.89753
  -1  -7   332643.24 1023.90   1 0.09565 0.05270-0.34078-0.64325-0.93526-0.76383
   1   7  -328461.97 1046.42   1 0.07342 0.11637-0.64458-0.34211-0.76099-0.93242
   1  -7  -329884.37  821.74   1-0.07565 0.12846-0.77970-0.56857 0.62155 0.81254
  -1   7   329558.61  929.06   1-0.10103-0.30516-0.42526-0.63639 0.89941 0.70842
   1   7  -330243.30  833.27   1-0.80166-0.75720 0.22775 0.53010 0.55269 0.38161
  -1  -7   329393.64  995.24   1-0.73012-0.77457 0.54409 0.24174 0.41337 0.58446
  -1   7   328991.18  936.82   1-0.68549-0.89003 0.63584 0.42567 0.35469 0.16319
  -1   7   332618.11  918.69   1 0.10448-0.10075 0.76445 0.55422-0.63615-0.82624
  -1  -7   2  949.90  161.57   1 0.09063 0.11095-0.43006-0.66551-0.89823-0.73808
   1   7  -2  999.32  162.50   1 0.07079 0.05048-0.66974-0.43428-0.73920-0.89935
   1  -7  -2  876.34  115.19   1-0.06055 0.08039-0.88138-0.73735 0.46849 0.67070
  -1   7   2  834.63  138.61   1-0.08678-0.22771-0.66874-0.81279 0.73840 0.53619
   1   7  -2 1043.91  138.46   1-0.80406-0.82318 0.15219 0.38776 0.57473 0.41473
  -1   7   2  923.69  131.49   1-0.78943-0.93057 0.33422 0.19105 0.51487 0.31229
  -1  -7   2  977.07  140.16   1-0.76831-0.74919 0.43158 0.19600 0.47268 0.63268
   1  -7  -2  811.21  112.21   1 0.10657 0.24841 0.65825 0.80163-0.74521-0.54375
  -1  -7   116304.75  573.33   1 0.08344 0.16702-0.53237-0.70081-0.84238-0.69351
   1   7  -115922.02  606.98   1 0.06310-0.02047-0.73557-0.56713-0.67449-0.82337
   1  -7  -116754.46  531.21   1-0.03612 0.04160-0.97271-0.89575 0.22916 0.44260
  -1   7   115573.14  545.07   1-0.06108-0.13882-0.87851-0.95548 0.47378 0.26035
  -1  -7   115350.40  544.26   1-0.79929-0.71660 0.25770 0.08891 0.54287 0.69179
  -1   7   115890.19  729.13   1-0.11141-0.18883 0.97803 0.90133-0.17616-0.38979
  -1  -7   0  351.89  112.51   1 0.07182 0.21866-0.66008-0.76151-0.74774-0.61015
   1   7   0  336.61  109.27   1 0.04279-0.10402-0.86569-0.76432-0.49873-0.63638
   1  -7   0  412.42  114.35   1-0.00464 0.00987-0.99762-0.98772-0.06878 0.15587
  -1   7   0  381.69   98.64   1-0.02874-0.04326-0.98696-0.99686 0.15833-0.06632
  -1   7   0  357.84  138.82   1-0.44413-0.45806 0.89013 0.88040 0.10198-0.12275
   1  -7   0  338.36  143.14   1-0.14985-0.13594 0.97776 0.98763-0.14667 0.07806
  -1  -7  -113030.01  559.64   1 0.04861 0.25867-0.83394-0.86828-0.54969-0.42329
   1  -7   114337.10  534.44   1 0.02618-0.02253-0.93602-0.99310-0.35095-0.11505
  -1   7  -113572.54  505.91   1-0.00014 0.04857-0.99386-0.93678-0.11061-0.34651
   1   7   113742.19  540.07   1-0.01086-0.22093-0.99988-0.96559-0.01078-0.13718
  -1   7  -113281.67  471.68   1-0.55398-0.50437 0.80597 0.86305 0.20856-0.02726
   1  -7   113775.81  631.75   1-0.35466-0.40427 0.93474 0.87766 0.02158 0.25741
   1  -7   2  -82.51   98.37   1 0.05084-0.06111-0.82063-0.94475-0.56918-0.32203
  -1   7  -2  -52.98   91.64   1 0.01958 0.13154-0.95642-0.83229-0.29133-0.53849
  -1  -7  -2  -11.35   56.70   1-0.00115 0.27215-0.99485-0.96215-0.10126 0.01390
   1   7   2   33.39   58.38   1-0.09049-0.36378-0.62107-0.65392 0.77850 0.66335
  -1   7  -2  -19.80  100.25   1-0.61354-0.50039 0.74156 0.86545 0.27136 0.02446
   1  -7   2   39.65   98.01   1-0.42051-0.53366 0.90372 0.77983 0.08027 0.32718
  -1  -7  -2   10.52  105.39   1-0.24613 0.02713 0.96670 0.99858-0.07002 0.04577
  -1  -7  -3   -7.64   94.35   1 0.10608 0.44285 0.00288 0.10233-0.99435-0.89073
   1  -7   3   97.14   84.88   1 0.06870-0.10648-0.68872-0.87979-0.72175-0.46327
  -1   7  -3   44.04   86.98   1 0.03140 0.20661-0.91695-0.72579-0.39774-0.65614
  -1  -7  -3   20.04   47.36   1-0.05438 0.28212-0.91171-0.81186 0.40720 0.51116
  -1   7  -3   67.85   78.82   1-0.65496-0.47827 0.68545 0.87615 0.31807 0.06008
  -1  -7  -3   44.52   96.36   1-0.49616-0.15930 0.85496 0.95348 0.15121 0.25590
   1  -7   3    6.14  135.92   1-0.44014-0.61684 0.89252 0.70182 0.09830 0.35628
  -1  -7  -4    1.25   84.63   1 0.09777 0.49767-0.29614-0.12950-0.95012-0.85764
   1  -7   4   97.61  110.34   1 0.08136-0.15708-0.55812-0.81620-0.82576-0.55599
  -1  -7  -4   13.48   46.95   1-0.07802 0.32166-0.75931-0.59229 0.64602 0.73872
  -1   7  -4  -16.48   85.35   1-0.68724-0.44694 0.63272 0.89024 0.35686 0.08779
  -1  -7  -4   42.29  109.43   1-0.61465-0.21425 0.74020 0.90553 0.27258 0.36619
   1   7   4  -11.07  117.89   1-0.11948-0.51976 0.97816 0.81261-0.17002-0.26362
   1   7   4  -22.92   68.40   1 0.10577-0.29455 0.71616 0.55053-0.68986-0.78112
  -1  -7  -5 1607.17  255.38   1 0.08878 0.55194-0.45870-0.22504-0.88414-0.80293
   1  -7   5 1767.47  186.88   1 0.09035-0.21135-0.43450-0.75960-0.89612-0.61508
  -1  -7  -5 1328.02  177.12   1-0.08638 0.37650-0.67352-0.43941 0.73409 0.81557
  -1   7  -5 1814.92  180.42   1-0.71378-0.40990 0.58107 0.90536 0.39098 0.11083
  -1  -7  -5 1627.07  180.67   1-0.68135-0.21741 0.64306 0.87520 0.34959 0.43213
   1   7   5 1284.78  241.29   1-0.16848-0.63227 0.97680 0.74441-0.13215-0.21465
   1   7   5 1533.40  179.61   1 0.10667-0.35705 0.64090 0.40842-0.76016-0.84006
   1  -7   6 8811.22  433.47   1 0.09676-0.26821-0.31822-0.71034-0.94306-0.65074
  -1  -7  -6 7148.38  490.23   1 0.08037 0.60680-0.56983-0.26916-0.81782-0.74789
  -1  -7  -6 8640.57  465.42   1-0.08904 0.43704-0.64060-0.33939 0.76269 0.83294
  -1   7  -6 8602.53  370.75   1-0.73611-0.36866 0.52924 0.92032 0.42193 0.13069
  -1  -7  -6 9409.24  454.81   1-0.72402-0.19630 0.55846 0.85714 0.40486 0.47620
   1   7   6 9945.62  492.76   1 0.10671-0.42040 0.61293 0.31360-0.78289-0.85141
   1  -7   7 1414.06  217.25   1 0.10126-0.32706-0.20809-0.66720-0.97285-0.66922
  -1  -7  -7 1801.61  224.85   1-0.08907 0.50020-0.64009-0.27180 0.76311 0.82214
  -1  -7  -7 1571.76  180.22   1-0.75392-0.16263 0.47976 0.84523 0.44879 0.50904
  -1   7  -7 1345.56  159.35   1-0.75497-0.32395 0.47654 0.93440 0.45046 0.14813
   1   7   7 1676.63  204.02   1 0.10671-0.48380 0.61370 0.24752-0.78228-0.83944
   1  -7   8  595.56  189.51   1 0.10427-0.38734-0.10257-0.62868-0.98924-0.67433
  -1  -7  -8  941.85  164.25   1-0.77525-0.12039 0.40433 0.83658 0.48528 0.53445
  -1   7  -8  720.99  132.50   1-0.77073-0.27613 0.42245 0.94709 0.47697 0.16356
   1  -7   9 3758.95  366.17   1 0.10605-0.44885-0.00026-0.59336-0.99436-0.66816
  -1  -7  -9 3552.76  268.70   1-0.79012-0.07169 0.32997 0.82900 0.51654 0.55463
  -1   7  -9 3694.71  257.88   1-0.78352-0.22535 0.36660 0.95802 0.50169 0.17720
  -1  -8   9 1078.49  205.71   1 0.10670-0.30448 0.09328-0.61774-0.98990-0.72503
   1   8  -9 1369.67  194.35   1-0.80405-0.38960 0.15767 0.86731 0.57326 0.30978
  -1   8   9 1335.57  196.99   1 0.10628-0.49088 0.68604 0.08130-0.71975-0.86742
  -1  -8   8 3268.93  287.88   1 0.10624-0.24165 0.01705-0.62697-0.99419-0.74060
   1  -8  -8 3656.81  266.95   1-0.08525 0.44639-0.68659-0.14655 0.72202 0.88275
   1   8  -8 3291.78  224.99   1-0.80339-0.45251 0.19293 0.83579 0.56332 0.31093
  -1   8   8 3763.47  265.53   1 0.10647-0.42729 0.66910 0.13120-0.73550-0.89454
  -1  -8   7 9476.89  459.25   1 0.10516-0.17943-0.05913-0.63617-0.99269-0.75039
   1  -8  -7 9974.49  498.67   1-0.08586 0.38258-0.67957-0.20661 0.72856 0.90052
   1   8  -7 9659.40  382.40   1-0.80201-0.51471 0.22203 0.79811 0.55449 0.31318
  -1   8   710947.38  462.90   1 0.10653-0.36384 0.66291 0.19186-0.74107-0.91148
  -1  -8   6  169.66  107.85   1 0.10345-0.11785-0.13582-0.64587-0.98531-0.75429
   1  -8  -6  257.21   83.46   1-0.08520 0.32004-0.68715-0.28128 0.72149 0.90468
   1   8  -6  203.97   86.95   1-0.80052-0.57679 0.24339 0.75269 0.54764 0.31741
  -1   8   6  295.05   98.32   1 0.10646-0.30051 0.67075 0.26655-0.73399-0.91577
  -1  -8   5 3902.26  324.59   1 0.10106-0.05695-0.21375-0.65680-0.97164-0.75190
   1  -8  -5 3340.00  234.37   1-0.08277 0.25928-0.71352-0.37474 0.69572 0.89013
   1   8  -5 3299.20  268.29   1-0.79960-0.63945 0.25430 0.69681 0.54402 0.32487
  -1   8   5 2989.39  309.36   1-0.52661-0.86968 0.83060 0.49340 0.18103-0.01421
  -1   8   5 3475.24  224.46   1 0.10612-0.23745 0.69691 0.35955-0.70926-0.90240
   1  -8  -4 5584.24  380.57   1 0.10548 0.38490 0.26064 0.53191-0.95965-0.75426
  -1  -8   4 6236.66  395.01   1 0.09786 0.00318-0.29422-0.67024-0.95071-0.74213
   1  -8  -4 6160.21  324.45   1-0.07762 0.20123-0.76289-0.49120 0.64184 0.84748
   1   8  -4 6585.21  319.26   1-0.79999-0.70341 0.24982 0.62556 0.54552 0.33745
  -1   8   4 5909.56  410.72   1-0.58117-0.86069 0.77860 0.50821 0.23668 0.03036
  -1   8   4 6078.60  316.99   1 0.10505-0.17513 0.74600 0.47550-0.65759-0.86210
  -1  -8   330632.77 1100.56   1 0.09367 0.06225-0.37842-0.68742-0.92087-0.72357
   1   8  -330209.90 1114.85   1 0.06883 0.10024-0.68760-0.37860-0.72281-0.92011
   1  -8  -330969.90  918.99   1-0.06810 0.14755-0.83607-0.63147 0.54436 0.76122
  -1   8   329262.40  955.41   1-0.09846-0.31412-0.48584-0.69044 0.86848 0.65162
   1   8  -330516.02  879.47   1-0.80211-0.76910 0.22049 0.52944 0.55497 0.35799
  -1  -8   328333.01  898.47   1-0.72521-0.75822 0.55569 0.24674 0.40652 0.60350
  -1   8   328041.01  929.81   1-0.65327-0.86926 0.68797 0.48439 0.31610 0.09869
  -1  -8   212290.48  532.26   1 0.08807 0.11992-0.46926-0.71125-0.87865-0.69262
   1   8  -211674.06  538.81   1 0.06523 0.03338-0.71840-0.47641-0.69256-0.87858
   1  -8  -211974.29  405.17   1-0.05203 0.10044-0.92184-0.78434 0.38405 0.61214
  -1   8   211479.32  435.15   1-0.08254-0.23500-0.71593-0.85345 0.69327 0.46518
   1   8  -212561.38  408.44   1-0.80404-0.83461 0.14648 0.38865 0.57624 0.39034
  -1   8   211839.00  427.20   1-0.77767-0.93027 0.39397 0.25739 0.48990 0.26142
  -1  -8   212140.49  457.13   1-0.76225-0.73168 0.45303 0.21086 0.46231 0.64820
   1  -8  -211508.08  476.73   1 0.10600 0.25940 0.70416 0.84097-0.70207-0.47483
  -1  -8   1 5183.98  331.05   1 0.08024 0.17535-0.57144-0.74641-0.81670-0.64196
   1   8  -1 4943.27  309.73   1 0.05627-0.03881-0.78561-0.61066-0.61615-0.79093
   1  -8  -1 5201.95  282.87   1-0.02834 0.06091-0.98757-0.91714 0.15455 0.39386
  -1   8   1 4849.56  296.65   1-0.05695-0.14622-0.89973-0.97016 0.43270 0.19339
  -1  -8   1 5081.45  323.60   1-0.79455-0.70041 0.29984 0.12446 0.52798 0.70279
  -1   8   1 4831.72  355.16   1-0.31006-0.39893 0.95056 0.88042-0.01677-0.25632
  -1  -8   023169.80  742.30   1 0.06823 0.22660-0.69289-0.80085-0.71780-0.55433
   1   8   024851.95  741.76   1 0.03550-0.12283-0.90008-0.79218-0.43426-0.59779
   1  -8   024453.43  743.92   1 0.00012 0.02617-0.99359-0.99015-0.11304 0.13749
  -1   8   023848.46  707.22   1-0.02710-0.05315-0.98939-0.99274 0.14273-0.10780
  -1   8   023744.15  723.82   1-0.51342-0.53879 0.84152 0.83837 0.16801-0.08263
   1  -8   023097.56  835.64   1-0.18266-0.15731 0.97570 0.97900-0.12100 0.12964
  -1  -8  -1  -11.75   70.67   1 0.04720 0.26879-0.84196-0.88283-0.53745-0.38516
   1  -8   1   33.12   70.09   1 0.02759-0.00959-0.93114-0.99475-0.36359-0.10180
  -1   8  -1   86.77   96.38   1-0.00121 0.03597-0.99492-0.93131-0.10065-0.36244
   1   8   1   -5.43   58.42   1-0.01103-0.23263-0.99989-0.95907-0.00915-0.16143
  -1   8  -1   27.83  100.32   1-0.58754-0.54937 0.77171 0.83537 0.24340-0.01832
   1  -8   1  -34.59  120.21   1-0.36595-0.40412 0.93010 0.86644 0.03146 0.29319
   1  -8   2 3193.80  231.52   1 0.05009-0.05033-0.82516-0.95581-0.56266-0.28963
  -1   8  -2 3250.31  295.41   1 0.01705 0.11749-0.96316-0.83251-0.26836-0.54139
  -1  -8  -2 3308.05  290.29   1 0.00927 0.29409-0.98029-0.95411-0.19734-0.05629
   1   8   2 3496.43  246.55   1-0.07939-0.36422-0.74680-0.77311 0.66029 0.51926
  -1   8  -2 3418.21  238.25   1-0.63315-0.53144 0.71637 0.84684 0.29311 0.02029
   1  -8   2 3353.26  310.59   1-0.42605-0.52776 0.90066 0.77019 0.08533 0.35814
  -1  -8  -2 3189.59  288.80   1-0.21948 0.06521 0.97130 0.99661-0.09164 0.05007
  -1  -8  -2 3210.59  249.34   1 0.10607 0.39117 0.69989 0.72526-0.70631-0.56655
  -1  -8  -329056.14 1025.25   1 0.10649 0.45480 0.17525 0.26815-0.97874-0.84926
   1  -8   328594.10  892.29   1 0.06705-0.09659-0.70310-0.90070-0.70792-0.42356
  -1   8  -328173.97 1012.13   1 0.02842 0.19211-0.92816-0.73047-0.37108-0.65536
  -1  -8  -327920.01  899.13   1-0.03634 0.31168-0.97220-0.87888 0.23129 0.36112
  -1   8  -329654.17  894.82   1-0.66752-0.50227 0.66603 0.86332 0.33287 0.04897
  -1  -8  -331146.93 1045.72   1-0.49255-0.14425 0.85764 0.94958 0.14773 0.27833
  -1  -8  -4 7619.11  478.34   1 0.10173 0.51333-0.19400-0.03411-0.97571-0.85751
   1  -8   4 7906.03  399.75   1 0.07953-0.14737-0.57956-0.84418-0.81103-0.51539
  -1  -8  -4 8228.72  394.67   1-0.06431 0.34690-0.86004-0.69955 0.50614 0.62471
  -1   8  -4 8601.62  380.47   1-0.69567-0.46682 0.61725 0.88137 0.36745 0.07248
  -1  -8  -4 9252.69  433.18   1-0.61778-0.20594 0.73631 0.89506 0.27601 0.39553
   1   8   4 7577.39  559.13   1-0.06029-0.47201 0.97487 0.81588-0.21444-0.33395
  -1  -8  -540852.56 1157.52   1 0.09256 0.56725-0.39801-0.17088-0.91269-0.80561
   1  -8   544376.58 1041.67   1 0.08868-0.20149-0.46029-0.79192-0.88332-0.57641
  -1  -8  -541940.17  935.30   1-0.07660 0.39781-0.77171-0.54413 0.63133 0.73868
  -1   8  -540349.96  928.92   1-0.71956-0.42713 0.56852 0.89942 0.39876 0.09270
  -1  -8  -542638.51  854.63   1-0.68549-0.20990 0.63583 0.86113 0.35469 0.46301
   1   8   541534.71  807.61   1 0.10544-0.36983 0.73109 0.50518-0.67407-0.77974
   1  -8   628334.26  904.19   1 0.09537-0.25807-0.34643-0.74508-0.93321-0.61502
  -1  -8  -631973.07 1010.39   1-0.08142 0.45619-0.72722-0.43255 0.68155 0.77767
  -1   8  -628850.07  820.48   1-0.74008-0.38408 0.51897 0.91665 0.42771 0.11057
  -1  -8  -631251.07  913.72   1-0.72848-0.18932 0.54802 0.84010 0.41107 0.50831
   1   8   630922.76  916.32   1 0.10620-0.43247 0.69181 0.39905-0.71422-0.80852
   1  -8   7 8834.10  542.95   1 0.10020-0.31658-0.23744-0.70310-0.96621-0.63672
  -1  -8  -7 9880.75  577.70   1-0.08259 0.51822-0.71542-0.35367 0.69378 0.77868
  -1   8  -7 9725.45  453.92   1-0.75766-0.33809 0.46810 0.93256 0.45477 0.12655
  -1  -8  -7 9502.69  475.86   1-0.75781-0.15508 0.46762 0.82648 0.45501 0.54117
   1   8   7 9540.06  493.82   1 0.10633-0.49574 0.68219 0.32258-0.72340-0.80633
   1  -8   8 1062.18  178.05   1 0.10355-0.37652-0.13232-0.66497-0.98578-0.64500
  -1  -8  -8  975.14  144.05   1-0.77837-0.11206 0.39086 0.81651 0.49127 0.56634
  -1   8  -8  823.57  163.17   1-0.77249-0.28934 0.41556 0.94680 0.48016 0.14086
   1  -8   9 1376.92  212.04   1 0.10565-0.43771-0.02993-0.62958-0.99395-0.64189
  -1   8  -9 1344.49  160.15   1-0.78461-0.23789 0.36104 0.95906 0.50401 0.15362
  -1  -9   9  701.05  190.74   1 0.10661-0.29302 0.06767-0.64989-0.99199-0.70126
   1   9  -9 1048.95  168.43   1-0.80406-0.40106 0.15442 0.87066 0.57413 0.28476
  -1   9   9  727.78  175.99   1 0.10560-0.50311 0.72411 0.12594-0.68154-0.85499
  -1  -9   8 3577.83  276.03   1 0.10593-0.23041-0.00961-0.66019-0.99432-0.71487
   1  -9  -8 4490.87  324.81   1-0.08109 0.46208-0.73051-0.19699 0.67807 0.86467
   1   9  -8 4500.42  294.14   1-0.80352-0.46409 0.18879 0.83825 0.56453 0.28624
  -1   9   8 4062.09  300.48   1 0.10588-0.43944 0.71085 0.17952-0.69532-0.88014
  -1  -9   7 1395.63  205.66   1 0.10462-0.16844-0.08691-0.67049-0.99070-0.72253
   1  -9  -7 1181.20  157.91   1-0.08141 0.39857-0.72737-0.26094 0.68139 0.87923
   1   9  -7  986.89  142.81   1-0.80231-0.52645 0.21693 0.79962 0.55608 0.28887
  -1   9   7 1401.25  155.75   1 0.10592-0.37600 0.70849 0.24401-0.69772-0.89391
  -1  -9   620773.94  696.32   1 0.10264-0.10712-0.16473-0.68133-0.98098-0.72409
   1  -9  -619664.60  662.46   1-0.08026 0.33651-0.73855-0.33922 0.66939 0.87845
   1   9  -619518.88  604.96   1-0.80099-0.58871 0.23726 0.75316 0.54964 0.29351
  -1   9   621047.23  634.60   1 0.10569-0.31283 0.72000 0.32238-0.68586-0.89342
  -1  -9   5  522.31  170.33   1 0.09994-0.04646-0.24401-0.69358-0.96460-0.71887
   1  -9  -5  584.37   95.73   1-0.07711 0.27647-0.76731-0.43506 0.63661 0.85690
   1   9  -5  623.73  104.77   1-0.80022-0.65152 0.24707 0.69619 0.54643 0.30138
  -1   9   5  492.77  150.10   1-0.49168-0.84619 0.85829 0.52767 0.14689-0.07425
  -1   9   5  802.40  128.21   1 0.10497-0.25016 0.74885 0.41808-0.65436-0.87328
   1  -9  -4 1294.12  157.20   1 0.10437 0.39533 0.31583 0.58055-0.94305-0.71180
  -1  -9   4 1418.43  181.19   1 0.09642 0.01327-0.32531-0.70786-0.94067-0.70622
   1  -9  -4 1355.47  162.24   1-0.07100 0.21938-0.81589-0.55074 0.57381 0.80532
   1   9  -4 1377.01  135.48   1-0.80067-0.71553 0.24154 0.62387 0.54825 0.31428
  -1   9   4 1129.61  181.31   1-0.53987-0.83084 0.81901 0.55521 0.19427-0.03795
  -1  -9   3  597.28  143.76   1 0.09184 0.07196-0.41023-0.72576-0.90734-0.68417
   1  -9  -3  645.06  107.55   1-0.06046 0.16676-0.88188-0.68384 0.46757 0.71031
  -1   9   3  547.03  104.18   1-0.09577-0.32296-0.53823-0.73630 0.83733 0.59459
   1   9  -3  606.21  100.92   1-0.80260-0.78104 0.21155 0.52710 0.55774 0.33486
  -1   9   3  602.93  128.35   1-0.60203-0.82946 0.75533 0.55833 0.25888 0.01556
  -1  -9   230501.51  816.64   1 0.08583 0.12921-0.50094-0.74946-0.86121-0.64931
   1   9  -230705.72  878.72   1 0.05991 0.01653-0.75985-0.51134-0.64732-0.85921
   1  -9  -232182.62  727.03   1-0.04398 0.12002-0.95125-0.82028 0.30524 0.55921
  -1   9   231436.71  763.92   1-0.07869-0.24268-0.75324-0.88422 0.65301 0.39905
   1   9  -232443.01  730.38   1-0.80396-0.84598 0.13848 0.38725 0.57832 0.36652
  -1  -9   230444.09  801.36   1-0.75555-0.71353 0.47476 0.22599 0.45137 0.66316
   1  -9  -229403.35  757.51   1 0.10520 0.27015 0.74065 0.87088-0.66360-0.41058
  -1  -9   1   14.90  108.73   1 0.07763 0.18427-0.60082-0.78233-0.79560-0.59497
   1   9  -1   61.89   70.03   1 0.05006-0.05655-0.82538-0.64390-0.56234-0.76301
   1  -9  -1   10.42   77.73   1-0.02141 0.07937-0.99583-0.93193 0.08863 0.35382
  -1   9   1   30.78   60.51   1-0.05368-0.15447-0.91482-0.97872 0.40027 0.13508
  -1  -9   1   14.94   75.19   1-0.78843-0.68284 0.34012 0.15813 0.51253 0.71324
  -1   9   1   82.56   90.58   1-0.47533-0.57568 0.86996 0.80658 0.13125-0.13421
  -1  -9   0 7693.68  405.07   1 0.06570 0.23560-0.71452-0.82901-0.69651-0.50717
   1   9   0 7150.08  354.03   1 0.02937-0.14049-0.92470-0.81026-0.37956-0.56897
   1  -9   0 7855.83  388.03   1 0.00438 0.04196-0.98830-0.99139-0.15244 0.12396
  -1   9   0 7372.07  333.37   1-0.02608-0.06365-0.99078-0.98760 0.13294-0.14346
  -1  -9   0 6855.56  353.72   1-0.80353-0.63436 0.11826 0.00305 0.58339 0.77302
  -1   9   0 7420.83  365.42   1-0.57152-0.60833 0.78867 0.79211 0.22661-0.04994
   1  -9   0 7254.20  439.19   1-0.20692-0.17012 0.97305 0.96978-0.10173 0.17482
  -1  -9  -1   30.80   78.80   1 0.04677 0.27988-0.84437-0.89177-0.53370-0.35553
   1  -9   1  -62.84   69.65   1 0.02905 0.00338-0.92588-0.99602-0.37668-0.08901
  -1   9  -1  -82.38   86.67   1-0.00241 0.02325-0.99598-0.92584-0.08952-0.37719
   1   9   1   15.09   64.50   1-0.01174-0.24486-0.99992-0.95257-0.00253-0.18069
  -1   9  -1  -43.43   97.68   1-0.61780-0.59107 0.73629 0.80653 0.27603-0.01160
   1  -9   1  138.82  125.62   1-0.37339-0.40012 0.92689 0.85664 0.03802 0.32565
   1  -9   223888.24  763.08   1 0.04969-0.03921-0.82756-0.96474-0.55916-0.26025
  -1  -9  -224109.03  844.52   1 0.01651 0.31286-0.96452-0.94487-0.26348-0.09656
  -1   9  -222658.45  769.81   1 0.01462 0.10353-0.96909-0.83191-0.24623-0.54515
   1   9   223837.43  758.00   1-0.07064-0.36700-0.81847-0.83825 0.57018 0.40327
  -1   9  -224349.60  760.34   1-0.65167-0.56140 0.69034 0.82739 0.31424 0.01552
   1  -9   224301.65  955.60   1-0.42924-0.51951 0.89886 0.76181 0.08825 0.38697
  -1  -9  -223290.32  923.76   1-0.19469 0.10145 0.97450 0.99325-0.11148 0.05614
  -1  -9  -223354.71  809.04   1 0.10413 0.40078 0.77437 0.79316-0.62409-0.45854
  -1  -9  -3   67.61   69.69   1 0.10416 0.46401 0.32450 0.41085-0.94013-0.78478
   1  -9   3   39.81   85.37   1 0.06577-0.08634-0.71395-0.91808-0.69709-0.38686
  -1  -9  -3   66.54   54.22   1-0.02124 0.33831-0.99598-0.90919 0.08698 0.24269
  -1   9  -3   61.86   79.97   1-0.67976-0.52595 0.64580 0.84967 0.34764 0.03784
  -1  -9  -3   93.89  109.84   1-0.49157-0.13182 0.85837 0.94373 0.14678 0.30329
  -1  -9  -4 1547.39  206.86   1 0.10463 0.52777-0.08607 0.06727-0.99077-0.84671
   1  -9   4 1476.67  166.89   1 0.07798-0.13739-0.59697-0.86812-0.79845-0.47694
  -1  -9  -4 1446.05  170.44   1-0.04999 0.37278-0.93006-0.77620 0.36397 0.50845
  -1   9  -4 1669.29  173.71   1-0.70410-0.48669 0.60096 0.87168 0.37825 0.05738
  -1  -9  -4 1700.41  182.92   1-0.62310-0.19981 0.72957 0.88174 0.28188 0.42731
  -1  -9  -5 3685.02  307.61   1 0.09606 0.58229-0.33250-0.11191-0.93819-0.80523
   1  -9   5 3722.40  275.86   1 0.08718-0.19146-0.48211-0.82027-0.87176-0.53897
  -1  -9  -5 3755.94  258.38   1-0.06547 0.42047-0.85298-0.63193 0.51781 0.65103
  -1   9  -5 4102.70  255.54   1-0.72544-0.44447 0.55515 0.89265 0.40684 0.07488
  -1  -9  -5 3653.26  274.72   1-0.69155-0.20452 0.62491 0.84361 0.36226 0.49647
   1   9   5 2921.43  366.90   1-0.07151-0.55818 0.97590 0.75665-0.20613-0.34044
   1  -9   611185.64  491.04   1 0.09407-0.24783-0.37097-0.77615-0.92386-0.57980
  -1  -9  -611372.04  502.40   1-0.07253 0.47661-0.80454-0.51641 0.58944 0.71144
  -1   9  -610888.22  425.99   1-0.74420-0.39965 0.50787 0.91215 0.43383 0.09080
  -1  -9  -612402.61  530.31   1-0.73396-0.18335 0.53466 0.82014 0.41883 0.54197
   1   9   612285.02  523.54   1 0.10451-0.44572 0.76364 0.47746-0.63711-0.75720
   1  -9   7 7560.13  541.13   1 0.09917-0.30600-0.26354-0.73574-0.95953-0.60419
  -1  -9  -7 7246.65  485.94   1-0.07500 0.53734-0.78511-0.42988 0.61479 0.72557
  -1   9  -7 6473.75  374.13   1-0.76051-0.35238 0.45884 0.92991 0.45942 0.10530
  -1  -9  -7 6922.22  385.03   1-0.76235-0.14816 0.45269 0.80496 0.46247 0.57453
   1   9   7 7364.49  436.04   1 0.10504-0.50858 0.74635 0.39332-0.65720-0.76592
   1  -9   8 -116.55  186.85   1 0.10281-0.36572-0.15917-0.69837-0.98188-0.61524
  -1  -9  -8  119.44   96.03   1-0.78186-0.10410 0.37473 0.79378 0.49825 0.59922
  -1   9  -8 -135.54   94.24   1-0.77440-0.30270 0.40784 0.94568 0.48369 0.11848
   1  -9   9 1192.40  284.12   1 0.10520-0.42661-0.05705-0.66325-0.99281-0.61488
  -1   9  -9 1338.36  172.20   1-0.78582-0.25055 0.35466 0.95928 0.50664 0.13036
  -1 -10   9 -120.21  140.70   1 0.10647-0.28162 0.04390-0.68022-0.99334-0.67674
   1  10  -9  154.83  145.23   1-0.80406-0.41250 0.15022 0.87306 0.57525 0.25998
  -1 -10   8   30.45  164.03   1 0.10558-0.21922-0.03417-0.69130-0.99382-0.68850
   1 -10  -8    8.31  106.22   1-0.07656 0.47814-0.77207-0.24509 0.63090 0.84338
   1  10  -8  222.71  132.54   1-0.80367-0.47569 0.18367 0.83974 0.56601 0.26182
  -1  10   8   37.91  134.29   1 0.10492-0.45195 0.75060 0.22585-0.65237-0.86297
  -1 -10   7  -48.17  142.13   1 0.10405-0.15746-0.11222-0.70235-0.98821-0.69418
   1 -10  -7  -28.90   87.54   1-0.07656 0.41495-0.77207-0.31218 0.63089 0.85460
   1  10  -7   -2.61   88.78   1-0.80263-0.53823 0.21081 0.80009 0.55796 0.26486
  -1  10   7  -56.49   92.46   1 0.10489-0.38858 0.75140 0.29350-0.65144-0.87341
  -1 -10   6 4631.95  328.11   1 0.10184-0.09638-0.19075-0.71389-0.97634-0.69358
   1 -10  -6 4439.09  315.24   1-0.07492 0.35338-0.78572-0.39292 0.61402 0.84895
   1  10  -6 4436.78  256.07   1-0.80150-0.60067 0.23004 0.75254 0.55196 0.26993
  -1  10   6 3597.43  337.59   1-0.40894-0.83843 0.90988 0.51904 0.06977-0.16620
  -1  10   6 4494.12  268.57   1 0.10444-0.32564 0.76556 0.37452-0.63481-0.86815
  -1 -10   5 7503.00  379.09   1 0.09888-0.03599-0.27062-0.72672-0.95759-0.68598
   1 -10  -5 7665.36  357.54   1-0.07109 0.29402-0.81521-0.48950 0.57477 0.82093
   1  10  -5 8333.08  373.91   1-0.80089-0.66363 0.23866 0.69438 0.54918 0.27824
  -1  10   5 7781.83  524.83   1-0.44749-0.81344 0.88808 0.56405 0.10511-0.14194
  -1 -10   422145.80  628.89   1 0.09507 0.02345-0.35223-0.74132-0.93106-0.67074
   1 -10  -422943.66  553.97   1-0.06415 0.23781-0.86101-0.60243 0.50451 0.76191
  -1  10   419675.13  543.50   1-0.10303-0.40498-0.36618-0.62484 0.92481 0.66750
   1  10  -421205.23  509.73   1-0.80137-0.72769 0.23194 0.62088 0.55135 0.29149
  -1  10   421798.85  787.52   1-0.48288-0.78529 0.86466 0.60744 0.13845-0.11968
  -1 -10   320847.73  714.72   1 0.09020 0.08184-0.43695-0.75902-0.89494-0.64589
   1 -10  -322370.72  701.28   1-0.05293 0.18581-0.91806-0.72655 0.39287 0.66150
  -1  10   318907.18  694.00   1-0.09308-0.33180-0.58300-0.77454 0.80712 0.53850
   1  10  -323289.12  719.11   1-0.80308-0.79297 0.20107 0.52322 0.56091 0.31213
  -1  10   321166.19  834.33   1-0.51289-0.75176 0.84195 0.65154 0.16749-0.10172
  -1 -10   221937.03  740.18   1 0.08391 0.13882-0.52642-0.78147-0.84607-0.60829
   1  10  -220343.80  733.69   1 0.05483-0.00006-0.79532-0.54027-0.60369-0.84148
   1 -10  -219033.43  634.33   1-0.03646 0.13907-0.97193-0.84750 0.23240 0.51225
  -1  10   221082.42  732.10   1-0.07530-0.25082-0.78262-0.90707 0.61792 0.33808
   1  10  -220264.38  641.32   1-0.80379-0.85725 0.12847 0.38384 0.58086 0.34317
  -1 -10   218984.87  659.22   1-0.74819-0.69473 0.49669 0.24132 0.43988 0.67757
   1 -10  -219963.59  713.90   1 0.10430 0.28081 0.76952 0.89318-0.63003-0.35123
  -1 -10   1  104.34  103.85   1 0.07556 0.19374-0.62287-0.81091-0.77866-0.55216
   1  10  -1   80.57   98.99   1 0.04437-0.07376-0.85745-0.66944-0.51264-0.73918
   1 -10  -1  103.38   68.28   1-0.01520 0.09711-0.99943-0.94207 0.02997 0.32104
  -1  10   1   62.43   74.05   1-0.05111-0.16343-0.92561-0.98297 0.37500 0.08393
  -1 -10   1   93.36   86.86   1-0.78103-0.66399 0.37871 0.19013 0.49654 0.72316
  -1  10   1   78.16   70.92   1-0.59675-0.70854 0.76142 0.70462 0.25321-0.03816
  -1 -10   0 1482.19  163.08   1 0.06396 0.24540-0.72872-0.84974-0.68181-0.46659
   1  10   0 1393.44  178.97   1 0.02408-0.15730-0.94295-0.82198-0.33205-0.54735
   1 -10   0 1290.04  148.02   1 0.00824 0.05734-0.98215-0.99177-0.18790 0.11439
  -1  10   0 1484.67  160.91   1-0.02551-0.07461-0.99149-0.98179 0.12759-0.17469
  -1 -10   0 1383.18  153.46   1-0.80343-0.62282 0.19162 0.06981 0.56370 0.77924
  -1  10   0 1510.90  170.32   1-0.61998-0.66823 0.73354 0.74356 0.27844-0.02401
   1 -10   0 1471.26  207.96   1-0.22405-0.17581 0.97059 0.96076-0.08796 0.21450
  -1 -10  -132660.47  830.56   1 0.04692 0.29155-0.84355-0.89748-0.53498-0.33093
   1 -10   134034.54  918.46   1 0.03055 0.01640-0.92026-0.99693-0.39010-0.07656
  -1  10  -131954.85  741.65   1-0.00371 0.01043-0.99698-0.92031-0.07748-0.39103
   1  10   133249.36  801.49   1-0.01275-0.25740-0.99989-0.94600 0.00701-0.19702
  -1  10  -132370.73  726.48   1-0.64504-0.62975 0.69993 0.77676 0.30660-0.00693
   1 -10   135477.39 1022.20   1-0.37755-0.39284 0.92504 0.84821 0.04169 0.35524
   1 -10   2 3351.94  267.62   1 0.04957-0.02781-0.82829-0.97200-0.55808-0.23329
  -1 -10  -2 3114.69  250.31   1 0.02199 0.32987-0.94943-0.93631-0.31320-0.12040
  -1  10  -2 3356.27  286.56   1 0.01226 0.08965-0.97433-0.83062-0.22477-0.54956
   1  10   2 3135.73  229.70   1-0.06413-0.37202-0.86112-0.87438 0.50432 0.31154
  -1  10  -2 2881.31  226.56   1-0.66910-0.59027 0.66349 0.80713 0.33476 0.01013
   1 -10   2 3184.43  324.91   1-0.43035-0.50918 0.89823 0.75459 0.08927 0.41390
  -1 -10  -2 2998.14  291.39   1-0.17234 0.13524 0.97653 0.98871-0.12912 0.06441
   1 -10   3 3382.56  247.10   1 0.06480-0.07579-0.72196-0.93263-0.68888-0.35277
  -1 -10  -3 3278.72  269.84   1-0.00909 0.36199-0.99958-0.91933-0.02735 0.15423
   1  10   3 3232.79  284.12   1-0.10024-0.47133-0.44532-0.52566 0.88973 0.70818
  -1  10  -3 3632.31  238.78   1-0.69170-0.54931 0.62465 0.83518 0.36243 0.02674
  -1 -10  -3 3493.19  289.29   1-0.49376-0.12258 0.85674 0.93552 0.14890 0.33131
  -1 -10  -4 1421.14  186.45   1 0.10627 0.54096 0.02075 0.16754-0.99412-0.82419
   1 -10   4 1470.11  173.01   1 0.07669-0.12716-0.61101-0.88869-0.78789-0.44050
  -1 -10  -4 1540.22  178.83   1-0.03630 0.39799-0.97229-0.82497 0.23090 0.40126
  -1  10  -4 1561.06  152.62   1-0.71245-0.50649 0.58387 0.86119 0.38922 0.04244
  -1 -10  -4 1634.31  186.63   1-0.63094-0.19621 0.71934 0.86492 0.29062 0.46195
  -1 -10  -5   80.41   98.31   1 0.09918 0.59693-0.26328-0.04922-0.95960-0.80077
   1 -10   5  -24.01  121.66   1 0.08586-0.18124-0.50048-0.84517-0.86147-0.50281
  -1 -10  -5   63.84   68.09   1-0.05354 0.44397-0.91540-0.70100 0.39896 0.55810
  -1  10  -5  198.99   93.42   1-0.73140-0.46187 0.54099 0.88509 0.41518 0.05733
  -1 -10  -5  113.57   77.75   1-0.69929-0.20081 0.61036 0.82246 0.37207 0.53218
   1 -10   6 5450.65  383.54   1 0.09289-0.23748-0.39223-0.80395-0.91516-0.54522
  -1 -10  -6 5070.34  339.73   1-0.06256 0.49817-0.87026-0.58880 0.48859 0.63650
  -1  10  -6 4823.06  270.25   1-0.74844-0.41534 0.49598 0.90686 0.44026 0.07132
  -1 -10  -6 5311.28  345.07   1-0.74050-0.17844 0.51786 0.79674 0.42833 0.57737
   1 -10   7  953.95  176.14   1 0.09819-0.29544-0.28663-0.76536-0.95299-0.57177
  -1 -10  -7  997.48  199.96   1-0.76751-0.14188 0.43452 0.78019 0.47128 0.60923
  -1  10  -7  824.41  130.40   1-0.76349-0.36681 0.44880 0.92646 0.46439 0.08437
   1 -10   8  -54.98  138.77   1 0.10207-0.35490-0.18331-0.72906-0.97773-0.58523
  -1 -10  -8   52.24  126.80   1-0.78566-0.09645 0.35554 0.76799 0.50628 0.63315
  -1  10  -8  177.80  168.58   1-0.77643-0.31618 0.39934 0.94378 0.48751 0.09641
   1 -10   9  636.73  195.51   1 0.10472-0.41555-0.08176-0.69450-0.99113-0.58734
  -1  10  -9  588.54  146.21   1-0.78713-0.26331 0.34749 0.95871 0.50957 0.10738
  -1 -11   9  286.51  141.54   1 0.10628-0.27026 0.02191-0.70875-0.99409-0.65162
   1  11  -9  572.21  127.55   1-0.80403-0.42392 0.14511 0.87456 0.57660 0.23542
  -1 -11   8  -79.23  188.44   1 0.10521-0.20805-0.05669-0.72036-0.99283-0.66165
   1 -11  -8   69.82   86.28   1-0.07168 0.49455-0.81085-0.29041 0.58083 0.81919
   1  11  -8  115.37  100.51   1-0.80381-0.48728 0.17762 0.84028 0.56774 0.23765
  -1  11   8  104.78  107.40   1 0.10359-0.46484 0.78800 0.26983-0.60689-0.84327
  -1 -11   7   -2.19  100.37   1 0.10347-0.14650-0.13519-0.73187-0.98540-0.66550
   1 -11  -7   48.73   78.54   1-0.07136 0.43167-0.81323-0.35987 0.57754 0.82713
   1  11  -7   -3.02  122.15   1-0.80297-0.55001 0.20371 0.79959 0.56012 0.24111
  -1 -11   6  199.77  160.53   1 0.10105-0.08563-0.21404-0.74373-0.97158-0.66296
   1 -11  -6  251.46  111.97   1-0.06926 0.37058-0.82822-0.44195 0.55609 0.81690
   1  11  -6  360.42  122.90   1-0.80203-0.61264 0.22178 0.75088 0.55457 0.24665
  -1 -11   5 9955.10  474.17   1 0.09787-0.02547-0.29405-0.75668-0.95076-0.65328
   1 -11  -5 9630.06  404.17   1-0.06482 0.31182-0.85698-0.53780 0.51124 0.78328
   1  11  -5 9891.26  374.71   1-0.80156-0.67575 0.22914 0.69146 0.55225 0.25540
  -1  11   5 8957.69  569.81   1-0.39069-0.76808 0.91897 0.60152 0.05337-0.21958
  -1 -11   4   52.94  135.04   1 0.09383 0.03375-0.37543-0.77104-0.92208-0.63588
   1 -11  -4   73.32   92.61   1-0.05723 0.25625-0.89839-0.64634 0.43545 0.71872
  -1  11   4    0.94   55.75   1-0.10154-0.41499-0.41143-0.66352 0.90576 0.62250
   1  11  -4  -90.49   92.77   1-0.80207-0.73983 0.22112 0.61666 0.55478 0.26902
  -1  11   4    6.47   94.69   1-0.40098-0.71483 0.91394 0.66330 0.06260-0.22144
  -1 -11   3 4818.94  356.49   1 0.08874 0.09192-0.45929-0.78789-0.88384-0.60891
   1 -11  -3 4478.76  281.50   1-0.04562 0.20465-0.94590-0.76093 0.32120 0.61570
  -1  11   3 3873.49  242.83   1-0.09050-0.34075-0.62088-0.80589 0.77865 0.48416
   1  11  -3 4476.80  294.21   1-0.80351-0.80485 0.18918 0.51793 0.56442 0.28974
  -1  11   3 5110.42  512.63   1-0.32205-0.57226 0.94669 0.76258-0.00656-0.30164
   1 -11  -3 3834.17  284.88   1 0.10671 0.35817 0.60921 0.79314-0.78578-0.49257
  -1 -11   2 1845.36  211.12   1 0.08229 0.14873-0.54679-0.80837-0.83321-0.56956
   1  11  -2 1211.42  165.56   1 0.05000-0.01642-0.82574-0.56416-0.56182-0.82550
   1 -11  -2 1302.80  134.26   1-0.02948 0.15757-0.98578-0.86788 0.16538 0.47110
  -1  11   2 1462.71  168.00   1-0.07237-0.25943-0.80570-0.92362 0.58788 0.28216
   1  11  -2 1643.45  164.53   1-0.80348-0.86839 0.11667 0.37864 0.58378 0.32018
  -1 -11   2 1380.10  176.72   1-0.74017-0.67526 0.51873 0.25676 0.42784 0.69144
  -1 -11   1 4488.88  303.97   1 0.07395 0.20365-0.63929-0.83386-0.76539-0.51302
   1  11  -1 4491.23  353.39   1 0.03915-0.09051-0.88360-0.68906-0.46660-0.71902
   1 -11  -1 4184.98  249.00   1-0.00959 0.11425-0.99969-0.94886-0.02267 0.29427
  -1  11   1 4489.18  324.37   1-0.04914-0.17298-0.93333-0.98416 0.35562 0.03868
  -1 -11   1 3970.91  264.93   1-0.77243-0.64395 0.41579 0.22060 0.48006 0.73257
  -1  11   1 3978.19  279.45   1-0.68103-0.80426 0.64362 0.59341 0.34920 0.03191
  -1 -11   0 3134.00  255.02   1 0.06282 0.25579-0.73777-0.86532-0.67211-0.43102
   1  11   0 3448.42  271.57   1 0.01942-0.17348-0.95685-0.82935-0.28992-0.53110
   1 -11   0 3275.35  224.99   1 0.01177 0.07240-0.97536-0.99152-0.22027 0.10789
  -1  11   0 3023.17  235.78   1-0.02531-0.08594-0.99174-0.97550 0.12568-0.20248
  -1 -11   0 3115.89  215.73   1-0.79915-0.60709 0.25923 0.13082 0.54235 0.78378
  -1  11   0 3279.56  238.55   1-0.66029-0.71998 0.67738 0.69398 0.32430-0.00406
   1 -11   0 3364.52  308.58   1-0.23523-0.17556 0.96872 0.95233-0.07890 0.24947
  -1 -11  -125693.05  871.30   1 0.04744 0.30359-0.84065-0.90111-0.53948-0.30955
   1 -11   126704.85  872.93   1 0.03208 0.02946-0.91429-0.99749-0.40377-0.06435
  -1  11  -125991.19  878.73   1-0.00504-0.00245-0.99786-0.91455-0.06505-0.40445
   1  11   125912.99  826.62   1-0.01397-0.27015-0.99973-0.93930 0.01844-0.21146
  -1  11  -125432.24  795.30   1-0.66953-0.66568 0.66280 0.74622 0.33527-0.00417
   1 -11   126645.84 1008.66   1-0.37888-0.38273 0.92445 0.84103 0.04287 0.38232
   1 -11   217788.71  642.26   1 0.04967-0.01618-0.82769-0.97792-0.55898-0.20830
  -1 -11  -218310.80  704.46   1 0.02642 0.34583-0.93520-0.92861-0.35312-0.13444
   1  11   217283.22  659.15   1-0.05933-0.37872-0.88783-0.89447 0.45632 0.23763
  -1  11  -218119.43  608.58   1-0.68562-0.61826 0.63560 0.78595 0.35485 0.00435
   1 -11   217907.96  812.57   1-0.42961-0.49700 0.89865 0.74843 0.08859 0.43913
  -1 -11  -217998.16  792.49   1-0.15306 0.16595 0.97764 0.98325-0.14417 0.07527
   1 -11   3 1814.28  184.06   1 0.06409-0.06496-0.72767-0.94486-0.68292-0.32094
  -1 -11  -3 1836.71  209.32   1 0.00072 0.38336-0.99294-0.91931-0.11859 0.08883
   1  11   3 1701.71  193.16   1-0.09580-0.47842-0.53761-0.61142 0.83772 0.63029
  -1  11  -3 2010.83  181.88   1-0.70317-0.57223 0.60280 0.81994 0.37705 0.01546
  -1 -11  -3 1657.55  192.46   1-0.49989-0.11727 0.85213 0.92432 0.15482 0.36314
  -1 -11  -4 2758.21  281.75   1 0.10671 0.55293 0.12150 0.26174-0.98683-0.79104
   1 -11   4 2990.65  250.53   1 0.07562-0.11669-0.62221-0.90642-0.77918-0.40592
  -1 -11  -4 2706.25  231.83   1-0.02386 0.42196-0.99343-0.85264 0.11189 0.30813
  -1  11  -4 2997.08  214.72   1-0.72069-0.52618 0.56600 0.84992 0.40030 0.02763
  -1 -11  -4 3053.24  268.30   1-0.64171-0.19555 0.70463 0.84363 0.30280 0.50004
  -1 -11  -510483.33  616.83   1 0.10175 0.61127-0.19346 0.01377-0.97581-0.79130
   1 -11   510680.37  534.82   1 0.08472-0.17086-0.51586-0.86708-0.85247-0.46793
  -1 -11  -510152.36  487.50   1-0.04156 0.46748-0.95858-0.75072 0.28175 0.46676
  -1  11  -511026.85  438.02   1-0.73736-0.47928 0.52605 0.87674 0.42374 0.03999
  -1 -11  -510854.40  543.17   1-0.70886-0.19893 0.59134 0.79684 0.38447 0.57049
   1 -11   6  857.43  193.66   1 0.09182-0.22702-0.41058-0.82883-0.90718-0.51137
  -1 -11  -6 1016.13  161.83   1-0.05196 0.52029-0.92213-0.64720 0.38335 0.55714
  -1  11  -6  776.29  134.69   1-0.75275-0.43109 0.48332 0.90079 0.44694 0.05211
  -1 -11  -6  895.29  134.29   1-0.74812-0.17461 0.49690 0.76918 0.43977 0.61470
   1 -11   7  217.13  135.16   1 0.09728-0.28482-0.30699-0.79225-0.94672-0.53963
  -1 -11  -7  433.40  123.71   1-0.77324-0.13617 0.41254 0.75160 0.48155 0.64540
  -1  11  -7  415.24  107.25   1-0.76656-0.38133 0.43797 0.92224 0.46963 0.06371
   1 -11   8 7038.03  414.67   1 0.10136-0.34407-0.20495-0.75725-0.97350-0.55513
  -1  11  -8 7011.05  328.49   1-0.77855-0.32975 0.39007 0.94111 0.49162 0.07462
   1 -11   9  164.73  197.05   1 0.10423-0.40449-0.10418-0.72347-0.98908-0.55942
  -1  11  -9  165.81  113.33   1-0.78853-0.27615 0.33955 0.95737 0.51275 0.08467
  -1 -12   9 1929.89  242.81   1 0.10607-0.25894 0.00166-0.73555-0.99435-0.62602
   1  12  -9 1791.00  205.76   1-0.80397-0.43531 0.13913 0.87518 0.57815 0.21108
  -1 -12   8  -10.20  179.67   1 0.10482-0.19690-0.07724-0.74747-0.99148-0.63444
   1 -12  -8  277.33  130.17   1-0.06650 0.51126-0.84649-0.33258 0.52822 0.79246
   1  12  -8  277.47  161.45   1-0.80393-0.49885 0.17066 0.83992 0.56969 0.21371
  -1 -12   7 4372.69  353.03   1 0.10290-0.13552-0.15593-0.75916-0.98239-0.63662
   1 -12  -7 4610.10  305.07   1-0.06587 0.44869-0.85048-0.40365 0.52186 0.79732
   1  12  -7 4670.98  300.78   1-0.80329-0.56178 0.19566 0.79815 0.56252 0.21761
  -1 -12   6 1432.68  190.35   1 0.10030-0.07484-0.23480-0.77104-0.96685-0.63237
   1 -12  -6 1656.37  191.07   1-0.06332 0.38813-0.86590-0.48625 0.49618 0.78288
   1  12  -6 1419.10  143.66   1-0.80255-0.62461 0.21253 0.74823 0.55744 0.22361
  -1 -12   5   23.80  146.12   1 0.09693-0.01488-0.31457-0.78373-0.94427-0.62091
   1 -12  -5  122.15   62.79   1-0.05837 0.32986-0.89272-0.58014 0.44680 0.74473
   1  12  -5  146.60  122.03   1-0.80222-0.68785 0.21856 0.68748 0.55557 0.23283
  -1  12   5  110.11  116.72   1-0.31583-0.70466 0.94873 0.63787-0.01187-0.31074
  -1 -12   4 7230.03  401.55   1 0.09272 0.04416-0.39528-0.79743-0.91386-0.60178
   1 -12  -4 7944.78  371.01   1-0.05035 0.27466-0.92865-0.68314 0.36750 0.67666
   1  12  -4 7513.78  335.34   1-0.80271-0.75193 0.20916 0.61129 0.55847 0.24681
  -1  12   4 6984.60  475.92   1-0.27667-0.60181 0.95991 0.71553-0.04483-0.35472
  -1 -12   3 3861.25  272.54   1 0.08748 0.10219-0.47782-0.81295-0.87408-0.57328
   1 -12  -3 3687.69  220.70   1-0.03860 0.22319-0.96666-0.78823 0.25310 0.57347
  -1  12   3 3558.53  257.43   1-0.08809-0.34987-0.65271-0.83118 0.75246 0.43209
   1  12  -3 3679.96  232.84   1-0.80384-0.81663 0.17600 0.51135 0.56819 0.26762
   1 -12  -3 3325.60  299.03   1 0.10667 0.36969 0.63994 0.81729-0.76097-0.44198
  -1 -12   2 2280.20  244.00   1 0.08096 0.15893-0.56293-0.83105-0.82252-0.53300
   1 -12  -2 2111.68  177.16   1-0.02301 0.17557-0.99433-0.88296 0.10376 0.43536
  -1  12   2 2080.65  180.75   1-0.06989-0.26848-0.82380-0.93518 0.56255 0.23096
  -1 -12   2 1813.17  192.23   1-0.73146-0.65511 0.54082 0.27225 0.41528 0.70477
  -1 -12   125538.42  805.76   1 0.07273 0.21397-0.65132-0.85242-0.75530-0.47705
   1  12  -124273.41  820.23   1 0.03432-0.10687-0.90513-0.70406-0.42374-0.70204
   1 -12  -128038.92  859.18   1-0.00448 0.13088-0.99751-0.95321-0.07034 0.27248
  -1  12   125125.37  845.88   1-0.04766-0.18302-0.93880-0.98310 0.34112-0.00170
  -1  12   125846.75  832.36   1-0.73765-0.87246 0.52530 0.48190 0.42416 0.08101
  -1 -12   0 2820.97  243.95   1 0.06213 0.26663-0.74309-0.87717-0.66629-0.39932
   1  12   0 2847.42  256.85   1 0.01524-0.18919-0.96763-0.83361-0.25187-0.51893
   1 -12   0 2600.19  215.26   1 0.01505 0.08720-0.96807-0.99076-0.25020 0.10385
  -1  12   0 2722.16  223.93   1-0.02540-0.09755-0.99164-0.96886 0.12649-0.22755
  -1 -12   0 2569.83  206.18   1-0.79143-0.58792 0.32171 0.18670 0.51974 0.78707
  -1  12   0 2847.68  237.61   1-0.69420-0.76544 0.62001 0.64340 0.36559 0.01135
   1 -12   0 2714.92  287.50   1-0.24144-0.17033 0.96759 0.94463-0.07385 0.28044
  -1 -12  -110837.53  499.79   1 0.04820 0.31588-0.83629-0.90327-0.54615-0.29034
   1 -12   111629.10  501.60   1 0.03363 0.04253-0.90799-0.99772-0.41762-0.05232
  -1  12  -110901.09  524.14   1-0.00648-0.01541-0.99864-0.90879-0.05167-0.41695
   1  12   110764.84  507.96   1-0.01533-0.28303-0.99939-0.93243 0.03118-0.22461
  -1  12  -111824.90  496.97   1-0.69177-0.69943 0.62452 0.71469 0.36252-0.00279
   1 -12   111546.56  613.00   1-0.37772-0.37013 0.92496 0.83497 0.04185 0.40720
   1 -12   2 6164.08  325.47   1 0.04996-0.00437-0.82597-0.98273-0.56149-0.18494
  -1 -12  -2 8040.17  463.92   1 0.03018 0.36110-0.92166-0.92161-0.38680-0.14224
   1  12   2 7627.04  403.66   1-0.05590-0.38682-0.90476-0.90487 0.42222 0.17765
  -1  12  -2 7323.82  351.79   1-0.70092-0.64501 0.60721 0.76416 0.37415-0.00224
   1 -12   2 7670.00  511.61   1-0.42719-0.48314 0.90002 0.74321 0.08638 0.46281
  -1 -12  -2 7106.28  540.75   1-0.13754 0.19292 0.97810 0.97715-0.15618 0.08917
   1 -12   311174.68  447.05   1 0.06362-0.05390-0.73145-0.95518-0.67891-0.29105
  -1 -12  -311129.57  508.81   1 0.00864 0.40281-0.98142-0.91433-0.19163 0.04168
   1  12   3 9820.09  431.16   1-0.09144-0.48559-0.60758-0.67486 0.78897 0.55566
  -1  12  -3 9964.48  376.51   1-0.71419-0.59470 0.58020 0.80393 0.39153 0.00404
  -1 -12  -310819.35  601.00   1-0.51096-0.11690 0.84349 0.90910 0.16560 0.39983
  -1 -12  -4  107.64  111.85   1 0.10615 0.56392 0.21267 0.34636-0.97134-0.74967
   1 -12   4  187.08  140.68   1 0.07477-0.10601-0.63099-0.92173-0.77217-0.37303
  -1 -12  -4   99.38   67.45   1-0.01291 0.44444-0.99988-0.86562 0.00845 0.23057
  -1  12  -4  141.27  110.79   1-0.72875-0.54569 0.54736 0.83788 0.41146 0.01289
  -1 -12  -4  115.17   95.06   1-0.65595-0.19834 0.68397 0.81639 0.31921 0.54236
  -1 -12  -521885.05  915.11   1 0.10381 0.62487-0.12182 0.07886-0.98710-0.77672
   1 -12   522811.29  716.25   1 0.08374-0.16031-0.52862-0.88638-0.84471-0.43429
  -1 -12  -523543.23  787.53   1-0.02999 0.49058-0.98494-0.78361 0.17025 0.38114
  -1  12  -523715.65  658.89   1-0.74330-0.49667 0.51034 0.86763 0.43249 0.02283
  -1 -12  -523573.95  774.48   1-0.72040-0.19902 0.56663 0.76554 0.39991 0.61183
   1 -12   6  138.80  156.74   1 0.09086-0.21645-0.42632-0.85110-0.89999-0.47830
  -1 -12  -6   63.54   73.24   1-0.04106 0.54272-0.96002-0.69162 0.27687 0.47654
  -1  12  -6   -2.77   92.18   1-0.75710-0.44689 0.46989 0.89397 0.45386 0.03313
  -1 -12  -6   69.59   88.51   1-0.75680-0.17184 0.47084 0.73653 0.45337 0.65420
   1 -12   7 1872.62  279.72   1 0.09644-0.27413-0.32486-0.81665-0.94083-0.50786
  -1 -12  -7 1929.43  218.24   1-0.77946-0.13094 0.38596 0.71842 0.49341 0.68316
  -1  12  -7 2153.93  201.35   1-0.76969-0.39591 0.42640 0.91726 0.47512 0.04331
   1 -12   8  109.96  204.42   1 0.10068-0.33321-0.22426-0.78311-0.96931-0.52507
  -1  12  -8  -31.78  125.32   1-0.78074-0.34339 0.38004 0.93769 0.49597 0.05307
   1 -12   9  238.60  242.50   1 0.10375-0.39344-0.12446-0.75030-0.98678-0.53126
  -1  12  -9  427.29  134.23   1-0.78998-0.28905 0.33086 0.95529 0.51619 0.06221
  -1 -13   9 1602.60  241.12   1 0.10583-0.24763-0.01690-0.76067-0.99423-0.60004
   1  13  -9 1651.34  164.26   1-0.80387-0.44665 0.13231 0.87495 0.57989 0.18692
  -1 -13   8  495.76  150.15   1 0.10442-0.18575-0.09592-0.77270-0.98989-0.60698
   1  13  -8  512.40  221.47   1-0.80402-0.51038 0.16283 0.83869 0.57185 0.18997
  -1 -13   7   40.72  151.21   1 0.10235-0.12453-0.17457-0.78435-0.97930-0.60768
   1 -13  -7  -19.52   96.47   1-0.06012 0.46607-0.88368-0.44349 0.46421 0.76556
   1  13  -7 -132.36  121.05   1-0.80358-0.57352 0.18672 0.79580 0.56513 0.19433
  -1 -13   6  311.40  119.81   1 0.09958-0.06396-0.25344-0.79615-0.96221-0.60170
   1 -13  -6  287.74  115.75   1-0.05722 0.40575-0.89844-0.52532 0.43534 0.74792
   1  13  -6  184.11  122.30   1-0.80303-0.63654 0.20234 0.74464 0.56053 0.20081
  -1 -13   5  -86.69  147.86   1 0.09607-0.00421-0.33243-0.80812-0.93822-0.58898
   1 -13  -5   82.91   69.47   1-0.05188 0.34787-0.92244-0.61640 0.38261 0.70642
   1  13  -5   64.73  128.44   1-0.80282-0.69990 0.20699 0.68251 0.55913 0.21049
  -1  13   5   53.26  137.32   1-0.21502-0.61512 0.97195 0.66729-0.09523-0.41992
  -1 -13   4  178.85  134.31   1 0.09172 0.05470-0.41216-0.82084-0.90648-0.56852
   1 -13  -4  266.59   78.66   1-0.04359 0.29295-0.95249-0.71351 0.30142 0.63645
   1  13  -4  200.10   96.78   1-0.80327-0.76393 0.19612 0.60485 0.56238 0.22483
  -1 -13   3   27.06   94.74   1 0.08640 0.11264-0.49306-0.83472-0.86568-0.53901
   1 -13  -3  -64.50   94.90   1-0.03192 0.24140-0.98149-0.80958 0.18880 0.53506
  -1  13   3   15.04   86.59   1-0.08589-0.35920-0.67929-0.85123 0.72882 0.38258
   1  13  -3   50.69   72.35   1-0.80403-0.82827 0.16162 0.50357 0.57218 0.24571
  -1 -13   2 1762.10  203.24   1 0.07988 0.16939-0.57556-0.85020-0.81384-0.49845
   1 -13  -2 1375.15  138.62   1-0.01701 0.19309-0.99874-0.89391 0.04703 0.40451
  -1  13   2 1523.55  168.29   1-0.06782-0.27793-0.83794-0.94280 0.54151 0.18405
  -1 -13   2 1369.53  190.19   1-0.72207-0.63426 0.56290 0.28773 0.40218 0.71757
  -1 -13   120200.19  732.61   1 0.07184 0.22461-0.65988-0.86751-0.74792-0.44380
   1  13  -119187.24  741.77   1 0.02982-0.12289-0.92300-0.71540-0.38363-0.68781
   1 -13  -119974.03  654.75   1 0.00019 0.14710-0.99351-0.95568-0.11370 0.25498
  -1  13   118246.35  604.15   1-0.04658-0.19348-0.94260-0.98036 0.33065-0.03805
  -1  13   120112.62  669.99   1-0.77238-0.91864 0.41598 0.37919 0.47997 0.11091
  -1 -13   118368.60  666.73   1-0.75190-0.60052 0.48587 0.27748 0.44560 0.74991
  -1 -13   0 4195.23  328.09   1 0.06180 0.27783-0.74562-0.88624-0.66349-0.37064
   1 -13   0 3965.84  261.09   1 0.01812 0.10180-0.96036-0.98958-0.27814 0.10179
   1  13   0 4027.04  298.99   1 0.01141-0.20454-0.97611-0.83555-0.21697-0.50990
  -1  13   0 3722.78  251.88   1-0.02572-0.10939-0.99124-0.96193 0.12950-0.25041
  -1 -13   0 3724.83  274.99   1-0.78083-0.56588 0.37964 0.23803 0.49615 0.78937
  -1  13   0 4270.07  292.78   1-0.72170-0.80439 0.56371 0.59370 0.40169 0.02155
   1 -13   0 3861.92  358.71   1-0.24342-0.16087 0.96722 0.93769-0.07223 0.30796
  -1 -13  -110829.63  517.50   1 0.04914 0.32835-0.83083-0.90434-0.55434-0.27266
   1 -13   110281.76  493.52   1 0.03520 0.05563-0.90137-0.99763-0.43160-0.04041
   1  13   1 9683.04  427.26   1-0.01678-0.29601-0.99885-0.92536 0.04485-0.23681
  -1 -13  -1 8576.79  407.98   1-0.80280-0.52427 0.20732 0.13249 0.55903 0.84117
  -1  13  -110717.91  447.45   1-0.71136-0.73047 0.58615 0.68292 0.38778-0.00343
   1 -13   110183.29  580.68   1-0.37437-0.35534 0.92646 0.82988 0.03888 0.43014
   1 -13   2   24.51   95.04   1 0.05040 0.00759-0.82331-0.98661-0.56534-0.16291
  -1 -13  -2   30.33   80.77   1 0.03348 0.37593-0.90863-0.91510-0.41625-0.14581
   1  13   2  -14.57   52.29   1-0.05345-0.39590-0.91580-0.90938 0.39805 0.12761
  -1  13  -2  -28.37  101.90   1-0.71516-0.67070 0.57811 0.74166 0.39283-0.00946
   1 -13   2    4.43  132.27   1-0.42324-0.46775 0.90222 0.73883 0.08276 0.48510
  -1 -13  -2  -35.46   96.74   1-0.12649 0.21541 0.97820 0.97068-0.16466 0.10660
   1 -13   314959.17  558.90   1 0.06334-0.04264-0.73363-0.96389-0.67658-0.26285
  -1 -13  -315650.34  636.58   1 0.01524 0.42094-0.96762-0.90705-0.25191 0.00727
   1  13   314105.65  518.35   1-0.08748-0.49316-0.66031-0.72105 0.74587 0.48669
  -1  13  -314968.86  461.45   1-0.72472-0.61668 0.55684 0.78717 0.40583-0.00754
  -1 -13  -314912.42  639.59   1-0.52845-0.12295 0.82903 0.88805 0.18286 0.44299
  -1 -13  -314067.84  598.83   1 0.10670 0.51298 0.62927 0.68859-0.76982-0.51252
  -1 -13  -416723.63  720.77   1 0.10488 0.57420 0.29255 0.41970-0.95047-0.70295
   1 -13   419091.04  607.58   1 0.07411-0.09514-0.63770-0.93498-0.76670-0.34169
  -1 -13  -418056.14  678.46   1-0.00333 0.46560-0.99671-0.86909-0.08097 0.16697
  -1  13  -418408.89  553.77   1-0.73661-0.56500 0.52797 0.82508 0.42265-0.00180
  -1 -13  -417671.21  647.57   1-0.67430-0.20526 0.65499 0.78082 0.34101 0.59006
  -1 -13  -513509.49  723.69   1 0.10529 0.63790-0.05178 0.14235-0.99309-0.75684
   1 -13   515611.82  576.25   1 0.08291-0.14960-0.53910-0.90339-0.83814-0.40185
  -1 -13  -515456.60  624.94   1-0.01916 0.51293-0.99754-0.80275 0.06734 0.30412
  -1  13  -515232.44  515.35   1-0.74917-0.51398 0.49388 0.85777 0.44138 0.00583
  -1 -13  -515834.79  638.24   1-0.73406-0.20123 0.53442 0.72672 0.41897 0.65679
   1 -13   6  252.28  169.88   1 0.09002-0.20576-0.43973-0.87103-0.89360-0.44604
  -1 -13  -6   69.64   79.72   1-0.03021 0.56510-0.98456-0.72269 0.17240 0.39795
  -1 -13  -6   72.88   87.53   1-0.76646-0.17006 0.43833 0.69742 0.46946 0.69619
  -1  13  -6  -54.58   78.32   1-0.76145-0.46269 0.45572 0.88640 0.46098 0.01434
   1 -13   7  444.95  135.27   1 0.09567-0.26337-0.34045-0.83877-0.93538-0.47653
  -1  13  -7  562.70  138.88   1-0.77286-0.41052 0.41409 0.91155 0.48084 0.02312
   1 -13   8 1863.11  276.15   1 0.10004-0.32226-0.24151-0.80685-0.96522-0.49510
  -1  13  -8 1701.19  226.72   1-0.78298-0.35707 0.36929 0.93353 0.50056 0.03176
  -1 -14   8 3734.99  345.61   1 0.10403-0.17460-0.11281-0.79613-0.98815-0.57937
   1  14  -8 3299.78  291.42   1-0.80406-0.52187 0.15416 0.83663 0.57420 0.16641
  -1 -14   7  918.78  186.26   1 0.10182-0.11352-0.19123-0.80756-0.97624-0.57875
   1 -14  -7  985.32  181.98   1-0.05421 0.48351-0.91246-0.47881 0.40553 0.73277
   1  14  -7  855.22  129.28   1-0.80382-0.58521 0.17691 0.79259 0.56794 0.17124
  -1 -14   6 2436.10  229.14   1 0.09892-0.05309-0.26965-0.81889-0.95786-0.57147
   1 -14  -6 2697.83  233.94   1-0.05102 0.42348-0.92598-0.55939 0.37409 0.71255
   1  14  -6 2505.64  210.50   1-0.80344-0.64840 0.19124 0.74014 0.56382 0.17820
  -1 -14   517659.22  705.38   1 0.09529 0.00654-0.34787-0.83009-0.93268-0.55758
   1 -14  -516639.51  549.30   1-0.04541 0.36587-0.94659-0.64707 0.31921 0.66889
   1  14  -516924.24  539.82   1-0.80333-0.71187 0.19447 0.67658 0.56287 0.18833
  -1 -14   411629.18  550.66   1 0.09086 0.06537-0.42638-0.84159-0.89996-0.53614
   1 -14  -411543.60  403.38   1-0.03701 0.31106-0.97063-0.73819 0.23768 0.59858
   1  14  -412020.58  412.37   1-0.80371-0.77581 0.18206 0.59740 0.56647 0.20302
  -1 -14   3 6001.18  397.80   1 0.08550 0.12327-0.50544-0.85364-0.85860-0.50606
   1 -14  -3 5817.59  335.73   1-0.02559 0.25926-0.99140-0.82602 0.12832 0.50046
   1  14  -3 5943.79  310.11   1-0.80404-0.83972 0.14612 0.49467 0.57633 0.22396
  -1 -14   2  816.79  128.39   1 0.07904 0.18007-0.58522-0.86640-0.80700-0.46573
   1 -14  -2  632.76  102.31   1-0.01144 0.21019-0.99992-0.90161-0.00533 0.37802
  -1 -14   2  425.61  112.16   1-0.71196-0.61270 0.58491 0.30314 0.38856 0.72985
  -1 -14   1  166.65   85.75   1 0.07123 0.23553-0.66564-0.87981-0.74285-0.41286
   1 -14  -1  252.61   99.66   1 0.00453 0.16297-0.98809-0.95679-0.15378 0.24078
  -1  14   1  296.80   85.71   1-0.79252-0.95023 0.31440 0.28421 0.52254 0.12758
  -1 -14   1  174.42  100.48   1-0.74003-0.57721 0.51909 0.30410 0.42765 0.75785
  -1 -14   0 1533.01  193.68   1 0.06175 0.28932-0.74599-0.89314-0.66307-0.34436
   1 -14   0 1581.12  168.47   1 0.02103 0.11623-0.95229-0.98803-0.30446 0.10135
   1  14   0 1393.63  173.56   1 0.00787-0.21961-0.98279-0.83570-0.18453-0.50334
  -1 -14   0 1341.00  145.99   1-0.76778-0.54138 0.43353 0.28532 0.47175 0.79088
  -1  14   0 1565.04  177.53   1-0.74422-0.83836 0.50781 0.54440 0.43387 0.02783
   1 -14   0 1130.80  176.87   1-0.24176-0.14777 0.96753 0.93144-0.07358 0.33252
  -1 -14  -123276.26  819.89   1 0.05021 0.34094-0.82449-0.90453-0.56364-0.25607
   1 -14   122819.72  739.12   1 0.03678 0.06874-0.89443-0.99722-0.44567-0.02861
   1  14   123792.42  799.93   1-0.01830-0.30906-0.99807-0.91805 0.05923-0.24831
  -1 -14  -121207.93  713.23   1-0.79402-0.50404 0.30384 0.22242 0.52650 0.83454
  -1  14  -124354.38  718.10   1-0.72879-0.75934 0.54729 0.65065 0.41150-0.00561
   1 -14   121562.06  882.10   1-0.36904-0.33857 0.92878 0.82561 0.03418 0.45135
   1 -14   2   64.29  104.93   1 0.05097 0.01968-0.81984-0.98966-0.57031-0.14200
  -1 -14  -2  -41.14   63.82   1 0.03645 0.39043-0.89591-0.90891-0.44273-0.14641
   1  14   2    2.35   52.40   1-0.05176-0.40573-0.92298-0.91002 0.38134 0.08502
  -1  14  -2   -9.32   93.60   1-0.72836-0.69534 0.54831 0.71846 0.41090-0.01729
   1 -14   2   38.06  154.04   1-0.41786-0.45093 0.90516 0.73518 0.07786 0.50611
  -1 -14  -2   16.55  109.16   1-0.12075 0.23259 0.97818 0.96409-0.16905 0.12813
   1 -14   3 1010.38  167.87   1 0.06324-0.03121-0.73442-0.97122-0.67573-0.23612
  -1 -14  -3  744.60  145.86   1 0.02085 0.43807-0.95280-0.89876-0.30287-0.01780
   1  14   3  622.10  127.98   1-0.08404-0.50125-0.70005-0.75426 0.70912 0.42406
  -1  14  -3  933.16  171.08   1-0.73473-0.63814 0.53274 0.76967 0.41994-0.01933
  -1 -14  -3  762.91  157.39   1-0.55481-0.13786 0.80519 0.85762 0.20940 0.49544
  -1 -14  -3  652.11  142.94   1 0.10648 0.52432 0.66802 0.72077-0.73648-0.45339
   1 -14   4 4569.68  305.19   1 0.07361-0.08410-0.64262-0.94643-0.76263-0.31174
  -1 -14  -4 4445.77  334.54   1 0.00489 0.48535-0.98757-0.86648-0.15709 0.11672
  -1  14  -4 4436.71  283.16   1-0.74422-0.58406 0.50782 0.81154 0.43386-0.01649
  -1 -14  -4 3936.09  296.88   1-0.69660-0.21590 0.61550 0.73442 0.36863 0.64342
   1 -14   5 5705.64  377.98   1 0.08223-0.13875-0.54756-0.91838-0.83271-0.37054
  -1 -14  -5 5650.33  354.73   1-0.00926 0.53435-0.99962-0.81136-0.02570 0.23694
  -1  14  -5 4800.13  286.79   1-0.75493-0.53119 0.47668 0.84717 0.45038-0.01105
  -1 -14  -5 5401.87  330.00   1-0.74989-0.20561 0.49179 0.67749 0.44249 0.70620
   1 -14   6  237.76  112.27   1 0.08929-0.19496-0.45104-0.88888-0.88802-0.41458
  -1 -14  -6  172.22   94.78   1-0.77689-0.16904 0.39736 0.64984 0.48840 0.74103
  -1  14  -6  359.83  134.26   1-0.76576-0.47845 0.44082 0.87810 0.46826-0.00426
   1 -14   7 1388.06  223.79   1 0.09498-0.25253-0.35396-0.85882-0.93042-0.44570
  -1  14  -7 1371.72  164.51   1-0.77603-0.42514 0.40105 0.90512 0.48675 0.00313
   1 -14   8   94.35  132.70   1 0.09945-0.31132-0.25668-0.82855-0.96136-0.46536
  -1  14  -8   54.27  104.06   1-0.78522-0.37076 0.35782 0.92866 0.50534 0.01065
  -1 -15   8 7938.38  483.69   1 0.10366-0.16343-0.12800-0.81787-0.98634-0.55169
   1  15  -8 7616.61  369.33   1-0.80403-0.53328 0.14469 0.83375 0.57671 0.14302
  -1 -15   7   73.67  137.62   1 0.10133-0.10247-0.20602-0.82890-0.97328-0.54992
   1 -15  -7  121.33  130.88   1-0.04817 0.50107-0.93692-0.50980 0.34619 0.69930
   1  15  -7  166.34  120.73   1-0.80399-0.59682 0.16626 0.78854 0.57091 0.14831
  -1 -15   6  134.04  120.23   1 0.09832-0.04216-0.28382-0.83960-0.95382-0.54156
   1 -15  -6  361.36  124.30   1-0.04478 0.44125-0.94869-0.58864 0.31300 0.67734
   1  15  -6  263.69   96.53   1-0.80377-0.66018 0.17927 0.73477 0.56727 0.15575
  -1 -15   533687.58  982.81   1 0.09460 0.01738-0.36109-0.84984-0.92771-0.52673
   1 -15  -533548.57  968.66   1-0.03902 0.38379-0.96558-0.67260 0.25713 0.63269
   1  15  -532525.85  796.28   1-0.80373-0.72371 0.18103 0.66974 0.56677 0.16633
  -1 -15   4 4350.81  334.02   1 0.09012 0.07616-0.43822-0.85996-0.89433-0.50463
   1 -15  -4 4017.69  275.72   1-0.03065 0.32894-0.98380-0.75789 0.17658 0.56336
   1  15  -4 4348.67  258.82   1-0.80398-0.78754 0.16704 0.58897 0.57070 0.18134
  -1 -15   3 2943.15  282.69   1 0.08476 0.13406-0.51533-0.87006-0.85278-0.47436
   1 -15  -3 2651.60  226.97   1-0.01960 0.27677-0.99724-0.83840 0.07153 0.46954
   1  15  -3 3252.12  222.38   1-0.80381-0.85094 0.12956 0.48472 0.58059 0.20232
  -1 -15   2 8545.22  423.53   1 0.07840 0.19097-0.59239-0.88010-0.80182-0.43467
   1 -15  -2 8401.36  384.36   1-0.00625 0.22691-0.99852-0.90676-0.05385 0.35537
  -1 -15   1 1703.99  189.84   1 0.07086 0.24669-0.66911-0.88980-0.73977-0.38390
   1 -15  -1 1866.92  176.82   1 0.00857 0.17854-0.98156-0.95679-0.19095 0.22949
  -1  15   1 1850.95  188.26   1-0.80214-0.97129 0.21990 0.19631 0.55516 0.13430
  -1 -15   1 1643.93  182.92   1-0.72714-0.55286 0.55119 0.32960 0.40920 0.76530
  -1 -15   0 4790.08  328.79   1 0.06193 0.30103-0.74464-0.89832-0.66458-0.31998
   1 -15   0 4326.99  254.94   1 0.02379 0.13051-0.94388-0.98615-0.32942 0.10227
   1  15   0 4053.47  301.57   1 0.00456-0.23445-0.98805-0.83443-0.15404-0.49874
  -1  15   0 4198.66  263.51   1-0.76244-0.86802 0.45238 0.49557 0.46263 0.03069
  -1 -15   0 3694.04  260.33   1-0.75258-0.51473 0.48383 0.32902 0.44667 0.79170
   1 -15   0 4395.79  402.16   1-0.23692-0.13148 0.96842 0.92576-0.07753 0.35449
  -1 -15  -1 1946.86  180.96   1 0.05137 0.35362-0.81741-0.90399-0.57374-0.24030
   1 -15   1 1866.02  169.97   1 0.03838 0.08186-0.88718-0.99650-0.45981-0.01687
   1  15   1 1865.41  198.26   1-0.01988-0.32217-0.99704-0.91048 0.07416-0.25925
  -1 -15  -1 1710.41  177.28   1-0.77826-0.47683 0.39138 0.30336 0.49104 0.82498
  -1  15  -1 1941.50  195.22   1-0.74417-0.78618 0.50795 0.61792 0.43379-0.00921
   1 -15   1 1805.04  266.08   1-0.36191-0.32000 0.93179 0.82204 0.02792 0.47099
   1 -15   2 3145.24  248.23   1 0.05165 0.03189-0.81565-0.99201-0.57622-0.12203
  -1 -15  -2 3381.76  284.36   1 0.03919 0.40469-0.88337-0.90291-0.46701-0.14481
   1  15   2 2973.45  253.55   1-0.05064-0.41614-0.92751-0.90802 0.37035 0.04814
  -1 -15  -2 2454.89  209.44   1-0.80168-0.43668 0.22729 0.20605 0.55283 0.87569
  -1  15  -2 3336.74  239.11   1-0.74051-0.71894 0.51784 0.69459 0.42834-0.02574
  -1 -15  -2 2994.80  332.57   1-0.12137 0.24341 0.97818 0.95753-0.16857 0.15451
   1 -15   3  -56.94  122.87   1 0.06329-0.01963-0.73403-0.97735-0.67615-0.21067
  -1 -15  -3  -35.28   86.70   1 0.02573 0.45448-0.93753-0.89002-0.34692-0.03597
   1  15   3  -10.26   81.94   1-0.08113-0.50988-0.73007-0.77774 0.67853 0.36759
  -1  15  -3  -54.80  111.30   1-0.74419-0.65905 0.50791 0.75144 0.43382-0.03136
  -1 -15  -3   48.73  100.64   1-0.59487-0.16648 0.76355 0.80941 0.25119 0.56314
  -1 -15  -3   41.76   87.70   1 0.10610 0.53550 0.69797 0.74414-0.70822-0.39935
   1 -15   4 7933.72  429.99   1 0.07327-0.07291-0.64598-0.95632-0.75982-0.28306
  -1 -15  -4 7381.44  477.75   1 0.01204 0.50403-0.97479-0.86024-0.22275 0.07694
   1  15   4 6625.92  450.99   1-0.10126-0.59320-0.41912-0.53389 0.90226 0.60255
  -1  15  -4 7228.60  350.08   1-0.75154-0.60282 0.48694 0.79726 0.44504-0.03121
  -1 -15  -4 6678.15  425.59   1-0.72629-0.23413 0.55319 0.66551 0.40801 0.70870
   1 -15   5 6369.10  365.19   1 0.08168-0.12777-0.55423-0.93159-0.82833-0.34030
  -1 -15  -5 6269.13  454.13   1-0.00026 0.55497-0.99398-0.81239-0.10950 0.17895
  -1 -15  -5 5112.20  327.39   1-0.76776-0.21204 0.43360 0.61270 0.47172 0.76133
  -1  15  -5 5816.56  313.06   1-0.76054-0.54825 0.45875 0.83584 0.45947-0.02787
   1 -15   6   59.26  140.89   1 0.08867-0.18405-0.46046-0.90483-0.88323-0.38392
  -1  15  -6  -76.10   83.03   1-0.77001-0.49414 0.42520 0.86908 0.47569-0.02273
   1 -15   7 2992.87  298.70   1 0.09436-0.24161-0.36558-0.87696-0.92598-0.41539
  -1  15  -7 2903.22  208.40   1-0.77917-0.43973 0.38731 0.89797 0.49282-0.01668
   1 -15   8  151.89  134.48   1 0.09890-0.30034-0.27000-0.84840-0.95776-0.43589
  -1  15  -8   79.30  121.54   1-0.78746-0.38445 0.34564 0.92308 0.51031-0.01027
  -1 -16   8  440.29  208.22   1 0.10330-0.15224-0.14156-0.83799-0.98452-0.52401
   1  16  -8  285.69  144.98   1-0.80390-0.54461 0.13442 0.83008 0.57936 0.11977
  -1 -16   7 2055.97  219.73   1 0.10087-0.09138-0.21906-0.84849-0.97048-0.52125
   1 -16  -7 2101.44  202.86   1-0.04207 0.51870-0.95710-0.53651 0.28666 0.66565
   1  16  -7 2421.52  226.11   1-0.80406-0.60834 0.15480 0.78368 0.57403 0.12553
  -1 -16   6  999.47  216.18   1 0.09778-0.03117-0.29611-0.85841-0.95013-0.51200
   1 -16  -6  855.05  137.84   1-0.03855 0.45900-0.96680-0.61328 0.25258 0.64279
   1  16  -6  886.44  158.64   1-0.80399-0.67184 0.16647 0.72857 0.57086 0.13344
  -1 -16   511816.22  500.39   1 0.09400 0.02831-0.37229-0.86758-0.92334-0.49648
   1 -16  -512907.33  531.01   1-0.03275 0.40158-0.97990-0.69345 0.19676 0.59820
   1  16  -512053.77  442.29   1-0.80399-0.73541 0.16672 0.66203 0.57079 0.14445
  -1 -16   4   16.94  103.78   1 0.08949 0.08707-0.44793-0.87620-0.88957-0.47399
   1 -16  -4  -26.95   88.08   1-0.02453 0.34658-0.99268-0.77330 0.11825 0.53092
   1  16  -4   58.87  117.41   1-0.80406-0.79906 0.15109 0.57962 0.57502 0.15977
  -1 -16   3 1850.92  197.84   1 0.08417 0.14501-0.52303-0.88429-0.84814-0.44384
   1 -16  -3 2086.34  233.23   1-0.01395 0.29395-0.99973-0.84743 0.01820 0.44209
   1  16  -3 1841.68  164.75   1-0.80332-0.86190 0.11201 0.47376 0.58490 0.18073
  -1 -16   2 3381.08  270.27   1 0.07794 0.20204-0.59741-0.89166-0.79813-0.40510
   1 -16  -2 3594.89  292.68   1-0.00140 0.24332-0.99509-0.90981-0.09889 0.33618
  -1 -16   1  226.60  117.04   1 0.07069 0.25806-0.67066-0.89789-0.73838-0.35663
   1 -16  -1  279.80  105.81   1 0.01236 0.19385-0.97412-0.95589-0.22566 0.22066
  -1  16   1  266.92  104.60   1-0.80385-0.98445 0.13122 0.11422 0.58017 0.13342
  -1 -16   1  184.09   80.66   1-0.71323-0.52750 0.58223 0.35404 0.39025 0.77226
  -1 -16   0 1212.14  146.33   1 0.06229 0.31292-0.74188-0.90209-0.66763-0.29716
   1 -16   0 1503.87  172.49   1 0.02644 0.14468-0.93515-0.98396-0.35324 0.10433
  -1  16   0 1346.94  168.28   1-0.77688-0.89391 0.39741 0.44720 0.48837 0.03054
  -1 -16   0  992.14  141.69   1-0.73545-0.48615 0.53092 0.36951 0.42098 0.79190
   1 -16   0 1036.90  203.12   1-0.22923-0.11235 0.96976 0.92053-0.08377 0.37415
  -1 -16  -1 1643.00  198.13   1 0.05260 0.36638-0.80971-0.90281-0.58446-0.22514
   1 -16   1 1250.83  148.73   1 0.03998 0.09498-0.87961-0.99546-0.47399-0.00517
   1  16   1 1236.48  158.86   1-0.02151-0.33532-0.99575-0.90265 0.08955-0.26975
  -1  16  -1 1405.63  158.44   1-0.75764-0.81110 0.46816 0.58473 0.45474-0.01417
   1 -16   1 1374.12  238.21   1-0.35311-0.29976 0.93535 0.81902 0.02023 0.48921
   1 -16   2  -48.73  119.98   1 0.05243 0.04419-0.81082-0.99371-0.58293-0.10286
  -1 -16  -2    1.80   64.19   1 0.04176 0.41878-0.87092-0.89698-0.48964-0.14156
   1  16   2   14.82   53.97   1-0.04997-0.42700-0.93013-0.90411 0.36380 0.01572
  -1 -16  -2   18.12   53.80   1-0.77954-0.40309 0.38562 0.35777 0.49356 0.84232
  -1  16  -2   44.49   87.53   1-0.75162-0.74150 0.48669 0.67004 0.44518-0.03481
  -1 -16  -2   48.47  119.74   1-0.12984 0.24639 0.97819 0.95097-0.16210 0.18690
   1 -16   314267.06  584.04   1 0.06347-0.00792-0.73259-0.98245-0.67769-0.18633
  -1 -16  -314699.96  652.76   1 0.03006 0.47033-0.92211-0.88113-0.38575-0.04892
   1  16   312642.89  579.41   1-0.07874-0.51902-0.75275-0.79390 0.65356 0.31675
  -1  16  -313602.62  456.25   1-0.75307-0.67938 0.48235 0.73248 0.44744-0.04363
  -1 -16  -316410.25 1105.43   1-0.66348-0.22363 0.67242 0.71169 0.32807 0.66593
   1 -16   4 8405.49  453.95   1 0.07307-0.06158-0.64796-0.96484-0.75815-0.25551
  -1 -16  -4 8742.60  479.29   1 0.01832 0.52183-0.95984-0.85182-0.27993 0.04564
   1  16   4 7478.59  482.55   1-0.09933-0.60280-0.46672-0.57495 0.87880 0.55321
  -1 -16  -4 7440.95  427.15   1-0.76459-0.26098 0.44498 0.55070 0.46625 0.79285
  -1  16  -4 8412.74  397.30   1-0.75852-0.62125 0.46533 0.78225 0.45617-0.04599
   1 -16   5  609.77  153.68   1 0.08126-0.11665-0.55931-0.94320-0.82495-0.31104
  -1 -16  -5  773.56  159.53   1 0.00774 0.57450-0.98301-0.80795-0.18335 0.13098
  -1  16  -5  616.86  118.10   1-0.76597-0.56512 0.44009 0.82379 0.46861-0.04462
   1 -16   6 1516.53  204.71   1 0.08815-0.17304-0.46818-0.91908-0.87922-0.35403
  -1  16  -6 1493.41  164.87   1-0.77415-0.50973 0.40887 0.85934 0.48322-0.04110
   1 -16   7 4842.78  387.92   1 0.09383-0.23061-0.37545-0.89337-0.92207-0.38561
  -1  16  -7 4214.38  250.98   1-0.78225-0.45426 0.37286 0.89012 0.49904-0.03636
   1 -16   8  557.33  223.06   1 0.09841-0.28929-0.28159-0.86653-0.95447-0.40672
  -1  16  -8  507.28  162.42   1-0.78967-0.39810 0.33277 0.91681 0.51544-0.03104
  -1 -17   8  763.76  162.08   1 0.10297-0.14103-0.15359-0.85657-0.98275-0.49638
   1  17  -8  694.99  165.17   1-0.80367-0.55582 0.12339 0.82565 0.58213 0.09665
  -1 -17   7  359.79  197.12   1 0.10046-0.08025-0.23046-0.86643-0.96788-0.49279
   1  17  -7  233.44  105.41   1-0.80401-0.61974 0.14255 0.77803 0.57726 0.10287
  -1 -17   6  -87.98  121.11   1 0.09730-0.02011-0.30664-0.87548-0.94683-0.48283
   1 -17  -6   93.88  118.80   1-0.03238 0.47670-0.98062-0.63363 0.19322 0.60931
   1  17  -6 -128.99  126.18   1-0.80406-0.68336 0.15285 0.72155 0.57455 0.11124
  -1 -17   518656.38  740.12   1 0.09349 0.03933-0.38164-0.88346-0.91956-0.46683
   1 -17  -518389.34  621.25   1-0.02665 0.41922-0.99002-0.71010 0.13837 0.56568
   1  17  -517837.66  540.91   1-0.80406-0.74693 0.15156 0.65347 0.57489 0.12266
  -1 -17   4  493.72  170.60   1 0.08898 0.09809-0.45573-0.89053-0.88565-0.44420
   1 -17  -4  319.70   92.39   1-0.01867 0.36397-0.99785-0.78501 0.06273 0.50127
   1  17  -4  369.02  110.98   1-0.80390-0.81035 0.13426 0.56939 0.57940 0.13825
  -1 -17   315138.63  585.72   1 0.08372 0.15609-0.52880-0.89659-0.84460-0.41442
   1 -17  -317366.88  629.41   1-0.00860 0.31083-0.99945-0.85368-0.03190 0.41786
  -1 -17   2 1483.91  172.13   1 0.07765 0.21329-0.60059-0.90137-0.79577-0.37687
   1 -17  -2 1473.17  156.59   1 0.00315 0.25941-0.98999-0.91124-0.14106 0.31989
  -1 -17   1 5002.94  343.85   1 0.07070 0.26959-0.67060-0.90436-0.73843-0.33081
   1 -17  -1 4464.90  288.91   1 0.01594 0.20895-0.96594-0.95423-0.25826 0.21394
  -1 -17   1 3785.37  284.37   1-0.69830-0.50112 0.61228 0.37749 0.37079 0.77869
  -1 -17   0 3142.86  261.67   1 0.06280 0.32496-0.73793-0.90467-0.67194-0.27560
   1 -17   0 3329.16  242.69   1 0.02898 0.15875-0.92612-0.98146-0.37609 0.10736
  -1  17   0 2864.86  209.91   1-0.78796-0.91644 0.34282 0.39921 0.51145 0.02772
  -1 -17   0 2594.17  242.97   1-0.71654-0.45580 0.57512 0.40711 0.39469 0.79151
   1 -17   0 2656.97  355.83   1-0.21895-0.09063 0.97138 0.91558-0.09207 0.39177
  -1 -17  -119481.04  713.31   1 0.05390 0.37920-0.80142-0.90106-0.59565-0.21044
   1 -17   119071.41  633.64   1 0.04159 0.10812-0.87174-0.99411-0.48819 0.00650
   1  17   117247.71  691.89   1-0.02317-0.34851-0.99417-0.89454 0.10530-0.27987
  -1  17  -118485.33  663.04   1-0.76929-0.83419 0.42792 0.55109 0.47441-0.02039
  -1 -17  -115622.39  598.27   1-0.73077-0.40645 0.54252 0.44129 0.41429 0.80003
   1 -17   115320.71  755.88   1-0.34275-0.27796 0.93935 0.81644 0.01123 0.50612
   1 -17   2  241.52  100.17   1 0.05328 0.05656-0.80541-0.99482-0.59031-0.08436
  -1 -17  -2  303.19  125.21   1 0.04418 0.43273-0.85845-0.89104-0.51097-0.13702
   1  17   2  227.31  114.59   1-0.04966-0.43822-0.93132-0.89876 0.36078-0.01316
  -1  17  -2  325.85   83.36   1-0.76170-0.76303 0.45487 0.64482 0.46140-0.04449
  -1 -17  -2  275.03   93.62   1-0.73476-0.34686 0.53267 0.49823 0.41998 0.79464
  -1 -17  -2  184.48  157.63   1-0.14862 0.23904 0.97781 0.94402-0.14762 0.22729
   1 -17   3  572.38  137.36   1 0.06377 0.00390-0.73023-0.98662-0.68021-0.16298
  -1 -17  -3  826.01  151.40   1 0.03396 0.48575-0.90662-0.87217-0.42056-0.05784
   1  17   3  609.15  108.97   1-0.07682-0.52862-0.76986-0.80447 0.63356 0.27087
  -1  17  -3  747.29  141.56   1-0.76134-0.69909 0.45608 0.71281 0.46080-0.05617
  -1 -17  -3  516.51  127.62   1 0.10525 0.55775 0.73883 0.77185-0.66561-0.30519
   1 -17   4 4143.68  328.93   1 0.07299-0.05013-0.64873-0.97213-0.75750-0.22899
  -1 -17  -4 4123.98  315.44   1 0.02389 0.53893-0.94357-0.84208-0.33028 0.02117
   1  17   4 3481.64  303.51   1-0.09748-0.61248-0.50598-0.60768 0.85701 0.50555
  -1  17  -4 4373.56  287.49   1-0.76515-0.63933 0.44300 0.76652 0.46721-0.06084
   1 -17   5 2340.00  258.32   1 0.08096-0.10543-0.56297-0.95339-0.82250-0.28271
  -1 -17  -5 2334.05  267.40   1 0.01491 0.59320-0.96839-0.79986-0.24896 0.09125
  -1  17  -5 2393.61  204.81   1-0.77117-0.58178 0.42073 0.81102 0.47777-0.06136
   1 -17   6  -57.17  145.19   1 0.08772-0.16193-0.47435-0.93178-0.87595-0.32488
  -1  17  -6  -85.87   80.89   1-0.77816-0.52519 0.39183 0.84890 0.49084-0.05937
   1 -17   7 1139.50  183.72   1 0.09337-0.21954-0.38373-0.90818-0.91870-0.35636
  -1  17  -7  920.52  130.12   1-0.78524-0.46870 0.35772 0.88158 0.50538-0.05591
   1 -17   8 7000.66  442.29   1 0.09798-0.27820-0.29159-0.88306-0.95151-0.37788
  -1  17  -8 7414.86  413.30   1-0.79181-0.41169 0.31921 0.90985 0.52070-0.05168
  -1 -18   8  479.30  205.47   1 0.10266-0.12980-0.16417-0.87369-0.98107-0.46883
   1  18  -8  355.57  109.40   1-0.80331-0.56691 0.11161 0.82048 0.58500 0.07362
  -1 -18   7 2146.57  243.67   1 0.10008-0.06907-0.24060-0.88298-0.96545-0.46429
   1  18  -7 2522.15  229.48   1-0.80381-0.63099 0.12954 0.77162 0.58059 0.08030
  -1 -18   6   48.80  199.44   1 0.09688-0.00900-0.31555-0.89092-0.94394-0.45406
   1 -18  -6   38.13   92.97   1-0.02632 0.49429-0.99046-0.65001 0.13522 0.57719
   1  18  -6   42.73  119.97   1-0.80396-0.69471 0.13844 0.71374 0.57833 0.08911
  -1 -18   5 9109.68  537.99   1 0.09306 0.05043-0.38930-0.89766-0.91639-0.43779
   1 -18  -5 9102.65  480.76   1-0.02072 0.43667-0.99640-0.72302 0.08211 0.53530
   1  18  -5 9849.80  485.52   1-0.80392-0.75825 0.13558 0.64410 0.57906 0.10093
  -1 -18   4 1133.55  159.80   1 0.08858 0.10921-0.46180-0.90314-0.88254-0.41522
   1 -18  -4 1105.04  145.31   1-0.01307 0.38110-0.99986-0.79355 0.00995 0.47437
   1  18  -4 1087.92  162.25   1-0.80348-0.82137 0.11657 0.55830 0.58380 0.11675
  -1 -18   3 4315.24  318.22   1 0.08341 0.16731-0.53286-0.90718-0.84208-0.38603
   1 -18  -3 4430.87  280.34   1-0.00354 0.32747-0.99686-0.85760-0.07901 0.39657
  -1 -18   2 8730.61  448.59   1 0.07751 0.22467-0.60216-0.90947-0.79459-0.34982
   1 -18  -2 8036.98  368.92   1 0.00744 0.27523-0.98352-0.91130-0.18062 0.30621
  -1 -18   1  -73.78  110.77   1 0.07085 0.28128-0.66915-0.90944-0.73973-0.30624
   1 -18  -1   36.70  102.95   1 0.01933 0.22387-0.95711-0.95193-0.28905 0.20903
  -1 -18   1   56.71  104.85   1-0.68196-0.47341 0.64201 0.40087 0.35034 0.78433
  -1 -18   0 1329.87  189.74   1 0.06343 0.33712-0.73297-0.90624-0.67729-0.25508
   1 -18   0 1438.85  162.11   1 0.03144 0.17274-0.91680-0.97866-0.39810 0.11123
  -1  18   0 1668.63  180.48   1-0.79599-0.93592 0.28850 0.35149 0.53211 0.02249
  -1 -18   0  988.13  170.84   1-0.69596-0.42377 0.61671 0.44210 0.36782 0.79054
   1 -18   0 1339.30  264.74   1-0.20626-0.06651 0.97313 0.91077-0.10225 0.40750
  -1 -18  -1 4030.04  292.24   1 0.05523 0.39206-0.79262-0.89878-0.60719-0.19611
   1 -18   1 3829.44  250.15   1 0.04321 0.12126-0.86354-0.99245-0.50240 0.01817
  -1  18  -1 3948.13  279.73   1-0.77919-0.85554 0.38721 0.51698 0.49287-0.02784
  -1 -18  -1 3733.99  287.14   1-0.70067-0.36490 0.60770 0.49987 0.37383 0.78547
   1 -18   1 3040.34  341.55   1-0.33090-0.25466 0.94366 0.81416 0.00101 0.52180
   1 -18   2  410.41  143.66   1 0.05420 0.06901-0.79945-0.99540-0.59827-0.06644
  -1 -18  -2  806.04  131.19   1 0.04650 0.44657-0.84591-0.88503-0.53128-0.13144
   1  18   2  571.47  130.09   1-0.04965-0.44973-0.93138-0.89230 0.36062-0.03921
  -1  18  -2  613.38  103.40   1-0.77074-0.78352 0.42239 0.61894 0.47700-0.05479
  -1 -18  -2  514.98  123.95   1-0.66308-0.26391 0.67304 0.63233 0.32760 0.72835
  -1 -18  -2  517.69  158.36   1-0.18290 0.21620 0.97567 0.93532-0.12081 0.28002
   1 -18   3 7595.62  421.44   1 0.06417 0.01583-0.72703-0.98995-0.68359-0.14048
  -1 -18  -3 8554.79  460.98   1 0.03752 0.50084-0.89111-0.86319-0.45221-0.06362
   1  18   3 6612.37  406.10   1-0.07530-0.53863-0.78264-0.81072 0.61789 0.22932
  -1  18  -3 8473.51  407.04   1-0.76898-0.71818 0.42909 0.69242 0.47386-0.06901
  -1 -18  -3 6181.87  412.43   1 0.10487 0.56893 0.75236 0.77880-0.65034-0.26414
   1 -18   4 1506.88  193.55   1 0.07303-0.03856-0.64839-0.97833-0.75779-0.20340
  -1 -18  -4 1801.33  214.23   1 0.02888 0.55544-0.92651-0.83155-0.37515 0.00219
  -1  18  -4 1769.96  156.73   1-0.77137-0.65700 0.41995 0.75006 0.47814-0.07582
   1 -18   5 1439.44  202.54   1 0.08076-0.09410-0.56533-0.96228-0.82089-0.25523
  -1  18  -5 1672.64  188.15   1-0.77612-0.59817 0.40065 0.79754 0.48693-0.07810
   1 -18   6 1400.14  182.50   1 0.08739-0.15073-0.47911-0.94307-0.87339-0.29645
  -1  18  -6 1732.92  165.64   1-0.78200-0.54047 0.37409 0.83777 0.49852-0.07759
   1 -18   7   39.69  172.10   1 0.09299-0.20839-0.39054-0.92152-0.91587-0.32765
  -1  18  -7   81.49  114.27   1-0.78812-0.48302 0.34189 0.87235 0.51182-0.07538
   1 -18   8 -131.67  187.29   1 0.09760-0.26705-0.30011-0.89810-0.94889-0.34940
  -1  18  -8  423.75  149.42   1-0.79386-0.42519 0.30497 0.90221 0.52608-0.07220
  -1 -19   8   50.61  192.17   1 0.10238-0.11853-0.17336-0.88943-0.97952-0.44141
  -1 -19   7 1737.24  239.52   1 0.09975-0.05786-0.24901-0.89793-0.96334-0.43631
   1  19  -7 1260.42  210.63   1-0.80345-0.64207 0.11577 0.76445 0.58399 0.05780
  -1 -19   6   88.46  135.49   1 0.09653 0.00217-0.32295-0.90485-0.94147-0.42572
   1 -19  -6  339.52  113.16   1-0.02037 0.51176-0.99668-0.66276 0.07882 0.54666
   1  19  -6  196.62  144.58   1-0.80367-0.70586 0.12326 0.70516 0.58216 0.06705
  -1 -19   5 1893.55  245.83   1 0.09271 0.06161-0.39541-0.91030-0.91381-0.40933
   1 -19  -5 1528.93  179.06   1-0.01499 0.45392-0.99949-0.73264 0.02805 0.50713
   1  19  -5 1881.75  195.12   1-0.80354-0.76931 0.11881 0.63393 0.58325 0.07922
  -1 -19   4  128.61  126.52   1 0.08827 0.12044-0.46630-0.91417-0.88020-0.38700
   1 -19  -4  180.30   91.24   1-0.00771 0.39799-0.99916-0.79938-0.04020 0.45009
  -1 -19   3 1836.44  220.42   1 0.08321 0.17864-0.53539-0.91624-0.84049-0.35856
   1 -19  -3 1728.95  205.10   1 0.00125 0.34380-0.99234-0.85961-0.12349 0.37797
  -1 -19   2 2495.35  262.88   1 0.07750 0.23619-0.60231-0.91615-0.79448-0.32384
   1 -19  -2 2522.02  242.75   1 0.01151 0.29082-0.97590-0.91021-0.21788 0.29483
  -1 -19   1   90.96   92.72   1 0.07114 0.29310-0.66649-0.91331-0.74210-0.28273
   1 -19  -1   74.06  105.30   1 0.02256 0.23862-0.94772-0.94907-0.31828 0.20568
  -1 -19   1   43.05   97.11   1-0.66492-0.44493 0.67017 0.42244 0.32977 0.78966
  -1 -19   0 3872.67  284.56   1 0.06416 0.34938-0.72711-0.90692-0.68351-0.23542
   1 -19   0 3530.82  271.96   1 0.03383 0.18665-0.90718-0.97557-0.41938 0.11583
  -1  19   0 4092.65  292.76   1-0.80121-0.95258 0.23432 0.30390 0.55059 0.01506
  -1 -19   0 2793.50  232.60   1-0.67315-0.38962 0.65690 0.47599 0.33962 0.78843
   1 -19   0 2755.84  333.81   1-0.19130-0.04010 0.97486 0.90594-0.11417 0.42149
  -1 -19  -1  892.89  134.50   1 0.05661 0.40496-0.78333-0.89602-0.61901-0.18205
   1 -19   1  688.82  127.79   1 0.04482 0.13440-0.85504-0.99047-0.51661 0.02984
  -1  19  -1  763.27  126.55   1-0.78740-0.87519 0.34602 0.48239 0.51016-0.03644
  -1 -19  -1  462.25  102.47   1-0.66590-0.31883 0.66861 0.55451 0.33094 0.76867
   1 -19   1  465.76  168.34   1-0.31760-0.22993 0.94816 0.81208-0.01036 0.53633
   1 -19   2 6617.04  356.97   1 0.05518 0.08151-0.79298-0.99546-0.60673-0.04901
  -1 -19  -2 7749.32  458.65   1 0.04873 0.46032-0.83325-0.87890-0.55074-0.12502
  -1  19  -2 6730.71  338.10   1-0.77874-0.80296 0.38924 0.59239 0.49198-0.06570
  -1 -19  -2 6769.53  791.78   1-0.55624-0.14560 0.80381 0.75652 0.21087 0.63755
  -1 -19  -2 6701.04 1016.16   1-0.24918 0.16140 0.96609 0.91918-0.06753 0.35924
   1 -19   3 1597.93  213.04   1 0.06466 0.02785-0.72308-0.99253-0.68773-0.11874
  -1 -19  -3 1441.44  228.11   1 0.04082 0.51566-0.87556-0.85417-0.48137-0.06689
  -1  19  -3 1372.36  156.66   1-0.77595-0.73660 0.40138 0.67131 0.48660-0.08216
   1 -19   4 7785.95  434.93   1 0.07316-0.02689-0.64707-0.98354-0.75890-0.17864
  -1 -19  -4 8052.03  508.74   1 0.03340 0.57148-0.90894-0.82051-0.41556-0.01234
  -1  19  -4 8023.87  351.27   1-0.77717-0.67424 0.39617 0.73288 0.48892-0.09092
   1 -19   5 2306.09  225.06   1 0.08066-0.08267-0.56653-0.97001-0.82008-0.22854
  -1  19  -5 2714.48  232.09   1-0.78078-0.61428 0.37986 0.78335 0.49605-0.09488
   1 -19   6 6160.83  341.55   1 0.08715-0.13944-0.48258-0.95308-0.87150-0.26868
  -1  19  -6 6132.88  303.96   1-0.78563-0.55556 0.35566 0.82593 0.50623-0.09578
   1 -19   7  182.09  175.63   1 0.09267-0.19717-0.39599-0.93350-0.91356-0.29947
  -1  19  -7  246.11  106.10   1-0.79086-0.49721 0.32537 0.86243 0.51833-0.09477
  -1 -20   7  576.89  177.80   1 0.09947-0.04661-0.25606-0.91151-0.96152-0.40861
  -1 -20   6   41.11  174.19   1 0.09624 0.01341-0.32894-0.91737-0.93943-0.39780
   1 -20  -6  -53.14  107.78   1-0.01458 0.52908-0.99960-0.67221 0.02414 0.51787
   1  20  -6    8.32   92.92   1-0.80315-0.71679 0.10733 0.69582 0.58602 0.04501
  -1 -20   5  746.93  140.34   1 0.09244 0.07287-0.40009-0.92151-0.91179-0.38144
   1 -20  -5  744.96  127.20   1-0.00947 0.47097-0.99967-0.73935-0.02377 0.48117
  -1 -20   4 2138.88  230.28   1 0.08806 0.13176-0.46938-0.92378-0.87858-0.35951
   1 -20  -4 2128.01  223.60   1-0.00259 0.41472-0.99612-0.80288-0.08787 0.42822
  -1 -20   3  132.78  133.70   1 0.08311 0.19008-0.53655-0.92394-0.83976-0.33196
   1 -20  -3   91.87   82.01   1 0.00580 0.35988-0.98618-0.85998-0.16553 0.36181
  -1 -20   2 6056.83  387.88   1 0.07760 0.24783-0.60120-0.92157-0.79531-0.29879
   1 -20  -2 6362.20  389.73   1 0.01537 0.30620-0.96731-0.90815-0.25312 0.28547
  -1 -20   1  488.12  137.61   1 0.07153 0.30503-0.66276-0.91611-0.74540-0.26016
   1 -20  -1  453.38  115.91   1 0.02565 0.25323-0.93783-0.94571-0.34614 0.20370
  -1 -20   0 2465.04  259.40   1 0.06498 0.36173-0.72045-0.90679-0.69044-0.21648
   1 -20   0 2218.58  196.16   1 0.03615 0.20049-0.89726-0.97218-0.44001 0.12107
  -1  20   0 2570.37  239.62   1-0.80375-0.96657 0.18012 0.25631 0.56703 0.00560
  -1 -20   0 1604.27  192.70   1-0.64925-0.35429 0.69387 0.50637 0.31145 0.78616
   1 -20   0 2262.69  326.73   1-0.17412-0.01148 0.97640 0.90091-0.12773 0.43384
  -1 -20  -1 2628.83  232.80   1 0.05801 0.41789-0.77356-0.89279-0.63105-0.16820
   1 -20   1 2851.05  217.29   1 0.04644 0.14754-0.84621-0.98818-0.53080 0.04153
  -1  20  -1 2551.53  242.93   1-0.79395-0.89320 0.30431 0.44727 0.52633-0.04617
  -1 -20  -1 2121.79  224.08   1-0.62857-0.27006 0.72247 0.60178 0.28797 0.75161
   1 -20   1 1833.54  291.82   1-0.30216-0.20303 0.95296 0.81063-0.02346 0.54922
   1 -20   2 3038.91  223.54   1 0.05621 0.09407-0.78604-0.99505-0.61560-0.03201
  -1 -20  -2 3232.61  304.66   1 0.05088 0.47400-0.82041-0.87259-0.56950-0.11790
  -1  20  -2 2839.80  262.63   1-0.78568-0.82135 0.35541 0.56516 0.50634-0.07725
   1 -20   3  193.69  104.21   1 0.06523 0.03995-0.71843-0.99441-0.69253-0.09767
  -1 -20  -3  203.87  134.44   1 0.04390 0.53026-0.85994-0.84508-0.50848-0.06813
  -1  20  -3  248.34   89.38   1-0.78223-0.75432 0.37295 0.64948 0.49901-0.09566
   1 -20   4 2012.08  253.65   1 0.07339-0.01514-0.64485-0.98785-0.76077-0.15463
  -1 -20  -4 1750.16  222.27   1 0.03754 0.58715-0.89104-0.80914-0.45236-0.02325
  -1  20  -4 1854.10  172.54   1-0.78249-0.69101 0.37167 0.71499 0.49955-0.10620
   1 -20   5  679.63  148.35   1 0.08064-0.07114-0.56666-0.97667-0.81999-0.20258
  -1  20  -5  623.96  121.63   1-0.78512-0.63007 0.35836 0.76845 0.50512-0.11171
   1 -20   6  546.00  173.07   1 0.08699-0.12807-0.48486-0.96189-0.87025-0.24156
  -1  20  -6  243.15  155.59   1-0.78904-0.57041 0.33653 0.81340 0.51396-0.11396
   1 -20   7   88.11  153.60   1 0.09243-0.18589-0.40018-0.94423-0.91176-0.27179
  -1  20  -7  300.57  133.22   1-0.79342-0.51121 0.30818 0.85184 0.52488-0.11411
  -1 -21   7  -15.60  189.35   1 0.09924-0.03531-0.26183-0.92381-0.95999-0.38121
  -1 -21   6  341.23  151.33   1 0.09601 0.02472-0.33361-0.92858-0.93780-0.37029
  -1 -21   5  222.90  126.24   1 0.09224 0.08421-0.40345-0.93140-0.91033-0.35411
   1 -21  -5  200.46  103.23   1-0.00414 0.48794-0.99728-0.74353-0.07349 0.45723
  -1 -21   4   46.58  164.41   1 0.08794 0.14317-0.47116-0.93210-0.87764-0.33269
   1 -21  -4   78.11  111.87   1 0.00230 0.43114-0.99108-0.80437-0.13320 0.40877
  -1 -21   3 9877.98  497.82   1 0.08312 0.20162-0.53647-0.93039-0.83981-0.30614
   1 -21  -310217.74  504.84   1 0.01014 0.37574-0.97863-0.85895-0.20537 0.34785
  -1 -21   212863.69  545.09   1 0.07780 0.25956-0.59896-0.92586-0.79698-0.27459
   1 -21  -213444.86  585.38   1 0.01905 0.32141-0.95787-0.90524-0.28656 0.27791
  -1 -21   123841.04  833.04   1 0.07203 0.31705-0.65807-0.91795-0.74950-0.23838
   1 -21  -123806.92  761.80   1 0.02861 0.26773-0.92747-0.94188-0.37279 0.20292
  -1 -21   0 8680.09  452.96   1 0.06587 0.37416-0.71307-0.90594-0.69798-0.19814
   1 -21   0 8332.03  396.23   1 0.03841 0.21428-0.88704-0.96849-0.46008 0.12688
  -1  21   0 8611.12  437.38   1-0.80373-0.97799 0.12573 0.20852 0.58155-0.00577
   1 -21   0 6438.67  559.28   1-0.15475 0.01932 0.97756 0.89551-0.14287 0.44462
  -1 -21  -1 1557.02  192.19   1 0.05947 0.43102-0.76307-0.88892-0.64357-0.15501
   1 -21   1 1436.84  161.74   1 0.04806 0.16069-0.83707-0.98556-0.54497 0.05324
  -1  21  -1 1318.58  157.21   1-0.79888-0.90957 0.26203 0.41160 0.54140-0.05700
   1 -21   2 1137.21  217.91   1 0.05729 0.10667-0.77863-0.99417-0.62485-0.01537
  -1 -21  -2 1263.63  163.28   1 0.05298 0.48762-0.80735-0.86606-0.58767-0.11019
  -1  21  -2 1124.63  153.77   1-0.79155-0.83867 0.32089 0.53724 0.52006-0.08942
   1 -21   3 1943.27  197.78   1 0.06587 0.05212-0.71313-0.99565-0.69792-0.07719
  -1 -21  -3 1940.78  213.06   1 0.04680 0.54469-0.84422-0.83589-0.53393-0.06770
  -1  21  -3 2236.11  197.03   1-0.78779-0.77133 0.34380 0.62693 0.51105-0.10951
   1 -21   4 5302.99  336.92   1 0.07370-0.00330-0.64180-0.99133-0.76331-0.13131
  -1 -21  -4 4788.79  349.36   1 0.04136 0.60250-0.87287-0.79750-0.48617-0.03119
  -1  21  -4 5323.34  307.11   1-0.78732-0.70729 0.34645 0.69637 0.50998-0.12166
   1 -21   5  561.31  141.01   1 0.08072-0.05954-0.56580-0.98235-0.82057-0.17728
  -1  21  -5  710.78  170.06   1-0.78910-0.64550 0.33615 0.75284 0.51411-0.12862
   1 -21   6  443.75  166.86   1 0.08690-0.11662-0.48605-0.96961-0.86959-0.21503
  -1  21  -6  470.52  136.83   1-0.79218-0.58500 0.31671 0.80018 0.52166-0.13215
   1 -21   7  686.14  212.55   1 0.09226-0.17453-0.40320-0.95378-0.91044-0.24460
  -1  21  -7  840.42  167.63   1-0.79577-0.52502 0.29030 0.84056 0.53147-0.13343
  -1 -22   7  559.30  194.33   1 0.09905-0.02396-0.26638-0.93489-0.95876-0.35410
  -1 -22   6  445.64  146.54   1 0.09584 0.03608-0.33706-0.93856-0.93658-0.34320
  -1 -22   5 4372.27  292.01   1 0.09212 0.09562-0.40558-0.94006-0.90940-0.32729
   1 -22  -5 4615.44  348.65   1 0.00098 0.50459-0.99264-0.74542-0.12103 0.43557
  -1 -22   4  285.92  176.23   1 0.08790 0.15467-0.47174-0.93921-0.87733-0.30651
   1 -22  -4  113.16   98.26   1 0.00698 0.44735-0.98430-0.80411-0.17636 0.39149
  -1 -22   3  533.71  162.05   1 0.08322 0.21325-0.53525-0.93570-0.84057-0.28103
   1 -22  -3  598.23  112.61   1 0.01429 0.39141-0.96986-0.85672-0.24322 0.33588
  -1 -22   2 2971.64  251.87   1 0.07810 0.27139-0.59569-0.92912-0.79940-0.25113
   1 -22  -2 3017.06  269.37   1 0.02257 0.33645-0.94768-0.90157-0.31842 0.27193
  -1 -22   1  422.64  126.84   1 0.07261 0.32916-0.65250-0.91892-0.75429-0.21730
   1 -22  -1  347.52  136.04   1 0.03147 0.28211-0.91667-0.93761-0.39839 0.20320
  -1 -22   0 3363.62  263.04   1 0.06683 0.38665-0.70502-0.90442-0.70602-0.18031
   1 -22   0 3772.23  293.21   1 0.04062 0.22802-0.87651-0.96450-0.47964 0.13320
  -1 -22  -1 1186.85  172.40   1 0.06091 0.44399-0.75240-0.88479-0.65587-0.14143
   1 -22   1 1213.08  155.48   1 0.04969 0.17383-0.82760-0.98262-0.55910 0.06499
  -1  22  -1 1427.68  180.90   1-0.80218-0.92432 0.21915 0.37532 0.55539-0.06891
   1 -22   2 8293.65  415.43   1 0.05840 0.11930-0.77079-0.99285-0.63440 0.00094
  -1 -22  -2 8531.52  426.88   1 0.05502 0.50119-0.79406-0.85930-0.60533-0.10197
  -1  22  -2 8841.02  459.64   1-0.79633-0.85490 0.28565 0.50860 0.53314-0.10224
   1 -22   3  -82.22  141.08   1 0.06657 0.06436-0.70723-0.99628-0.70383-0.05723
  -1 -22  -3  -18.53  134.47   1 0.04956 0.55897-0.82836-0.82656-0.55799-0.06588
  -1  22  -3   58.24  113.48   1-0.79259-0.78759 0.31391 0.60364 0.52272-0.12374
   1 -22   4   26.70  123.62   1 0.07408 0.00861-0.63798-0.99404-0.76647-0.10859
  -1  22  -4   97.34  138.94   1-0.79161-0.72303 0.32051 0.67702 0.52021-0.13734
   1 -22   5 2386.71  279.15   1 0.08087-0.04786-0.56404-0.98712-0.82177-0.15261
  -1  22  -5 2655.89  203.37   1-0.79269-0.66054 0.31323 0.73652 0.52298-0.14565
   1 -22   6 2278.47  253.64   1 0.08689-0.10510-0.48622-0.97632-0.86949-0.18906
  -1  22  -6 2414.71  206.43   1-0.79503-0.59930 0.29619 0.78626 0.52932-0.15039
  -1 -23   6 2558.46  276.26   1 0.09572 0.04749-0.33936-0.94739-0.93576-0.31651
  -1 -23   5  147.52  171.52   1 0.09206 0.10709-0.40658-0.94759-0.90896-0.30098
   1 -23  -5  156.09  137.81   1 0.00591 0.52105-0.98601-0.74531-0.16656 0.41593
  -1 -23   4  759.50  218.27   1 0.08794 0.16623-0.47122-0.94522-0.87761-0.28091
   1 -23  -4  428.83  133.20   1 0.01147 0.46336-0.97599-0.80233-0.21751 0.37622
  -1 -23   3  -47.75  137.01   1 0.08340 0.22496-0.53299-0.93997-0.84199-0.25657
   1 -23  -3   11.07   83.28   1 0.01825 0.40690-0.96003-0.85342-0.27926 0.32572
  -1 -23   2 1098.84  201.57   1 0.07848 0.28330-0.59148-0.93144-0.80248-0.22834
   1 -23  -2  717.88  136.86   1 0.02595 0.35135-0.93681-0.89724-0.34885 0.26738
  -1 -23   1  295.20  168.63   1 0.07326 0.34134-0.64614-0.91909-0.75968-0.19682
   1 -23  -1  495.61  127.92   1 0.03424 0.29640-0.90545-0.93292-0.42305 0.20443
  -1 -23   012120.27  611.67   1 0.06783 0.39919-0.69634-0.90227-0.71449-0.16290
   1 -23   012394.24  466.56   1 0.04279 0.24171-0.86568-0.96019-0.49875 0.13998
  -1 -23  -1 4227.07  297.68   1 0.06236 0.45698-0.74130-0.88022-0.66826-0.12795
   1 -23   1 4572.13  282.59   1 0.05131 0.18698-0.81780-0.97935-0.57320 0.07677
  -1  23  -1 4880.12  316.14   1-0.80385-0.93744 0.17560 0.33837 0.56831-0.08189
   1 -23   2 9237.99  477.76   1 0.05954 0.13213-0.76252-0.99108-0.64421 0.01698
  -1 -23  -210571.63  627.75   1 0.05702 0.51471-0.78049-0.85226-0.62255-0.09331
  -1  23  -2 9496.76  492.53   1-0.80000-0.87002 0.24969 0.47924 0.54556-0.11572
   1 -23   3  497.76  137.22   1 0.06732 0.07665-0.70076-0.99634-0.71020-0.03772
  -1 -23  -3  643.94  175.52   1 0.05219 0.57313-0.81231-0.81704-0.58087-0.06288
  -1  23  -3  607.15  146.42   1-0.79662-0.80305 0.28327 0.57961 0.53399-0.13837
   1 -23   4  842.41  202.00   1 0.07453 0.02059-0.63344-0.99604-0.77018-0.08642
  -1  23  -4  998.70  141.36   1-0.79533-0.73820 0.29382 0.65693 0.53019-0.15325
   1 -23   5  -99.58  184.27   1 0.08109-0.03611-0.56144-0.99105-0.82353-0.12849
  -1  23  -5  103.52  131.51   1-0.79586-0.67515 0.28959 0.71948 0.53172-0.16280
   1 -23   6 4113.27  347.28   1 0.08695-0.09351-0.48545-0.98208-0.86992-0.16361
  -1  23  -6 3375.16  258.01   1-0.79755-0.61327 0.27497 0.77164 0.53693-0.16868
  -1 -24   6  178.76  136.46   1 0.09566 0.05896-0.34058-0.95514-0.93533-0.29020
  -1 -24   5 -197.84  153.00   1 0.09206 0.11863-0.40651-0.95405-0.90899-0.27514
   1 -24  -5   69.10  109.00   1 0.01067 0.53733-0.97760-0.74343-0.21016 0.39820
  -1 -24   4 3246.82  299.19   1 0.08804 0.17787-0.46967-0.95020-0.87843-0.25586
   1 -24  -4 3753.34  334.35   1 0.01578 0.47920-0.96633-0.79920-0.25680 0.36281
  -1 -24   3 3978.26  310.96   1 0.08365 0.23674-0.52977-0.94329-0.84399-0.23270
   1 -24  -3 3819.44  279.70   1 0.02205 0.42222-0.94927-0.84918-0.31368 0.31718
  -1 -24   2 5244.06  342.94   1 0.07893 0.29529-0.58640-0.93290-0.80616-0.20614
   1 -24  -2 5559.74  355.07   1 0.02920 0.36613-0.92534-0.89229-0.37801 0.26410
  -1 -24   1 3219.79  289.69   1 0.07397 0.35359-0.63904-0.91852-0.76560-0.17686
   1 -24  -1 3324.80  293.11   1 0.03692 0.31060-0.89383-0.92783-0.44687 0.20649
  -1 -24   0  -25.28  132.87   1 0.06889 0.41177-0.68707-0.89953-0.72331-0.14585
   1 -24   0   35.13  102.72   1 0.04492 0.25536-0.85453-0.95557-0.51744 0.14717
  -1 -24  -1   -1.18   87.83   1 0.06383 0.46998-0.72976-0.87521-0.68071-0.11452
   1 -24   1   15.60  127.45   1 0.05293 0.20012-0.80767-0.97575-0.58725 0.08860
  -1  24  -1  -45.33   97.52   1-0.80385-0.94888 0.13130 0.30067 0.58015-0.09595
   1 -24   2 3434.33  280.28   1 0.06072 0.14484-0.75381-0.98891-0.65427 0.03280
  -1 -24  -2 3549.69  359.25   1 0.05898 0.52820-0.76662-0.84492-0.63937-0.08425
  -1  24  -2 3412.26  259.46   1-0.80252-0.88398 0.21295 0.44910 0.55731-0.12987
   1 -24   3  676.38  151.32   1 0.06813 0.08899-0.69374-0.99585-0.71698-0.01863
  -1 -24  -3 1036.35  156.24   1 0.05472 0.58718-0.79604-0.80730-0.60275-0.05888
  -1  24  -3 1009.21  152.65   1-0.79981-0.81770 0.25187 0.55481 0.54483-0.15343
   1 -24   4 1429.20  182.54   1 0.07504 0.03263-0.62823-0.99736-0.77439-0.06475
  -1  24  -4 1549.97  172.00   1-0.79845-0.75276 0.26639 0.63610 0.53991-0.16944
   1 -24   5 4639.73  318.62   1 0.08137-0.02429-0.55804-0.99418-0.82581-0.10490
  -1  24  -5 4487.80  291.10   1-0.79857-0.68931 0.26522 0.70171 0.54031-0.18012
   1 -24   6  343.99  154.77   1 0.08706-0.08186-0.48379-0.98695-0.87084-0.13865
  -1  24  -6   27.16  156.06   1-0.79971-0.62687 0.25304 0.75632 0.54444-0.18707
  -1 -25   6 1178.60  192.69   1 0.09565 0.07049-0.34077-0.96187-0.93526-0.26425
  -1 -25   5   23.43  134.33   1 0.09212 0.13022-0.40543-0.95951-0.90946-0.24974
  -1 -25   4  423.90  146.64   1 0.08821 0.18957-0.46717-0.95423-0.87975-0.23130
   1 -25  -4  404.08  113.19   1 0.01992 0.49486-0.95547-0.79487-0.29439 0.35110
  -1 -25   3  -23.18  128.21   1 0.08397 0.24859-0.52566-0.94570-0.84653-0.20936
   1 -25  -3   10.97   97.61   1 0.02570 0.43740-0.93765-0.84409-0.34662 0.31012
  -1 -25   2 1310.53  191.89   1 0.07945 0.30734-0.58051-0.93354-0.81036-0.18446
   1 -25  -2 1156.79  191.94   1 0.03233 0.38078-0.91328-0.88677-0.40602 0.26197
  -1 -25   1 6135.62  452.51   1 0.07475 0.36590-0.63123-0.91725-0.77197-0.15736
   1 -25  -1 6634.23  382.51   1 0.03952 0.32473-0.88182-0.92234-0.46992 0.20932
  -1 -25   0  240.81  127.33   1 0.06998 0.42439-0.67722-0.89622-0.73243-0.12909
   1 -25   0  325.42  142.91   1 0.04701 0.26898-0.84306-0.95063-0.53575 0.15473
  -1 -25  -1 1333.15  180.34   1 0.06531 0.48298-0.71778-0.86976-0.69319-0.10113
   1 -25   1 1535.99  175.75   1 0.05454 0.21327-0.79719-0.97181-0.60124 0.10049
   1 -25   2  233.96  190.05   1 0.06193 0.15758-0.74469-0.98631-0.66453 0.04842
  -1 -25  -2  -76.42  103.48   1 0.06095 0.54189-0.75208-0.83704-0.65624-0.07546
  -1  25  -2   68.15  112.52   1-0.80385-0.89676 0.17542 0.41817 0.56836-0.14472
   1 -25   3 1510.59  208.95   1 0.06898 0.10137-0.68620-0.99484-0.72412 0.00009
  -1 -25  -3 1518.75  224.41   1 0.05716 0.60115-0.77951-0.79730-0.62376-0.05401
  -1  25  -3 1316.44  190.47   1-0.80215-0.83149 0.21969 0.52922 0.55522-0.16893
   1 -25   4  883.79  164.93   1 0.07561 0.04473-0.62238-0.99804-0.77904-0.04353
  -1  25  -4  967.16  167.97   1-0.80092-0.76668 0.23820 0.61451 0.54934-0.18591
   1 -25   5  258.05  149.97   1 0.08171-0.01242-0.55389-0.99657-0.82856-0.08177
  -1  25  -5  238.90  162.22   1-0.80078-0.70296 0.24012 0.68321 0.54871-0.19761
  -1 -26   5  989.97  181.75   1 0.09224 0.14187-0.40342-0.96403-0.91035-0.22475
  -1 -26   4 1073.54  199.66   1 0.08844 0.20134-0.46375-0.95735-0.88153-0.20721
   1 -26  -4  953.27  160.82   1 0.02390 0.51037-0.94353-0.78946-0.33041 0.34096
  -1 -26   3  547.41  208.20   1 0.08435 0.26051-0.52070-0.94728-0.84955-0.18651
   1 -26  -3  692.39  142.57   1 0.02922 0.45244-0.92525-0.83822-0.37822 0.30440
  -1 -26   2   51.67  167.53   1 0.08003 0.31945-0.57387-0.93343-0.81502-0.16325
   1 -26  -2  182.89  144.65   1 0.03536 0.39534-0.90069-0.88071-0.43301 0.26086
  -1 -26   1 2652.18  258.14   1 0.07557 0.37825-0.62277-0.91531-0.77874-0.13825
   1 -26  -1 2524.80  270.51   1 0.04206 0.33879-0.86941-0.91647-0.49229 0.21283
  -1 -26   0   85.66  114.55   1 0.07110 0.43705-0.66682-0.89235-0.74181-0.11259
   1 -26   0  161.38  164.63   1 0.04907 0.28256-0.83125-0.94535-0.55371 0.16265
  -1 -26  -1  737.16  153.33   1 0.06679 0.49600-0.70536-0.86387-0.70569-0.08775
   1 -26   1  648.32  161.21   1 0.05616 0.22641-0.78637-0.96752-0.61518 0.11243
   1 -26   2  704.71  166.58   1 0.06315 0.17033-0.73515-0.98331-0.67495 0.06387
  -1 -26  -2  758.04  180.28   1 0.06285 0.55532-0.73753-0.82903-0.67238-0.06572
  -1  26  -2  808.99  169.85   1-0.80394-0.90830 0.13703 0.38638 0.57869-0.16028
   1 -26   3 1705.53  215.03   1 0.06988 0.11380-0.67815-0.99333-0.73158 0.01851
  -1  26  -3 2331.46  234.13   1-0.80358-0.84437 0.18670 0.50283 0.56514-0.18492
   1 -26   4 -116.03  170.04   1 0.07622 0.05688-0.61593-0.99812-0.78410-0.02272
  -1  26  -4  -59.98   94.34   1-0.80271-0.77992 0.20923 0.59214 0.55845-0.20269
   1 -26   5 2979.08  305.18   1 0.08211-0.00049-0.54904-0.99825-0.83174-0.05908
  -1  26  -5 3131.42  272.87   1-0.80245-0.71609 0.21426 0.66396 0.55690-0.21532
  -1 -27   5  -28.76  138.83   1 0.09241 0.15357-0.40051-0.96765-0.91161-0.20014
  -1 -27   4  225.49  165.97   1 0.08873 0.21315-0.45949-0.95962-0.88373-0.18353
   1 -27  -4   18.29  151.25   1 0.02774 0.52574-0.93059-0.78306-0.36498 0.33227
  -1 -27   3 2595.43  282.38   1 0.08479 0.27248-0.51495-0.94806-0.85301-0.16409
   1 -27  -3 2459.83  266.73   1 0.03262 0.46737-0.91213-0.83163-0.40859 0.29991
  -1 -27   2   37.53  136.02   1 0.08066 0.33161-0.56650-0.93259-0.82010-0.14245
   1 -27  -2  -99.21  114.62   1 0.03829 0.40980-0.88757-0.87412-0.45905 0.26069
  -1 -27   1 4944.33  361.32   1 0.07644 0.39065-0.61366-0.91274-0.78585-0.11948
   1 -27  -1 4837.55  302.93   1 0.04453 0.35279-0.85661-0.91019-0.51403 0.21696
  -1 -27   0  357.81  193.16   1 0.07226 0.44973-0.65589-0.88795-0.75138-0.09630
   1 -27   0  164.14  127.81   1 0.05109 0.29611-0.81910-0.93974-0.57135 0.17089
  -1 -27  -1 7895.51  433.61   1 0.06828 0.50902-0.69248-0.85753-0.71819-0.07438
   1 -27   1 8916.36  419.69   1 0.05778 0.23955-0.77520-0.96287-0.62906 0.12443
   1 -27   2  186.06  140.06   1 0.06440 0.18311-0.72520-0.97989-0.68551 0.07918
  -1 -27  -2  105.38  169.67   1 0.06472 0.56872-0.72260-0.82063-0.68822-0.05568
   1 -27   3  -54.28  168.91   1 0.07080 0.12626-0.66961-0.99132-0.73932 0.03665
  -1  27  -3   74.58  143.85   1-0.80406-0.85629 0.15286 0.47559 0.57455-0.20141
   1 -27   4  105.87  137.46   1 0.07689 0.06907-0.60888-0.99760-0.78952-0.00226
  -1  27  -4  108.06  105.59   1-0.80377-0.79242 0.17946 0.56897 0.56722-0.21982
   1 -27   5   40.80  154.97   1 0.08256 0.01148-0.54351-0.99925-0.83532-0.03679
  -1  27  -5  260.96  165.83   1-0.80356-0.72864 0.18765 0.64394 0.56486-0.23326
  -1 -28   4   -5.71  199.78   1 0.08907 0.22502-0.45442-0.96108-0.88631-0.16024
  -1 -28   3   29.66  147.48   1 0.08528 0.28450-0.50845-0.94809-0.85685-0.14206
   1 -28  -3  127.82  228.03   1 0.03590 0.48218-0.89832-0.82436-0.43786 0.29653
  -1 -28   2  712.03  152.14   1 0.08134 0.34382-0.55844-0.93107-0.82554-0.12202
   1 -28  -2  852.39  292.55   1 0.04114 0.42417-0.87395-0.86703-0.48425 0.26138
  -1 -28   1  314.24  197.35   1 0.07734 0.40309-0.60395-0.90956-0.79325-0.10101
   1 -28  -1   64.24  116.44   1 0.04695 0.36673-0.84341-0.90353-0.53521 0.22167
  -1 -28   0 -131.85  181.63   1 0.07343 0.46244-0.64441-0.88301-0.76113-0.08017
   1 -28   0  123.43  126.83   1 0.05309 0.30963-0.80660-0.93377-0.58869 0.17943
  -1 -28  -1 5008.28  445.13   1 0.06977 0.52204-0.67915-0.85073-0.73066-0.06098
   1 -28   1 5406.08  426.86   1 0.05939 0.25290-0.76362-0.95783-0.64292 0.13637
  -1 -28  -2  428.71  176.66   1 0.06656 0.58210-0.70728-0.81184-0.70378-0.04537
   1 -28   2  216.39  162.14   1 0.06566 0.19591-0.71484-0.97606-0.69619 0.09438
   1 -28   3  337.21  159.34   1 0.07176 0.13875-0.66058-0.98882-0.74731 0.05454
   1 -28   4 1539.38  193.34   1 0.07759 0.08131-0.60127-0.99652-0.79526 0.01786
  -1  28  -4 1374.52  194.63   1-0.80405-0.80415 0.14886 0.54497 0.57561-0.23733
  -1 -29   4  -22.87  177.00   1 0.08945 0.23694-0.44858-0.96177-0.88925-0.13730
  -1 -29   3   42.36  147.51   1 0.08581 0.29656-0.50122-0.94739-0.86105-0.12038
   1 -29  -3   77.14  132.10   1 0.03909 0.49689-0.88386-0.81643-0.46609 0.29417
  -1 -29   2  105.57  195.37   1 0.08205 0.35607-0.54972-0.92888-0.83130-0.10191
   1 -29  -2  306.34  204.72   1 0.04392 0.43847-0.85984-0.85944-0.50866 0.26284
  -1 -29   1  530.35  204.02   1 0.07829 0.41556-0.59364-0.90578-0.80091-0.08279
   1 -29  -1  481.04  163.10   1 0.04931 0.38062-0.82981-0.89645-0.55586 0.22690
  -1 -29   0 2252.51  327.17   1 0.07463 0.47517-0.63241-0.87754-0.77102-0.06418
   1 -29   0 2653.84  239.89   1 0.05507 0.32313-0.79374-0.92743-0.60574 0.18826
  -1 -29  -1  796.93  169.84   1 0.07126 0.53507-0.66535-0.84346-0.74311-0.04755
   1 -29   1  845.03  176.98   1 0.06100 0.26604-0.75171-0.95245-0.65666 0.14850
   1 -29   2 3626.55  290.58   1 0.06694 0.20872-0.70407-0.97182-0.70696 0.10948
   1 -29   3  586.60  160.20   1 0.07275 0.15127-0.65107-0.98585-0.75551 0.07221
  -1 -30   3 4506.15  334.78   1 0.08639 0.30867-0.49329-0.94599-0.86556-0.09901
   1 -30  -3 4214.56  401.77   1 0.04218 0.51150-0.86877-0.80787-0.49340 0.29274
  -1 -30   2 1537.35  213.34   1 0.08281 0.36836-0.54036-0.92605-0.83734-0.08207
   1 -30  -2 1295.81  194.85   1 0.04662 0.45270-0.84522-0.85136-0.53236 0.26502
  -1 -30   1  809.59  161.90   1 0.07926 0.42807-0.58274-0.90142-0.80878-0.06478
   1 -30  -1 1062.76  165.10   1 0.05163 0.39446-0.81580-0.88897-0.57602 0.23262
  -1 -30   0 1813.30  286.55   1 0.07585 0.48792-0.61988-0.87154-0.78101-0.04830
   1 -30   0 1626.23  243.13   1 0.05702 0.33660-0.78051-0.92072-0.62253 0.19735
  -1 -30  -1   49.72  121.58   1 0.07275 0.54809-0.65107-0.83572-0.75551-0.03407
   1 -30   1  -51.62  124.14   1 0.06261 0.27918-0.73941-0.94669-0.67032 0.16072
   1 -30   2  204.35  136.44   1 0.06823 0.22154-0.69288-0.96716-0.71781 0.12451
  -1 -31   1 2905.05  294.55   1 0.08025 0.44059-0.57126-0.89647-0.81682-0.04696
   1 -31  -1 2922.21  312.87   1 0.05391 0.40826-0.80136-0.88107-0.59573 0.23878
  -1 -31   0  473.47  206.01   1 0.07708 0.50068-0.60682-0.86501-0.79108-0.03249
   1 -31   0  676.68  222.01   1 0.05894 0.35006-0.76688-0.91363-0.63906 0.20670
  -1 -31  -1  159.87  253.01   1 0.07425 0.56112-0.63630-0.82747-0.76785-0.02054
   1 -31   1    2.67  171.70   1 0.06421 0.29231-0.72673-0.94054-0.68390 0.17301
   2   0  -9   58.66  110.23   1-0.10155 0.33486-0.41112 0.30386 0.90590 0.89192
   2   0  -8 3301.82  273.17   1-0.10298 0.27020-0.36804 0.27987 0.92408 0.92122
  -2   0   7   19.60  134.65   1 0.10400-0.20685 0.33104-0.24929-0.93786-0.94607
  -2   0   6 2783.57  241.05   1 0.10468-0.14288 0.30223-0.21110-0.94746-0.96696
  -2   0   5  -19.60  106.69   1 0.10504-0.07922 0.28461-0.16173-0.95287-0.98364
  -2   0   3  -10.95  106.51   1 0.10455 0.04685 0.30822-0.00413-0.94555-0.99889
   2   0  -3   31.92  111.55   1 0.10585 0.16354-0.01582 0.29653-0.99425-0.94091
  -2   0   3    4.59   91.50   1-0.80208-0.86053 0.22091-0.09104 0.55484 0.50118
   2   0  -2 1335.52  200.14   1 0.10669 0.10109 0.13077 0.37614-0.98565-0.92102
   2   0  -2 1393.43  159.50   1-0.10273-0.10869-0.37613-0.13075 0.92085 0.98543
   2   0  -1   15.10   95.23   1 0.10422 0.03534 0.32204 0.50041-0.94097-0.86506
   2   0  -1   86.93   85.96   1-0.09687-0.16604-0.51779-0.33951 0.84999 0.92583
   2   0   013463.95  428.28   1-0.07759-0.20996-0.76311-0.65191 0.64158 0.72864
  -2   0   013415.69  544.20   1-0.09342 0.03893-0.57762-0.68882 0.81093 0.72387
  -2   0   013286.02  488.15   1 0.10401 0.23571 0.77753 0.66609-0.62017-0.70764
   2   0   1    8.76   64.86   1-0.02666-0.22221-0.99000-0.94582 0.13846 0.23671
  -2   0  -1  -10.73   55.38   1-0.06468 0.13087-0.85780-0.90191 0.50989 0.41161
   2   0   224168.47  739.04   1 0.03810-0.22066-0.88845-0.91120-0.45737-0.34787
  -2   0  -223035.42  625.64   1-0.02274 0.23602-0.99460-0.97171 0.10125-0.00823
  -2   0  -225638.51  761.84   1-0.25993-0.00058 0.96384 0.98585-0.05869-0.16762
   2   0   3   50.24   83.01   1 0.07580-0.24621-0.62034-0.70998-0.78065-0.65976
  -2   0  -3   50.82   79.33   1 0.00803 0.33005-0.98251-0.89273-0.18599-0.30674
  -2   0  -3  -39.34  147.92   1-0.41655-0.09362 0.90587 0.99466 0.07667-0.04337
   2   0   3  -52.49  116.71   1-0.13267-0.45553 0.97817 0.88932-0.15992-0.03989
   2   0   436692.96 1118.42   1 0.09287-0.29241-0.39252-0.54918-0.91503-0.78286
  -2   0  -434788.11  988.14   1 0.02386 0.40913-0.94364-0.78682-0.33008-0.46208
  -2   0  -435279.66  990.67   1-0.52254-0.13607 0.83403 0.98963 0.17700 0.04587
   2   0   5   -7.86  112.36   1 0.10091-0.34771-0.21793-0.44152-0.97073-0.82713
  -2   0  -5    9.55   90.06   1 0.03075 0.47927-0.91946-0.69559-0.39196-0.53520
  -2   0  -5 -185.91  120.66   1-0.59780-0.14778 0.76023 0.98264 0.25432 0.11211
   2   0   6 2472.42  317.34   1 0.10485-0.40707-0.07574-0.36632-0.99159-0.83671
  -2   0  -6 1532.71  204.38   1 0.03273 0.54448-0.91169-0.62077-0.40957-0.56406
  -2   0  -6 2146.44  188.42   1-0.65369-0.14014 0.68734 0.97657 0.31659 0.16330
   2   0   7   82.05  162.51   1 0.10649-0.46871 0.04721-0.31036-0.99319-0.82702
  -2   0  -7   20.53  166.83   1-0.69641-0.11912 0.61586 0.97171 0.36839 0.20390
   2   0   8 1268.57  190.70   1 0.10659-0.53191 0.15896-0.26560-0.98151-0.80406
  -2   0  -8 1464.45  182.84   1-0.72988-0.08901 0.54467 0.96730 0.41304 0.23746
  -2   0  -9 -102.99  122.79   1-0.75601-0.05157 0.47332 0.96274 0.45211 0.26545
   2  -1  -9   64.23  153.82   1-0.10015 0.34779-0.44754 0.26091 0.88863 0.90053
   2   1  -9   64.88  124.20   1-0.10275 0.32208-0.37541 0.34612 0.92114 0.88116
  -2  -1   8  -53.58  102.43   1 0.10406-0.25854 0.32887-0.32499-0.93862-0.90968
   2  -1  -8   78.05  110.46   1-0.10166 0.28309-0.40823 0.23313 0.90719 0.93032
  -2  -1   7 8188.31  448.02   1 0.10498-0.19433 0.28786-0.29902-0.95190-0.93424
   2  -1  -7 7866.24  346.30   1-0.10274 0.21877-0.37559 0.19870 0.92107 0.95532
  -2  -1   6  102.34  151.84   1 0.10559-0.13042 0.25384-0.26604-0.96146-0.95509
  -2   1   5 8197.31  404.43   1 0.10374-0.09207 0.34127-0.09852-0.93422-0.99086
  -2  -1   5 7876.96  375.14   1 0.10594-0.06678 0.22950-0.22339-0.96752-0.97243
  -2   1   4 3843.15  246.44   1 0.10352-0.02899 0.34904-0.02376-0.93137-0.99929
  -2  -1   4 3984.43  267.97   1 0.10607-0.00336 0.21942-0.16647-0.96984-0.98604
  -2  -1   4 3463.07  295.38   1-0.77386-0.88443 0.41007 0.02472 0.48268 0.46599
  -2   1   4 2924.22  221.87   1-0.77507-0.90855 0.40506 0.03291 0.48495 0.41647
  -2  -1   312151.09  453.13   1 0.10591 0.05976 0.23196-0.08694-0.96694-0.99441
   2  -1  -311023.38  501.68   1 0.10658 0.17582 0.06190 0.36771-0.99237-0.91316
   2   1  -311463.84  597.88   1 0.10447 0.15062-0.09379 0.22511-0.99009-0.96261
   2  -1  -312275.43  446.15   1-0.10243-0.03367-0.38539-0.07944 0.91705 0.99627
  -2  -1   311214.18  507.26   1-0.80122-0.84822 0.23419-0.08437 0.55063 0.52287
  -2   1   310735.18  406.27   1-0.80271-0.87261 0.20929-0.09606 0.55843 0.47887
  -2  -1   2  573.59  127.14   1 0.10507 0.12221 0.28333 0.03142-0.95324-0.99200
   2  -1  -2  499.99  141.73   1 0.10597 0.11192 0.22751 0.46633-0.96799-0.87750
   2   1  -2  554.71  140.40   1 0.10636 0.08922 0.03062 0.28254-0.99385-0.95509
   2  -1  -2  567.38  111.46   1-0.09931-0.09375-0.46714-0.22830 0.87858 0.96906
   2   1  -167301.78 1503.88   1 0.10634 0.02591 0.19346 0.37838-0.97532-0.92528
   2  -1  -171587.43 1292.74   1-0.09068-0.14832-0.61836-0.44660 0.78064 0.88235
  -2   1   169674.30 1405.77   1-0.10056-0.04293-0.43729-0.60904 0.89367 0.79197
   2   1  -172638.00 1311.82   1-0.10172-0.18241-0.40659-0.22177 0.90792 0.95788
  -2   1   172610.23 1383.51   1 0.10671 0.16346 0.62130 0.44958-0.77626-0.87815
   2  -1   021251.87  594.90   1-0.06741-0.18824-0.84064-0.73597 0.53737 0.65030
  -2   1   022231.57  604.89   1-0.08492 0.03590-0.69030-0.79496 0.71852 0.60558
   2   1   021214.54  574.37   1-0.08764-0.23154-0.65832-0.54059 0.74761 0.80879
  -2  -1   022275.52  723.58   1-0.10095 0.04294-0.42752-0.54525 0.89835 0.83717
   2  -1   020181.38  593.41   1 0.10606-0.01408 0.70085 0.80572-0.70537-0.59212
  -2  -1   021301.45  612.75   1 0.10643 0.24968 0.67357 0.55555-0.73141-0.79310
   2  -1   110756.85  408.85   1-0.01940-0.20342-0.99738-0.95973 0.06956 0.19369
   2   1   110984.32  415.20   1-0.03604-0.24312-0.97289-0.92218 0.22839 0.30077
  -2   1  -110669.20  435.01   1-0.05382 0.13020-0.91420-0.95185 0.40166 0.27753
  -2  -1  -111262.78  436.24   1-0.07863 0.12845-0.75378-0.80443 0.65239 0.57998
  -2   1  -113431.77  696.04   1-0.07284 0.11155 0.97601 0.93775-0.20514-0.32888
   2   1   2  260.32   90.84   1 0.04364-0.22666-0.86131-0.87752-0.50620-0.42258
   2  -1   2  239.84   92.29   1 0.03483-0.21242-0.90297-0.93224-0.42828-0.29290
  -2   1  -2  388.79   96.69   1-0.01714 0.23009-0.99868-0.96926 0.04828-0.08707
  -2  -1  -2  311.56   82.36   1-0.03163 0.23866-0.98204-0.96569 0.18596 0.10236
  -2   1  -2   90.24  151.17   1-0.29057-0.04266 0.95627 0.98485-0.03322-0.16806
  -2  -1  -2  288.83  121.79   1-0.22949 0.04129 0.96971 0.98516-0.08356-0.16658
   2  -1   2   45.02  126.13   1-0.06493-0.31284 0.97532 0.94674-0.21101-0.07617
   2   1   321703.55  823.63   1 0.08343-0.25012-0.53254-0.61566-0.84227-0.74726
   2  -1   321075.14  786.57   1 0.06977-0.24071-0.67909-0.77526-0.73073-0.58396
  -2   1  -320961.23  787.96   1 0.00873 0.31922-0.98128-0.88496-0.19238-0.33901
  -2  -1  -320056.19  737.92   1 0.00646 0.34000-0.98515-0.90190-0.17153-0.26639
  -2   1  -324240.30  869.21   1-0.43494-0.12345 0.89558 0.99096 0.09350-0.05245
  -2  -1  -320821.47  759.00   1-0.39853-0.06416 0.91516 0.99736 0.06039-0.03374
   2  -1   320567.08  841.28   1-0.15996-0.47138 0.97731 0.88190-0.13881 0.00713
   2   1   320140.73  945.75   1-0.10178-0.43608 0.97774 0.89546-0.18345-0.08933
   2   1   4 4314.09  311.96   1 0.09784-0.29897-0.29454-0.44467-0.95061-0.84432
   2  -1   4 4227.20  314.52   1 0.08818-0.28557-0.46761-0.63080-0.87952-0.72148
  -2   1  -4 4359.94  326.16   1 0.02277 0.39651-0.94707-0.78371-0.32020-0.47808
  -2  -1  -4 4311.56  324.15   1 0.02478 0.42157-0.94069-0.79039-0.33834-0.44445
  -2   1  -4 4577.64  302.60   1-0.53345-0.15842 0.82470 0.98689 0.18784 0.03081
  -2  -1  -4 4298.82  278.53   1-0.51218-0.11427 0.84252 0.99153 0.16680 0.06157
   2   1   5 1171.93  197.93   1 0.10369-0.35648-0.12669-0.34373-0.98650-0.86877
   2  -1   5  950.18  168.97   1 0.09791-0.33911-0.29317-0.52338-0.95103-0.78171
  -2  -1  -5  765.44  166.57   1 0.03218 0.49222-0.91388-0.69654-0.40469-0.52205
  -2   1  -5  695.46  131.13   1 0.02926 0.46625-0.92509-0.69469-0.37860-0.54772
  -2  -1  -5  965.99  141.98   1-0.59197-0.13052 0.76681 0.98264 0.24810 0.13180
  -2   1  -5  867.91  135.23   1-0.60421-0.16564 0.75278 0.98178 0.26122 0.09311
   2   1   6   99.38   84.55   1 0.10612-0.41734 0.00644-0.27759-0.99433-0.86531
   2  -1   6   13.99  134.37   1 0.10314-0.39723-0.14723-0.44436-0.98370-0.80296
  -2  -1  -6  102.43  114.24   1 0.03408 0.55736-0.90611-0.62173-0.42164-0.55026
  -2   1  -6   16.28  132.74   1-0.65735-0.15524 0.68186 0.97766 0.32085 0.14166
  -2  -1  -6  233.61  157.00   1-0.65059-0.12560 0.69192 0.97456 0.31299 0.18561
   2   1   7    5.25  139.78   1 0.10671-0.48004 0.12113-0.22989-0.98688-0.84658
   2  -1   7   51.56  131.29   1 0.10580-0.45786-0.01911-0.38324-0.99420-0.80217
  -2   1  -7  161.52  132.76   1-0.69836-0.13252 0.61215 0.97460 0.37087 0.18049
  -2  -1  -7  173.07  143.24   1-0.69495-0.10622 0.61860 0.96785 0.36654 0.22795
   2  -1   8  248.04  166.61   1 0.10670-0.52025 0.09757-0.33354-0.98949-0.78617
  -2  -1  -8  624.57  161.13   1-0.72943-0.07712 0.54574 0.96178 0.41241 0.26273
  -2   1  -8  379.00  141.28   1-0.73074-0.10132 0.54259 0.97183 0.41425 0.21278
  -2  -1  -9   24.01  135.17   1-0.75615-0.04026 0.47288 0.95569 0.45234 0.29158
  -2   1  -9 -114.06  144.43   1-0.75620-0.06321 0.47273 0.96874 0.45241 0.23986
  -2  -2   9 1113.05  227.79   1 0.10375-0.31060 0.34073-0.38668-0.93441-0.86833
   2  -2  -9 1120.03  168.60   1-0.09852 0.36096-0.48465 0.21727 0.86914 0.90691
  -2  -2   8  307.03  197.19   1 0.10491-0.24614 0.29111-0.36930-0.95091-0.89611
   2  -2  -8  438.88  144.58   1-0.10009 0.29619-0.44904 0.18578 0.88788 0.93688
  -2  -2   7 3211.68  251.04   1 0.10571-0.18205 0.24617-0.34726-0.96344-0.91992
   2  -2  -7 2938.60  239.24   1-0.10119 0.23188-0.42102 0.14672 0.90138 0.96161
  -2  -2   6 3157.34  267.23   1 0.10621-0.11826 0.20722-0.31921-0.97250-0.94027
   2  -2  -6 3131.61  256.71   1-0.10184 0.16804-0.40307 0.09758 0.90948 0.98093
  -2  -2   5 6818.95  352.51   1 0.10648-0.05470 0.17649-0.28295-0.97852-0.95757
   2  -2  -5 6102.60  349.23   1-0.10198 0.10470-0.39908 0.03448 0.91122 0.99390
  -2  -2   4 3399.20  271.88   1 0.10660 0.00870 0.15777-0.23467-0.98170-0.97203
   2  -2  -4 3436.27  227.05   1-0.10140 0.04208-0.41529-0.04881 0.90401 0.99792
  -2   2   4 3154.48  227.39   1-0.77490-0.91982 0.40577 0.04022 0.48462 0.39025
  -2  -2   3   44.97  108.11   1 0.10659 0.07199 0.15809-0.16735-0.98165-0.98326
   2  -2  -3  153.15  112.73   1 0.10667 0.18745 0.13795 0.43721-0.98467-0.87960
   2   2  -3  218.27  108.90   1 0.10247 0.13708-0.17061 0.15484-0.97999-0.97838
   2  -2  -3  237.67   96.54   1-0.09955-0.01926-0.46172-0.16233 0.88141 0.98654
  -2   2   3  247.99   96.03   1-0.80314-0.88449 0.19959-0.09916 0.56135 0.45589
  -2  -2   3   39.05   86.62   1-0.80007-0.83563 0.24888-0.07627 0.54583 0.54396
   2  -2  -2 9214.58  476.74   1 0.10432 0.12180 0.31823 0.55050-0.94225-0.82590
  -2  -2   2 9254.79  449.17   1 0.10636 0.13504 0.19162-0.06684-0.97568-0.98858
   2   2  -2 9510.41  508.57   1 0.10496 0.07627-0.07000 0.18845-0.99200-0.97911
   2  -2  -2 9645.49  421.91   1-0.09490-0.07781-0.55340-0.32109 0.82748 0.94384
  -2  -2   1263199.1 3619.88   1 0.10494 0.19691 0.28987 0.09840-0.95129-0.97546
   2   2  -1259482.6 3666.11   1 0.10656 0.01458 0.05717 0.24864-0.99266-0.96848
  -2   2   1253449.2 3569.26   1-0.09589-0.04978-0.53608-0.70131 0.83869 0.71111
  -2   2   1252091.5 3376.48   1 0.10594 0.15113 0.70735 0.54221-0.69886-0.82653
   2  -2   1129632.5 1967.89   1-0.01354-0.18604-0.99980-0.96868 0.01439 0.16441
  -2   2  -1135090.5 2208.55   1-0.04561 0.12688-0.94592-0.97704 0.32116 0.17114
   2   2   1131044.2 2094.99   1-0.04862-0.26722-0.93528-0.87803 0.35055 0.39705
  -2  -2  -1130563.4 2015.38   1-0.09432 0.12430-0.56320-0.62038 0.82091 0.77438
  -2   2  -1128987.9 2306.03   1-0.12099 0.05196 0.97818 0.94648-0.16887-0.31852
   2   2   221549.32  733.47   1 0.05343-0.22839-0.80445-0.81414-0.59160-0.53386
   2  -2   222580.48  621.59   1 0.03289-0.20283-0.91100-0.94681-0.41107-0.24981
  -2   2  -222604.35  652.13   1-0.01352 0.22218-0.99980-0.96385 0.01420-0.14703
  -2  -2  -221586.37  678.84   1-0.04652 0.23529-0.94281-0.93298 0.33006 0.27234
  -2   2  -222010.95  689.15   1-0.32120-0.08469 0.94698 0.98212-0.00729-0.16807
  -2  -2  -222934.89  783.17   1-0.19946 0.08276 0.97397 0.98284-0.10768-0.16479
   2  -2   222158.76  870.61   1-0.09697-0.33344 0.97754 0.94240-0.18708-0.02633
   2   2   327828.08  998.07   1 0.09270-0.25239-0.39563-0.47222-0.91371-0.84457
   2  -2   327244.82  874.55   1 0.06507-0.23388-0.71970-0.82241-0.69121-0.51857
  -2   2  -326733.49  930.49   1 0.00885 0.30783-0.98105-0.87820-0.19354-0.36605
  -2  -2  -327577.50  944.68   1 0.00340 0.34848-0.98965-0.91292-0.14343-0.21242
  -2   2  -329764.49  955.89   1-0.45359-0.15354 0.88429 0.98625 0.11079-0.06106
  -2  -2  -329447.18  973.87   1-0.38102-0.03520 0.92348 0.99910 0.04477-0.02346
   2  -2   325184.24 1069.92   1-0.18388-0.48385 0.97558 0.87361-0.12004 0.05181
   2   2   327182.83 1092.62   1-0.06706-0.41280 0.97552 0.89980-0.20943-0.14122
   2   2   4  614.03  136.65   1 0.10258-0.30585-0.16704-0.31053-0.98059-0.90001
   2  -2   4  960.68  198.39   1 0.08398-0.27824-0.52557-0.69529-0.84659-0.66267
  -2  -2  -4  705.24  148.74   1 0.02544 0.43376-0.93851-0.79474-0.34429-0.42452
  -2   2  -4  790.65  166.94   1 0.02154 0.38376-0.95077-0.78088-0.30913-0.49288
  -2   2  -4  721.45  129.45   1-0.54481-0.18122 0.81453 0.98330 0.19925 0.01631
  -2  -2  -4  816.23  135.43   1-0.50246-0.09311 0.85016 0.99259 0.15732 0.07800
   2   2   5 2901.80  287.83   1 0.10583-0.36588-0.01724-0.22773-0.99423-0.90236
   2  -2   5 2170.17  212.39   1 0.09488-0.33060-0.35587-0.59261-0.92970-0.73450
  -2  -2  -5 2342.93  263.13   1 0.03352 0.50508-0.90845-0.69764-0.41663-0.50811
  -2   2  -5 2278.57  211.94   1 0.02772 0.45318-0.93069-0.69376-0.36474-0.55974
  -2   2  -5 2445.84  231.90   1-0.61114-0.18401 0.74449 0.98008 0.26874 0.07472
  -2  -2  -5 2967.31  284.10   1-0.58681-0.11392 0.77251 0.98175 0.24263 0.15223
   2   2   6   91.87  126.04   1 0.10671-0.42830 0.10020-0.17727-0.98922-0.88607
   2  -2   6   94.91  128.95   1 0.10122-0.38761-0.20911-0.51279-0.97263-0.76602
  -2  -2  -6  -14.31  109.15   1 0.03535 0.57015-0.90073-0.62287-0.43293-0.53566
  -2   2  -6   98.15   97.45   1-0.66151-0.17084 0.67549 0.97788 0.32574 0.12063
  -2  -2  -6   30.72  111.41   1-0.64810-0.11167 0.69554 0.97159 0.31012 0.20864
   2   2   7    7.04  137.10   1 0.10625-0.49204 0.20290-0.14157-0.97341-0.85898
   2  -2   7   71.80  150.69   1 0.10479-0.44733-0.07829-0.44896-0.99140-0.77351
  -2   2  -7   -1.20   97.56   1-0.70076-0.14636 0.60753 0.97658 0.37394 0.15766
  -2  -2  -7   47.15  105.00   1-0.69403-0.09384 0.62033 0.96298 0.36537 0.25268
   2  -2   8   65.55  117.52   1 0.10645-0.50896 0.04162-0.39603-0.99344-0.76426
  -2  -2  -8  227.35  141.89   1-0.72943-0.06567 0.54575 0.95518 0.41240 0.28863
  -2   2  -8   22.07  121.39   1-0.73198-0.11401 0.53957 0.97540 0.41601 0.18864
  -2   2  -9  122.21  149.01   1-0.75670-0.07516 0.47115 0.97376 0.45322 0.21477
  -2  -2  -9  272.69  151.16   1-0.75664-0.02931 0.47132 0.94754 0.45313 0.31827
  -2  -3   9  431.70  186.68   1 0.10456-0.29824 0.30740-0.42656-0.94581-0.85386
   2  -3  -9  381.79  228.60   1-0.09664 0.37436-0.52222 0.17316 0.84731 0.91096
  -2  -3   8 5528.98  404.50   1 0.10558-0.23394 0.25478-0.41218-0.96121-0.88055
   2  -3  -8 5130.83  320.71   1-0.09824 0.30956-0.49039 0.13791 0.86594 0.94082
  -2  -3   7 4599.07  319.16   1 0.10622-0.17000 0.20619-0.39378-0.97272-0.90334
   2  -3  -7 4022.42  318.32   1-0.09933 0.24528-0.46684 0.09437 0.87874 0.96484
  -2  -3   6 1484.89  172.31   1 0.10657-0.10636 0.16269-0.37029-0.98090-0.92280
   2  -3  -6 1243.96  159.95   1-0.09987 0.18154-0.45427 0.03985 0.88524 0.98257
  -2  -3   5 3313.66  252.33   1 0.10670-0.04294 0.12602-0.33997-0.98627-0.93945
   2  -3  -5 3047.94  206.98   1-0.09976 0.11845-0.45679-0.02975 0.88395 0.99251
  -2  -3   418439.84  702.07   1 0.10670 0.02035 0.09922-0.29978-0.98932-0.95379
   2  -3  -417243.10  601.96   1-0.09870 0.05631-0.48072-0.12076 0.87129 0.99108
  -2   3   415840.50  617.82   1-0.77411-0.93048 0.40901 0.05007 0.48315 0.36288
   2  -3  -3 5358.66  324.33   1 0.10617 0.19849 0.21098 0.50369-0.97170-0.84076
  -2  -3   3 6282.12  335.92   1 0.10668 0.08362 0.08792-0.24407-0.99039-0.96614
   2   3  -3 6019.81  419.16   1 0.09989 0.12285-0.24547 0.08657-0.96424-0.98864
   2  -3  -3 5938.80  270.92   1-0.09592-0.00410-0.53541-0.24255 0.83912 0.97013
  -2   3   3 6545.73  330.80   1-0.80341-0.89621 0.19214-0.10001 0.56355 0.43219
  -2  -3   3 5775.98  320.30   1-0.79861-0.82272 0.26481-0.06695 0.54045 0.56448
  -2  -3   2   16.64  116.27   1 0.10671 0.14693 0.10367-0.16134-0.98887-0.97589
   2   3  -2  -28.54   79.62   1 0.10254 0.06231-0.16829 0.09671-0.98038-0.99335
   2  -3  -2   -1.56   54.56   1-0.08963-0.06101-0.63270-0.40692 0.76918 0.91141
  -2   3   2  -25.00   72.66   1-0.10191-0.13053-0.40107-0.62685 0.91035 0.76812
  -2   3   2   11.99   69.52   1 0.10670 0.07694 0.63013 0.40471-0.76912-0.91119
  -2  -3   120798.33  689.46   1 0.10650 0.21002 0.17340-0.02462-0.97907-0.97738
   2   3  -119712.99  722.48   1 0.10476 0.00125-0.07976 0.11825-0.99129-0.99298
   2  -3  -118966.36  528.67   1-0.07592-0.11049-0.77752-0.61883 0.62424 0.77770
  -2   3   119481.22  623.17   1-0.09072-0.05615-0.61779-0.77648 0.78108 0.62762
  -2   3   118728.98  516.67   1 0.10398 0.13761 0.77833 0.61976-0.61918-0.77262
   2  -3  -119125.30  625.45   1 0.10671 0.07308 0.61872 0.77729-0.77832-0.62488
   2   3   075346.35 1546.10   1 0.10641-0.06039 0.03617 0.16720-0.99366-0.98407
   2  -3   076288.70 1362.27   1-0.04896-0.14672-0.93398-0.84233 0.35393 0.51859
  -2   3   075986.39 1399.80   1-0.06928 0.02849-0.82808-0.91968 0.55631 0.39162
   2   3   073902.52 1276.46   1-0.10291-0.26986-0.37030-0.23951 0.92319 0.93263
   2   3   1  247.17   90.45   1 0.10572-0.12437 0.24524 0.30928-0.96367-0.94280
   2  -3   1  253.48  102.22   1-0.00864-0.16961-0.99946-0.97488-0.03154 0.14434
  -2   3  -1  209.65   88.69   1-0.03951 0.12145-0.96427-0.98886 0.26192 0.08603
   2   3   1  202.84   70.81   1-0.06529-0.29545-0.85409-0.79038 0.51599 0.53665
  -2   3  -1  196.79  182.59   1-0.16920-0.00768 0.97675 0.95163-0.13158-0.30715
   2   3   2 9668.21  684.66   1 0.07277-0.22058-0.65092-0.65396-0.75564-0.72365
   2  -3   210392.95  437.98   1 0.03183-0.19237-0.91527-0.95760-0.40156-0.21443
  -2   3  -210282.79  398.01   1-0.01118 0.21300-0.99990-0.95741-0.00776-0.19487
  -2  -3  -211338.24  532.83   1-0.07380 0.21955-0.79472-0.79134 0.60246 0.57058
  -2   3  -210833.20  505.02   1-0.35164-0.12657 0.93594 0.97767 0.01895-0.16772
  -2  -3  -210919.81  556.55   1-0.17009 0.12357 0.97669 0.97900-0.13089-0.16209
   2  -3   210683.73  643.82   1-0.12503-0.35006 0.97820 0.93649-0.16578 0.02087
   2   3   3  610.28  137.17   1 0.10240-0.25427-0.17270-0.24265-0.97963-0.93619
   2  -3   3  742.17  140.53   1 0.06143-0.22599-0.74846-0.85770-0.66032-0.46180
  -2   3  -3  701.65  132.34   1 0.00859 0.29604-0.98153-0.87215-0.19110-0.38948
  -2  -3  -3  654.72  134.59   1-0.00228 0.35428-0.99586-0.92551-0.09076-0.13383
  -2   3  -3  511.94  171.36   1-0.47238-0.18377 0.87198 0.98052 0.12846-0.06930
  -2  -3  -3  547.32  164.85   1-0.36415-0.00689 0.93085 0.99989 0.02988-0.01244
   2  -3   3  464.81  147.06   1-0.20466-0.49320 0.97333 0.86479-0.10353 0.09423
   2   3   4   12.94   84.90   1 0.10606-0.31390 0.00077-0.13617-0.99435-0.93963
   2  -3   4  -12.36   87.21   1 0.08030-0.27038-0.57066-0.74691-0.81724-0.60745
  -2  -3  -4   13.84   87.57   1 0.02572 0.44556-0.93759-0.80036-0.34676-0.40111
  -2   3  -4   15.51   73.38   1 0.02022 0.37091-0.95462-0.77820-0.29714-0.50677
  -2   3  -4  100.48  116.14   1-0.55654-0.20439 0.80353 0.97888 0.21117 0.00232
  -2  -3  -4   82.76  122.24   1-0.49350-0.07271 0.85694 0.99279 0.14864 0.09523
   2   3   510917.74  561.93   1 0.10671-0.37654 0.11262-0.09131-0.98789-0.92188
   2  -3   510750.88  531.75   1 0.09199-0.32196-0.40777-0.65104-0.90843-0.68736
  -2  -3  -510423.16  538.46   1 0.03474 0.51783-0.90333-0.69905-0.42751-0.49312
  -2   3  -5 9455.20  466.43   1 0.02613 0.44006-0.93621-0.69275-0.35045-0.57133
  -2   3  -511172.39  439.97   1-0.61851-0.20282 0.73539 0.97756 0.27681 0.05689
  -2  -3  -511664.75  461.09   1-0.58240-0.09807 0.77727 0.97993 0.23798 0.17349
   2   3   6 4006.62  385.45   1 0.10622-0.44032 0.20599-0.06494-0.97277-0.89548
   2  -3   6 4218.80  384.55   1 0.09922-0.37799-0.26226-0.57254-0.95988-0.72753
  -2  -3  -6 2911.07  251.98   1 0.03651 0.58284-0.89565-0.62433-0.44324-0.52009
  -2   3  -6 4425.14  283.49   1-0.66611-0.18688 0.66828 0.97726 0.33118 0.10018
  -2  -3  -6 3339.54  240.76   1-0.64630-0.09842 0.69813 0.96760 0.30804 0.23247
   2   3   7  703.12  160.63   1 0.10489-0.50495 0.29243-0.04549-0.95051-0.86194
   2  -3   7  751.12  193.77   1 0.10358-0.43700-0.13086-0.50808-0.98597-0.74221
  -2   3  -7  705.38  158.98   1-0.70356-0.16061 0.60203 0.97768 0.37755 0.13537
  -2  -3  -7  821.72  140.84   1-0.69369-0.08205 0.62097 0.95702 0.36494 0.27814
   2  -3   8 1095.60  206.30   1 0.10594-0.49793-0.00911-0.45333-0.99433-0.73928
  -2  -3  -8 1331.77  205.23   1-0.72990-0.05470 0.54461 0.94744 0.41307 0.31519
  -2   3  -8 1242.46  252.84   1-0.73357-0.12705 0.53564 0.97807 0.41828 0.16501
  -2   3  -9   99.00  119.01   1-0.75749-0.08740 0.46864 0.97785 0.45450 0.19014
  -2  -3  -9  294.10  124.29   1-0.75751-0.01873 0.46858 0.93820 0.45452 0.34556
  -2  -4   9 3763.26  375.43   1 0.10522-0.28604 0.27537-0.46514-0.95556-0.83774
   2  -4  -9 3521.36  338.95   1-0.09451 0.38802-0.56002 0.12883 0.82306 0.91259
   2  -4  -8   55.26  102.33   1-0.09611 0.32322-0.53196 0.08981 0.84129 0.94205
  -2  -4   7   90.12  213.82   1 0.10654-0.15814 0.16810-0.43842-0.97999-0.88474
   2  -4  -7  189.68  120.30   1-0.09713 0.25900-0.51281 0.04186 0.85298 0.96496
  -2  -4   6  143.95  136.65   1 0.10671-0.09468 0.12046-0.41907-0.98696-0.90300
   2  -4  -6   53.71   70.56   1-0.09751 0.19543-0.50541-0.01781 0.85734 0.98055
  -2  -4   5  412.18  114.13   1 0.10665-0.03144 0.07841-0.39413-0.99119-0.91851
   2  -4  -5  520.64  106.33   1-0.09707 0.13267-0.51394-0.09343 0.85231 0.98674
  -2  -4   4  401.97  129.85   1 0.10647 0.03166 0.04428-0.36126-0.99332-0.93192
   2  -4  -4  605.92  125.26   1-0.09542 0.07113-0.54445-0.19103 0.83334 0.97900
  -2   4   4  560.45  124.91   1-0.77259-0.94041 0.41515 0.06280 0.48035 0.33418
   2  -4  -3 2504.54  230.47   1 0.10514 0.20900 0.27984 0.56600-0.95427-0.79746
  -2  -4   3 2535.50  227.77   1 0.10629 0.09477 0.02240-0.31615-0.99408-0.94396
   2   4  -3 2486.41  295.49   1 0.09683 0.10826-0.31659 0.02198-0.94360-0.99387
   2  -4  -3 2471.95  185.57   1-0.09162 0.01173-0.60506-0.31872 0.79088 0.94777
  -2   4   3 2865.34  249.47   1-0.80357-0.90781 0.18732-0.09823 0.56496 0.40770
  -2  -4   3 2626.80  243.27   1-0.79679-0.80945 0.28179-0.05656 0.53452 0.58445
  -2  -4   222092.44  672.45   1 0.10628 0.15805 0.02158-0.24997-0.99410-0.95526
   2   4  -221488.78  793.47   1 0.09921 0.04738-0.26242 0.00914-0.95983-0.99883
   2  -4  -222097.07  603.20   1-0.08371-0.04356-0.70353-0.48428 0.70571 0.87382
  -2   4   219833.09  539.48   1-0.09897-0.13913-0.47470-0.69395 0.87456 0.70645
  -2   4   221843.71  630.26   1 0.10608 0.06476 0.69963 0.48080-0.70657-0.87443
   2   4  -1104384.3 2028.88   1 0.10117-0.01388-0.21056-0.00599-0.97233-0.99988
   2  -4  -198361.03 1647.81   1-0.06813-0.09118-0.83584-0.68368 0.54472 0.72405
  -2   4   1102683.0 1865.65   1-0.08551-0.06247-0.68366-0.83582 0.72476 0.54543
   2  -4  -196261.96 1577.09   1 0.10631 0.08423 0.68361 0.83560-0.72205-0.54283
  -2  -4   0112394.6 1899.27   1 0.10620 0.28455 0.20803 0.07045-0.97233-0.95606
   2   4   0109058.8 2192.59   1 0.10254-0.07581-0.16838-0.03080-0.98037-0.99664
   2  -4   0110810.8 1723.91   1-0.04102-0.12725-0.96012-0.87500 0.27654 0.46709
   2   4   146084.98 1238.28   1 0.10257-0.13906-0.16726-0.09668-0.98056-0.98555
   2  -4   146087.87 1005.06   1-0.00440-0.15384-0.99746-0.97941-0.07106 0.13070
  -2   4  -143525.44  927.46   1-0.03500 0.11444-0.97524-0.99329 0.21835 0.01658
   2   4   142102.05  909.70   1-0.08495-0.32664-0.68998-0.61974 0.71882 0.71360
  -2   4  -147550.90 1152.40   1-0.21698-0.06690 0.97167 0.95310-0.09366-0.29513
  -2  -4  -149915.05 1337.70   1 0.10451 0.34584 0.76349 0.69258-0.63730-0.63302
   2  -4   2 3362.07  250.15   1 0.03136-0.18131-0.91713-0.96599-0.39734-0.18432
  -2   4  -2 3350.29  255.30   1-0.00971 0.20294-0.99972-0.95069-0.02148-0.23448
  -2   4  -2 3243.18  245.99   1-0.38169-0.16806 0.92317 0.97148 0.04537-0.16722
  -2  -4  -2 3826.26  319.30   1-0.14164 0.16346 0.97801 0.97376-0.15301-0.15830
   2  -4   2 3101.23  308.03   1-0.14934-0.36292 0.97778 0.92951-0.14707 0.06550
   2   4   318488.03  776.73   1 0.10608-0.26213 0.21839 0.15498-0.97007-0.95250
   2  -4   319034.13  704.02   1 0.05869-0.21723-0.76871-0.88461-0.63689-0.41262
  -2   4  -318025.52  727.62   1 0.00804 0.28396-0.98250-0.86660-0.18605-0.41032
  -2  -4  -320229.12  789.25   1-0.01526 0.35283-0.99941-0.93559 0.03053 0.01333
  -2   4  -317350.83  704.06   1-0.49121-0.21404 0.85864 0.97376 0.14644-0.07722
  -2  -4  -318145.42  701.71   1-0.34807 0.02061 0.93733 0.99978 0.01585-0.00057
   2   4   4 4905.60  325.93   1 0.10611-0.32540 0.21647 0.08607-0.97050-0.94164
   2  -4   4 5206.17  335.65   1 0.07716-0.26200-0.60597-0.78876-0.79173-0.55606
  -2  -4  -4 5103.47  340.53   1 0.02536 0.45672-0.93879-0.80808-0.34353-0.37201
  -2   4  -4 4527.42  304.39   1 0.01882 0.35799-0.95851-0.77556-0.28442-0.51994
  -2   4  -4 5479.36  354.15   1-0.56855-0.22784 0.79169 0.97363 0.22352-0.01122
  -2  -4  -4 5749.80  354.18   1-0.48540-0.05317 0.86286 0.99212 0.14087 0.11336
   2   4   5  758.92  132.11   1 0.10543-0.38937 0.26368 0.06629-0.95882-0.91869
   2  -4   5  667.76  132.29   1 0.08931-0.31311-0.45076-0.70056-0.88816-0.64121
  -2  -4  -5  596.93  132.70   1 0.03580 0.53041-0.89876-0.70100-0.43697-0.47669
  -2   4  -5  657.59  149.00   1-0.62626-0.22201 0.72549 0.97424 0.28539 0.03956
  -2  -4  -5  630.54  161.31   1-0.57884-0.08306 0.78107 0.97714 0.23424 0.19565
   2   4   6 3651.68  357.94   1 0.10419-0.45390 0.32337 0.05898-0.94051-0.88909
   2  -4   6 3681.69  322.17   1 0.09722-0.36846-0.30829-0.62511-0.94630-0.68808
  -2  -4  -6 2619.94  281.32   1 0.03753 0.59538-0.89107-0.62628-0.45229-0.50326
  -2   4  -6 3251.95  221.45   1-0.67110-0.20331 0.66026 0.97582 0.33715 0.08023
  -2  -4  -6 3163.45  229.95   1-0.64524-0.08592 0.69965 0.96253 0.30683 0.25716
   2  -4   7 1744.63  278.84   1 0.10226-0.42677-0.17739-0.56117-0.97881-0.70918
  -2  -4  -7 1883.49  242.77   1-0.10231 0.51851-0.38927-0.05698 0.91542 0.85316
  -2   4  -7 1754.99  170.00   1-0.70672-0.17522 0.59570 0.97795 0.38167 0.11359
  -2  -4  -7 1732.76  180.31   1-0.69397-0.07089 0.62044 0.94990 0.36530 0.30440
   2  -4   8 2001.38  328.48   1 0.10524-0.48709-0.05496-0.50573-0.99292-0.71201
  -2  -4  -8 2008.76  189.56   1-0.73088-0.04422 0.54224 0.93848 0.41445 0.34247
  -2   4  -8 2429.50  220.77   1-0.73548-0.14041 0.53084 0.97987 0.42102 0.14185
  -2   4  -9  174.31  123.81   1-0.75855-0.09991 0.46524 0.98105 0.45622 0.16597
  -2  -4  -9  234.35  144.23   1-0.75876-0.00853 0.46457 0.92759 0.45655 0.37349
  -2  -5   9  579.23  171.07   1 0.10573-0.27399 0.24474-0.50231-0.96380-0.82012
   2  -5  -9  807.52  153.27   1-0.09211 0.40195-0.59779 0.08453 0.79634 0.91174
  -2  -5   8 3903.02  357.92   1 0.10640-0.21002 0.18691-0.49316-0.97659-0.84420
   2  -5  -8 4016.85  291.83   1-0.09369 0.33718-0.57342 0.04181 0.81388 0.94051
  -2  -5   7  440.01  165.36   1 0.10669-0.14644 0.13202-0.48105-0.98548-0.86437
   2  -5  -7  342.89  111.79   1-0.09460 0.27307-0.55851-0.01036 0.82407 0.96193
  -2  -5   6  376.12  146.46   1 0.10666-0.08318 0.08068-0.46539-0.99101-0.88118
   2  -5  -6  311.79  115.10   1-0.09475 0.20972-0.55593-0.07487 0.82580 0.97488
  -2  -5   5 1425.08  195.16   1 0.10639-0.02016 0.03387-0.44521-0.99374-0.89519
   2  -5  -5 1481.89  151.18   1-0.09392 0.14735-0.56975-0.15577 0.81643 0.97673
  -2   5   5 1368.81  196.68   1-0.71574-0.95858 0.57687 0.16434 0.39361 0.23262
  -2  -5   433756.34 1000.23   1 0.10597 0.04270-0.00668-0.41878-0.99434-0.90707
   2  -5  -431638.91  811.64   1-0.09159 0.08648-0.60547-0.25859 0.79057 0.96210
  -2   5   430364.86  956.16   1-0.77017-0.94943 0.42460 0.07885 0.47597 0.30389
   2  -5  -318308.22  725.44   1 0.10367 0.21908 0.34366 0.62327-0.93335-0.75068
  -2  -5   320097.45  777.85   1 0.10552 0.10554-0.03786-0.38297-0.99369-0.91771
   2   5  -318555.07  731.33   1 0.09338 0.09327-0.38364-0.03854-0.91874-0.99489
   2  -5  -319470.72  647.45   1-0.08672 0.02815-0.66945-0.38965 0.73776 0.92052
  -2   5   319917.49  703.92   1-0.80361-0.91930 0.18561-0.09334 0.56545 0.38230
  -2  -5   318309.33  727.39   1-0.79457-0.79579 0.29968-0.04527 0.52804 0.60387
  -2   5   320670.56  728.58   1 0.10653-0.00973 0.66288 0.38377-0.74110-0.92337
  -2  -5   2 1989.86  205.64   1 0.10527 0.16858-0.05326-0.33138-0.99301-0.92831
   2   5  -2 1968.60  233.62   1 0.09521 0.03184-0.34955-0.07146-0.93206-0.99693
   2  -5  -2 2167.90  191.79   1-0.07736-0.02567-0.76517-0.55246 0.63915 0.83314
  -2   5   2 1905.99  179.30   1-0.09573-0.14742-0.53888-0.75160 0.83692 0.64293
  -2  -5   2 1850.35  179.66   1-0.80324-0.74088 0.10981-0.16837 0.58543 0.65018
  -2   5   2 2049.68  174.08   1 0.10462 0.05175 0.76006 0.54780-0.64136-0.83500
   2   5  -120260.75  729.78   1 0.09614-0.03048-0.33099-0.11991-0.93872-0.99231
   2  -5  -120004.49  570.80   1-0.06049-0.07197-0.88171-0.73606 0.46788 0.67307
   2  -5  -119570.73  619.01   1 0.10535 0.09483 0.73474 0.88016-0.67010-0.46510
  -2  -5   0 5943.55  338.42   1 0.10653 0.29643 0.05340-0.09072-0.99287-0.95073
   2   5   0 5759.26  386.48   1 0.09510-0.09479-0.35159-0.20753-0.93130-0.97362
   2  -5   0 5498.57  264.76   1-0.03391-0.10861-0.97756-0.89897 0.20789 0.42431
  -2   5   0 5815.77  332.75   1-0.05776 0.01693-0.89578-0.97437 0.44071 0.22428
   2   5   114039.26  617.12   1 0.08396-0.16919-0.52580-0.44876-0.84644-0.87748
   2  -5   113533.75  521.21   1-0.00070-0.13861-0.99442-0.98277-0.10543 0.12221
  -2   5  -113549.82  491.67   1-0.03167 0.10624-0.98196-0.99348 0.18637-0.04126
   2   5   112832.63  455.82   1-0.10077-0.35399-0.43202-0.35526 0.89621 0.86514
  -2   5  -113893.27  580.57   1-0.26389-0.12525 0.96295 0.95096-0.05542-0.28281
   2  -5   210590.89  410.47   1 0.03131-0.16984-0.91733-0.97272-0.39689-0.15799
  -2   5  -210800.51  465.29   1-0.00887 0.19226-0.99952-0.94397-0.02936-0.26823
  -2   5  -211565.42  531.53   1-0.41121-0.20902 0.90870 0.96360 0.07183-0.16666
   2  -5   211035.06  605.09   1-0.17015-0.37229 0.97669 0.92185-0.13085 0.10763
  -2  -5  -211937.18  598.09   1-0.11437 0.20218 0.97809 0.96727-0.17391-0.15329
   2  -5   310694.12  480.02   1 0.05655-0.20784-0.78369-0.90612-0.61856-0.36842
  -2   5  -3 9698.37  460.47   1 0.00727 0.27168-0.98381-0.86137-0.17906-0.42920
  -2   5  -3 8284.74  396.39   1-0.50999-0.24426 0.84427 0.96598 0.16465-0.08492
  -2  -5  -310785.36  522.39   1-0.33295 0.04718 0.94293 0.99881 0.00277 0.01226
   2   5   310624.09  905.69   1 0.10627-0.27340 0.68669 0.63048-0.71913-0.72646
   2  -5   4   52.32  105.32   1 0.07450-0.25312-0.63376-0.82308-0.76993-0.50838
  -2  -5  -4   88.96   69.74   1 0.02382 0.46671-0.94378-0.81960-0.32970-0.33229
  -2   5  -4  108.27  112.98   1 0.01735 0.34500-0.96238-0.77291-0.27113-0.53252
  -2  -5  -4   69.45   59.34   1-0.09870 0.34410-0.48067-0.35618 0.87132 0.86874
  -2   5  -4  192.77  120.66   1-0.58076-0.25149 0.77903 0.96755 0.23626-0.02439
  -2  -5  -4  141.67   93.48   1-0.47830-0.03462 0.86789 0.99058 0.13408 0.13248
   2  -5   5 3398.16  288.62   1 0.08688-0.30401-0.48640-0.74274-0.86940-0.59658
  -2  -5  -5 3679.17  339.67   1 0.03664 0.54277-0.89509-0.70387-0.44436-0.45820
  -2  -5  -5 3721.57  303.62   1-0.10069 0.40531-0.43407-0.24249 0.89523 0.88142
  -2   5  -5 4181.86  297.02   1-0.63432-0.24151 0.71480 0.97013 0.29442 0.02268
  -2  -5  -5 3839.97  287.47   1-0.57621-0.06899 0.78383 0.97332 0.23149 0.21881
   2  -5   626776.99  933.50   1 0.09529-0.35886-0.34788-0.67123-0.93268-0.64858
  -2   5  -623910.46  689.24   1-0.67643-0.22008 0.65144 0.97358 0.34359 0.06077
  -2  -5  -625168.40  732.56   1-0.64499-0.07424 0.70000 0.95630 0.30655 0.28279
   2  -5   7 3382.36  332.74   1 0.10089-0.41660-0.21849-0.60881-0.97060-0.67511
  -2   5  -7 3222.80  293.29   1-0.71021-0.19016 0.58855 0.97740 0.38625 0.09227
  -2  -5  -7 3458.57  294.05   1-0.69493-0.06040 0.61866 0.94151 0.36651 0.33151
   2  -5   8   77.85  178.24   1 0.10441-0.47637-0.09626-0.55358-0.98986-0.68308
  -2  -5  -8  346.73  128.90   1-0.73239-0.03429 0.53855 0.92819 0.41659 0.37051
  -2   5  -8  141.04  101.78   1-0.73768-0.15406 0.52521 0.98084 0.42421 0.11915
  -2   5  -9 1837.89  211.01   1-0.75986-0.11266 0.46098 0.98340 0.45835 0.14221
  -2  -5  -9 1993.61  247.28   1-0.76041 0.00126 0.45917 0.91559 0.45926 0.40210
  -2  -6   9  713.13  170.17   1 0.10612-0.26206 0.21559-0.53802-0.97070-0.80115
   2  -6  -9 1041.44  160.83   1-0.08944 0.41615-0.63525 0.04054 0.76710 0.90838
  -2   6   9 1255.44  211.47   1 0.10671-0.40148 0.62334-0.05028-0.77463-0.91448
  -2  -6   8 1706.30  214.77   1 0.10661-0.19828 0.15554-0.53107-0.98205-0.82379
   2  -6  -8 1969.79  222.91   1-0.09096 0.35144-0.61446-0.00575 0.78368 0.93619
  -2   6   8 2220.49  207.58   1 0.10670-0.33810 0.60389-0.00287-0.78988-0.94110
  -2  -6   7 1364.83  199.43   1 0.10670-0.13489 0.09804-0.52158-0.98944-0.84246
   2  -6  -7 1047.99  135.70   1-0.09172 0.28748-0.60352-0.06190 0.79205 0.95578
  -2  -6   6  791.02  146.70   1 0.10647-0.07183 0.04347-0.50915-0.99336-0.85766
   2  -6  -6  837.39  109.32   1-0.09160 0.22440-0.60527-0.13074 0.79072 0.96568
  -2  -6   520183.23  739.34   1 0.10596-0.00905-0.00745-0.49309-0.99434-0.86992
   2  -6  -518436.39  608.51   1-0.09031 0.16249-0.62351-0.21607 0.77657 0.96276
  -2   6   516392.14  667.49   1-0.70822-0.96250 0.59266 0.18672 0.38363 0.19674
  -2   6   520271.97  644.95   1 0.10671-0.14790 0.61477 0.20854-0.78144-0.96676
  -2  -6   4  357.90  138.76   1 0.10526 0.05353-0.05354-0.47218-0.99300-0.87987
   2  -6  -4  171.75   83.60   1-0.08727 0.10234-0.66291-0.32256 0.74359 0.94099
  -2   6   4  189.00   75.73   1-0.76658-0.95730 0.43788 0.09873 0.46968 0.27171
  -2   6   4  287.03   88.86   1 0.10659-0.08462 0.65435 0.31497-0.74863-0.94532
  -2  -6   339920.53 1243.74   1 0.10449 0.11606-0.09259-0.44424-0.99020-0.88835
   2   6  -337822.01 1153.13   1 0.08961 0.07797-0.44619-0.09455-0.89043-0.99246
   2  -6  -342569.80 1123.16   1-0.08137 0.04504-0.72778-0.45451 0.68096 0.88959
  -2   6   337469.00 1096.08   1-0.10187-0.22829-0.40206-0.67533 0.90992 0.70128
  -2   6   342135.39 1192.10   1-0.80356-0.93070 0.18760-0.08475 0.56488 0.35582
  -2  -6   338456.91 1197.48   1-0.79193-0.78170 0.31836-0.03320 0.52103 0.62276
  -2   6   343358.79 1116.57   1 0.10570-0.02212 0.71981 0.44728-0.68606-0.89411
  -2  -6   2   36.16  110.39   1 0.10385 0.17871-0.12022-0.40488-0.98729-0.89673
   2   6  -2  -23.17  118.60   1 0.09068 0.01578-0.42926-0.14464-0.89861-0.98935
   2  -6  -2   65.92   84.38   1-0.07076-0.00754-0.81761-0.61144 0.57139 0.79125
  -2   6   2   40.79   60.00   1-0.09237-0.15559-0.59391-0.80009 0.79920 0.57934
  -2  -6   2   47.28   80.57   1-0.80400-0.73019 0.14181-0.14297 0.57746 0.66810
  -2  -6   121913.32  721.63   1 0.10370 0.24184-0.12642-0.34408-0.98654-0.90725
   2   6  -120830.35  764.90   1 0.09021-0.04795-0.43675-0.21914-0.89504-0.97451
   2  -6  -122382.63  718.24   1-0.05312-0.05308-0.91721-0.77809 0.39482 0.62589
  -2   6   121424.82  625.68   1-0.07599-0.07601-0.77689-0.91598 0.62502 0.39393
   2  -6  -119595.24  662.33   1 0.10411 0.10515 0.77471 0.91355-0.62368-0.39289
  -2  -6   0  799.97  147.98   1 0.10472 0.30616-0.08197-0.23265-0.99111-0.92311
   2   6   0  905.81  148.58   1 0.08585-0.11557-0.50065-0.35005-0.86138-0.92957
   2  -6   0  812.41  107.04   1-0.02753-0.09070-0.98878-0.91673 0.14676 0.38906
  -2   6   0  972.64  117.28   1-0.05349 0.00967-0.91563-0.98768 0.39843 0.15613
  -2   6   0  966.70  204.41   1-0.10683-0.04314 0.97791 0.90564-0.17963-0.42182
  -2  -6  -112128.00  543.37   1 0.10663 0.37135 0.15099 0.06731-0.98276-0.92604
   2   6   111759.02  546.28   1 0.06270-0.20198-0.73871-0.65514-0.67109-0.72800
   2  -6   112039.32  440.75   1 0.00270-0.12367-0.99057-0.98545-0.13696 0.11656
  -2   6  -112742.02  488.43   1-0.02924 0.09714-0.98617-0.99115 0.16311-0.09040
  -2   6  -112898.91  528.81   1-0.30987-0.18266 0.95062 0.94529-0.01693-0.27026
   2  -6   112323.36  606.04   1-0.06401-0.19121 0.97523 0.98066-0.21169 0.04159
   2  -6   2  170.23   99.62   1 0.03157-0.15806-0.91631-0.97823-0.39921-0.13444
  -2   6  -2   61.58   98.20   1-0.00849 0.18111-0.99942-0.93733-0.03291-0.29766
  -2   6  -2  316.67  144.28   1-0.44007-0.24932 0.89257 0.95405 0.09822-0.16617
   2  -6   2  267.25  131.66   1-0.18772-0.37843 0.97522 0.91382-0.11700 0.14738
  -2  -6  -2  124.24  148.70   1-0.08852 0.23947 0.97711 0.95972-0.19344-0.14690
   2  -6   3 4239.75  279.71   1 0.05496-0.19791-0.79447-0.92343-0.60481-0.32878
  -2   6  -3 4560.02  332.05   1 0.00635 0.25922-0.98532-0.85636-0.17056-0.44658
  -2   6  -3 4460.23  313.92   1-0.52863-0.27434 0.82888 0.95717 0.18303-0.09245
  -2  -6  -3 4089.14  285.26   1-0.31894 0.07263 0.94772 0.99701-0.00922 0.02616
   2  -6   411840.36  491.83   1 0.07228-0.24381-0.65568-0.85153-0.75156-0.46414
  -2  -6  -412914.53  597.96   1 0.01952 0.47394-0.95657-0.83892-0.29082-0.26753
  -2  -6  -412099.18  567.13   1-0.07744 0.37689-0.76440-0.64644 0.64007 0.66336
  -2   6  -411290.46  443.40   1-0.59312-0.27529 0.76553 0.96064 0.24932-0.03723
  -2  -6  -413394.68  536.86   1-0.47232-0.01720 0.87202 0.98812 0.12840 0.15271
   2   6   412711.68  531.27   1 0.10647-0.34814 0.66913 0.55264-0.73547-0.75721
   2  -6   5 1500.78  218.16   1 0.08471-0.29464-0.51596-0.77883-0.85241-0.55371
  -2  -6  -5 1308.02  183.79   1 0.03711 0.55477-0.89298-0.70829-0.44855-0.43651
  -2  -6  -5 1417.67  172.91   1-0.09105 0.42648-0.61317-0.42813 0.78467 0.79675
  -2   6  -5 1396.22  174.98   1-0.64264-0.26127 0.70332 0.96524 0.30386 0.00621
  -2  -6  -5 1372.19  175.96   1-0.57461-0.05596 0.78548 0.96839 0.22983 0.24305
   2  -6   6 3203.01  290.37   1 0.09347-0.34914-0.38187-0.71176-0.91947-0.60950
  -2  -6  -6 3588.83  290.99   1-0.09307 0.48766-0.58321-0.33107 0.80697 0.80781
  -2   6  -6 3275.77  250.87   1-0.68205-0.23714 0.64185 0.97057 0.35046 0.04173
  -2  -6  -6 3444.17  250.58   1-0.64564-0.06344 0.69908 0.94880 0.30729 0.30943
   2  -6   7  824.03  144.66   1 0.09953-0.40635-0.25457-0.65147-0.96191-0.64066
  -2   6  -7  788.81  130.43   1-0.71399-0.20538 0.58062 0.97607 0.39126 0.07138
  -2  -6  -7  678.14  159.09   1-0.69660-0.05063 0.61550 0.93175 0.36864 0.35954
   2  -6   8   85.36  141.70   1 0.10352-0.46572-0.13336-0.59722-0.98564-0.65300
  -2   6  -8 -129.97  162.88   1-0.74015-0.16797 0.51878 0.98102 0.42782 0.09685
  -2  -6  -8   42.07  195.32   1-0.73446-0.02491 0.53341 0.91644 0.41955 0.39937
  -2   6  -9   46.54  137.27   1-0.76139-0.12564 0.45591 0.98493 0.46088 0.11883
  -2  -6  -9  133.19  114.93   1-0.76247 0.01064 0.45226 0.90208 0.46268 0.43142
  -2  -7   9  460.50  179.71   1 0.10639-0.25024 0.18794-0.57221-0.97639-0.78099
   2  -7  -9  413.14  142.21   1-0.08650 0.43063-0.67212-0.00286 0.73536 0.90252
  -2   7   9  360.55  126.76   1 0.10656-0.41318 0.65852-0.00852-0.74497-0.91060
  -2  -7   8  321.87  133.29   1 0.10670-0.18664 0.12597-0.56720-0.98627-0.80215
   2  -7  -8  639.24  151.51   1-0.08793 0.36600-0.65470-0.05253 0.75074 0.92913
  -2   7   8  669.36  135.01   1 0.10666-0.34969 0.64239 0.04219-0.75891-0.93591
  -2  -7   7 6904.98  467.47   1 0.10660-0.12344 0.06618-0.55998-0.99209-0.81925
   2  -7  -7 7679.50  401.30   1-0.08851 0.30222-0.64740-0.11232 0.75698 0.94659
  -2   7   7 7727.44  441.89   1 0.10668-0.28627 0.63601 0.10266-0.76426-0.95263
  -2  -7   6  454.12  131.72   1 0.10615-0.06061 0.00886-0.55032-0.99431-0.83274
   2  -7  -6  403.42  135.92   1-0.08808 0.23946-0.65290-0.18490 0.75230 0.95313
  -2   7   6  458.50  117.41   1 0.10666-0.22290 0.64209 0.17559-0.75916-0.95889
  -2  -7   5 1593.92  174.27   1 0.10540 0.00192-0.04555-0.53774-0.99338-0.84310
   2  -7  -5 1422.22  138.28   1-0.08629 0.17804-0.67457-0.27366 0.73314 0.94520
  -2   7   5 1394.22  199.70   1-0.69851-0.96424 0.61187 0.21254 0.37106 0.15828
  -2   7   5 1841.25  185.66   1 0.10652-0.15965 0.66413 0.26447-0.73998-0.95108
  -2  -7   4 8801.33  410.81   1 0.10441 0.06423-0.09623-0.52143-0.98986-0.85086
   2  -7  -4 8883.56  360.92   1-0.08252 0.11861-0.71607-0.38225 0.69312 0.91641
  -2   7   4 7415.92  413.28   1-0.76148-0.96364 0.45562 0.12307 0.46102 0.23716
  -2   7   4 8347.87  351.28   1 0.10597-0.09680 0.70602 0.37321-0.70021-0.92267
  -2  -7   339862.77 1200.52   1 0.10330 0.12640-0.14173-0.49994-0.98449-0.85678
   2  -7  -338630.69 1012.88   1-0.07567 0.06227-0.77959-0.51285 0.62170 0.85621
  -2   7   338549.87 1076.80   1-0.80335-0.94193 0.19406-0.07169 0.56299 0.32804
  -2   7   341085.12 1104.34   1 0.10427-0.03511 0.77051 0.50456-0.62883-0.86266
  -2  -7   233297.89  907.67   1 0.10220 0.18860-0.17920-0.47041-0.97848-0.86205
   2   7  -233832.04  923.80   1 0.08581-0.00061-0.50118-0.21002-0.86107-0.97769
   2  -7  -232668.87  655.08   1-0.06410 0.01068-0.86132-0.66165 0.50400 0.74972
  -2   7   233866.19  802.45   1-0.08904-0.16379-0.64049-0.84013 0.76278 0.51704
  -2  -7   234262.87  849.78   1-0.80388-0.71863 0.17377-0.11760 0.56882 0.68537
   2  -7  -233013.02  837.47   1 0.10668 0.18267 0.63572 0.83483-0.76450-0.51931
  -2  -7   1  361.57  104.67   1 0.10145 0.25114-0.20233-0.42655-0.97404-0.86889
   2   7  -1  347.24  122.23   1 0.08378-0.06590-0.52802-0.30388-0.84508-0.95042
   2  -7  -1  379.36  100.33   1-0.04614-0.03457-0.94413-0.81154 0.32631 0.58327
  -2  -7   0 1137.63  159.87   1 0.10174 0.31471-0.19384-0.35107-0.97574-0.88187
   2   7   0 1153.43  161.06   1 0.07614-0.13681-0.61683-0.45970-0.78340-0.87746
   2  -7   0 1159.21  143.32   1-0.02176-0.07341-0.99552-0.93000 0.09196 0.36014
  -2   7   0 1079.13  126.96   1-0.05005 0.00159-0.92981-0.99533 0.36459 0.09641
  -2   7   0  968.97  177.16   1-0.17591-0.12365 0.97626 0.91056-0.12632-0.39443
  -2  -7  -118240.14  719.71   1 0.10475 0.38102-0.08066-0.17089-0.99122-0.90863
   2   7   116370.67  556.75   1 0.04576-0.23044-0.84998-0.75997-0.52481-0.60772
   2  -7   116202.98  530.66   1 0.00584-0.10901-0.98612-0.98753-0.16588 0.11352
  -2   7  -116254.79  501.31   1-0.02750 0.08735-0.98882-0.98727 0.14652-0.13288
   2  -7   116422.75  732.31   1-0.08604-0.20180 0.97696 0.97582-0.19529 0.08390
   2  -7   2 5620.91  331.73   1 0.03206-0.14603-0.91435-0.98280-0.40364-0.11298
  -2   7  -2 5546.51  347.57   1-0.00846 0.16961-0.99941-0.93079-0.03319-0.32381
  -2   7  -2 4973.75  317.41   1-0.46816-0.28885 0.87483 0.94290 0.12446-0.16584
   2  -7   2 4818.08  378.64   1-0.20230-0.38157 0.97363 0.90565-0.10541 0.18488
  -2  -7  -2 5998.16  428.72   1-0.06434 0.27508 0.97526 0.95131-0.21145-0.13900
   2  -7   3  192.33  114.76   1 0.05380-0.18754-0.80208-0.93757-0.59478-0.29288
  -2   7  -3  226.90   81.99   1 0.00530 0.24665-0.98695-0.85146-0.16087-0.46277
  -2   7  -3  242.18  138.02   1-0.54705-0.30420 0.81247 0.94735 0.20151-0.09987
  -2  -7  -3  172.72  104.00   1-0.30671 0.09622 0.95160 0.99448-0.01962 0.04171
   2  -7   4  486.55  130.29   1 0.07044-0.23412-0.67297-0.87535-0.73630-0.42301
  -2   7  -4  384.16  142.07   1-0.60554-0.29915 0.75121 0.95290 0.26266-0.04980
  -2  -7  -4  434.27  119.17   1-0.46760-0.00105 0.87520 0.98471 0.12394 0.17416
   2  -7   5 3311.69  259.30   1 0.08280-0.28502-0.54047-0.80987-0.83727-0.51270
  -2  -7  -5 3494.36  308.16   1 0.03696 0.56615-0.89363-0.71547-0.44725-0.40934
  -2  -7  -5 3467.06  294.31   1-0.07491 0.45415-0.78578-0.60727 0.61394 0.65188
  -2   7  -5 3702.08  301.46   1-0.65116-0.28123 0.69108 0.95958 0.31365-0.00989
  -2  -7  -5 3733.26  266.94   1-0.57417-0.04407 0.78594 0.96226 0.22937 0.26850
   2   7   5 3944.23  293.22   1 0.10589-0.42368 0.71044 0.53368-0.69574-0.73189
   2  -7   6 8993.94  519.08   1 0.09179-0.33929-0.41102-0.74744-0.90698-0.57114
  -2  -7  -6 9243.34  472.75   1-0.08266 0.50960-0.71461-0.46901 0.69461 0.72134
  -2   7  -6 9213.76  427.98   1-0.68788-0.25429 0.63158 0.96685 0.35766 0.02296
  -2  -7  -6 8638.08  419.33   1-0.64725-0.05361 0.69677 0.93990 0.30914 0.33719
   2   7   6 9707.12  503.84   1 0.10654-0.48642 0.66097 0.41736-0.74280-0.76759
   2  -7   7 2269.07  247.32   1 0.09820-0.39615-0.28643-0.68986-0.95305-0.60592
  -2   7  -7 2314.61  193.17   1-0.71801-0.22086 0.57192 0.97397 0.39667 0.05089
  -2  -7  -7 2227.67  216.69   1-0.69905-0.04163 0.61082 0.92048 0.37176 0.38856
   2  -7   8   27.23  133.79   1 0.10259-0.45511-0.16659-0.63700-0.98067-0.62216
  -2   7  -8  143.58  108.07   1-0.74284-0.18211 0.51158 0.98041 0.43180 0.07494
  -2  -7  -8   60.03   99.41   1-0.73712-0.01612 0.52667 0.90310 0.42339 0.42911
   2  -7   9 2909.04  303.48   1 0.10532-0.51567-0.05036-0.58777-0.99316-0.62337
  -2   7  -9 2801.95  214.50   1-0.76312-0.13882 0.45005 0.98566 0.46377 0.09583
  -2  -7  -9 2585.76  266.40   1-0.76495 0.01961 0.44370 0.88691 0.46687 0.46151
  -2  -8   9  444.93  139.82   1 0.10657-0.23851 0.16185-0.60486-0.98104-0.75976
   2  -8  -9  358.45  137.52   1-0.08328 0.44537-0.70812-0.04539 0.70115 0.89419
  -2   8   9  282.90  137.37   1 0.10618-0.42512 0.69293 0.03245-0.71314-0.90455
  -2  -8   8   54.22  263.15   1 0.10670-0.17509 0.09820-0.60151-0.98942-0.77943
   2  -8  -8  -48.81  104.04   1-0.08460 0.38085-0.69383-0.09819 0.71514 0.91940
  -2   8   8    4.22  150.86   1 0.10636-0.36155 0.67987 0.08625-0.72557-0.92835
  -2  -8   7   -1.77  111.22   1 0.10641-0.11209 0.03648-0.59623-0.99365-0.79494
   2  -8  -7  108.98   99.10   1-0.08497 0.31729-0.68975-0.16119 0.71904 0.93452
  -2  -8   6 4197.92  307.82   1 0.10575-0.04947-0.02315-0.58889-0.99412-0.80669
   2  -8  -6 3874.27  240.40   1-0.08420 0.25487-0.69833-0.23686 0.71080 0.93751
  -2   8   6 4261.95  267.67   1 0.10628-0.23484 0.68590 0.22597-0.71989-0.94540
  -2  -8   5  161.29  103.85   1 0.10475 0.01282-0.08044-0.57918-0.99123-0.81509
   2  -8  -5  413.78   82.39   1-0.08190 0.19396-0.72240-0.32802 0.68660 0.92454
  -2   8   5  245.58   91.62   1-0.68600-0.96319 0.63492 0.24219 0.35533 0.11664
  -2   8   5  321.16  108.14   1 0.10589-0.17184 0.71046 0.31738-0.69571-0.93259
  -2  -8   4  -63.64   86.27   1 0.10348 0.07484-0.13485-0.56660-0.98544-0.82058
   2  -8  -4   17.36   78.97   1-0.07744 0.13523-0.76447-0.43718 0.63998 0.88914
  -2   8   4  -32.13   69.40   1-0.75429-0.96790 0.47863 0.15268 0.44938 0.19961
  -2   8   4    4.40   63.98   1 0.10484-0.10949 0.75322 0.42699-0.64935-0.89760
  -2  -8   313184.33  542.29   1 0.10201 0.13666-0.18546-0.55022-0.97734-0.82376
   2  -8  -313187.38  512.23   1-0.06975 0.07972-0.82478-0.56457 0.56113 0.82151
  -2   8   311449.68  504.30   1-0.09773-0.24720-0.50103-0.76124 0.85988 0.59950
  -2   8   313493.98  564.52   1-0.80286-0.95290 0.20600-0.05316 0.55943 0.29858
  -2  -8   2 9865.41  512.65   1 0.10046 0.19840-0.23051-0.52826-0.96787-0.82557
   2   8  -2 9118.62  520.62   1 0.08075-0.01720-0.56540-0.26772-0.82084-0.96334
   2  -8  -210403.21  440.17   1-0.05749 0.02882-0.89713-0.70400 0.43800 0.70961
  -2   8   2 9069.07  431.49   1-0.08587-0.17215-0.67954-0.87266 0.72859 0.45697
  -2  -8   2 8880.76  440.00   1-0.80288-0.70618 0.20564-0.09233 0.55954 0.70198
   2  -8  -2 8718.17  438.28   1 0.10642 0.19397 0.67383 0.86636-0.73117-0.46020
  -2  -8   135304.49  899.38   1 0.09902 0.26025-0.26706-0.49773-0.95857-0.82735
   2   8  -132761.87  868.73   1 0.07719-0.08402-0.60558-0.37491-0.79202-0.92324
   2  -8  -134969.16  764.36   1-0.03957-0.01648-0.96412-0.83806 0.26249 0.54532
  -2   8   131770.71  703.12   1-0.06842-0.09150-0.83393-0.95996 0.54760 0.26476
  -2  -8   0 1207.54  165.38   1 0.09829 0.32279-0.28433-0.44799-0.95367-0.83373
   2   8   0 1250.51  181.17   1 0.06679-0.15769-0.70533-0.54167-0.70572-0.82566
   2  -8   0 1239.09  129.41   1-0.01652-0.05664-0.99896-0.93997 0.04245 0.33650
  -2   8   0 1402.17  175.24   1-0.04731-0.00719-0.94002-0.99901 0.33779 0.04373
  -2   8   0 1259.00  187.32   1-0.24309-0.20228 0.96728 0.90815-0.07250-0.36651
  -2  -8  -1 2778.23  272.62   1 0.09977 0.38753-0.24843-0.34507-0.96349-0.85483
   2   8   1 2541.53  219.22   1 0.03356-0.25416-0.90827-0.81173-0.41702-0.52581
   2  -8   1 2455.53  218.29   1 0.00877-0.09456-0.98120-0.98914-0.19278 0.11250
  -2   8  -1 2268.82  217.25   1-0.02630 0.07703-0.99048-0.98239 0.13510-0.17017
  -2   8  -1 2504.96  231.18   1-0.39642-0.29209 0.91620 0.92404 0.05850-0.24662
   2  -8   1 2731.74  290.31   1-0.10438-0.20870 0.97783 0.97013-0.18149 0.12362
   2  -8   2   43.86   74.97   1 0.03274-0.13383-0.91163-0.98661-0.40969-0.09316
  -2   8  -2  -39.92  101.80   1-0.00870 0.15784-0.99948-0.92432-0.03091-0.34742
  -2   8  -2   24.57  124.63   1-0.49538-0.32751 0.85554 0.93019 0.15046-0.16574
   2  -8   2  -27.79  109.23   1-0.21414-0.38197 0.97207 0.89753-0.09594 0.22027
   2  -8   3 2132.07  192.81   1 0.05299-0.17682-0.80724-0.94926-0.58783-0.26005
  -2   8  -3 1992.27  178.57   1-0.56519-0.33378 0.79506 0.93652 0.22005-0.10723
  -2  -8  -3 2407.93  234.37   1-0.29554 0.11883 0.95488 0.99120-0.02904 0.05820
   2  -8   4 5644.78  375.53   1 0.06895-0.22408-0.68652-0.89544-0.72382-0.38465
  -2   8  -4 5988.67  357.30   1-0.61797-0.32302 0.73607 0.94434 0.27622-0.06215
  -2  -8  -4 5538.42  385.80   1-0.46432 0.01367 0.87738 0.98031 0.12084 0.19696
   2  -8   5 6505.73  432.58   1 0.08114-0.27515-0.56075-0.83668-0.82399-0.47355
  -2  -8  -5 6492.79  468.36   1 0.03556 0.57627-0.89983-0.72820-0.43477-0.37098
  -2  -8  -5 6768.42  458.40   1-0.05084 0.48980-0.92670-0.75486 0.37233 0.43619
  -2   8  -5 5746.19  393.29   1-0.65983-0.30134 0.67808 0.95317 0.32376-0.02569
  -2  -8  -5 6091.28  354.16   1-0.57500-0.03346 0.78508 0.95482 0.23023 0.29527
   2  -8   6 3007.10  261.81   1 0.09026-0.32929-0.43598-0.77892-0.89541-0.53369
  -2  -8  -6 3125.56  290.56   1-0.06818 0.53562-0.83556-0.59649 0.54514 0.59774
  -2   8  -6 3049.72  218.61   1-0.69396-0.27182 0.62046 0.96233 0.36528 0.00469
  -2  -8  -6 3162.63  295.95   1-0.64991-0.04483 0.69291 0.92946 0.31220 0.36616
   2   8   6 3264.17  258.27   1 0.10449-0.50003 0.76410 0.52707-0.63657-0.68713
   2  -8   7  470.91  196.52   1 0.09694-0.38588-0.31437-0.72433-0.94433-0.57133
  -2   8  -7  634.72  160.22   1-0.72225-0.23654 0.56248 0.97113 0.40244 0.03076
  -2  -8  -7  326.50  139.59   1-0.70232-0.03345 0.60447 0.90752 0.37596 0.41866
   2  -8   8  274.63  175.38   1 0.10165-0.44450-0.19628-0.67324-0.97526-0.59089
  -2  -8  -8  269.35  157.85   1-0.74039-0.00794 0.51815 0.88799 0.42817 0.45978
  -2   8  -8  247.64  156.65   1-0.74574-0.19646 0.50362 0.97905 0.43615 0.05339
   2  -8   9 3271.46  309.71   1 0.10474-0.50471-0.08101-0.62497-0.99119-0.59554
  -2   8  -9 3568.33  267.23   1-0.76503-0.15217 0.44342 0.98564 0.46700 0.07316
  -2  -9   9  957.49  206.76   1 0.10668-0.22687 0.13731-0.63595-0.98476-0.73762
   2  -9  -9 1751.23  204.59   1-0.07980 0.46039-0.74296-0.08676 0.66455 0.88346
  -2   9   9 1236.38  220.03   1 0.10556-0.43731 0.72632 0.07242-0.67919-0.89638
  -2  -9   8  666.31  150.09   1 0.10663-0.16362 0.07225-0.63401-0.99166-0.75581
   2  -9  -8  749.24  151.68   1-0.08099 0.39600-0.73150-0.14239 0.67700 0.90714
  -2   9   8  808.86  159.09   1 0.10578-0.37369 0.71605 0.12901-0.68997-0.91853
  -2  -9   7 3433.36  284.51   1 0.10615-0.10081 0.00892-0.63035-0.99430-0.76973
   2  -9  -7 3436.48  277.80   1-0.08112 0.33267-0.73018-0.20815 0.67842 0.91978
  -2   9   7 3480.56  261.81   1 0.10579-0.31029 0.71564 0.19544-0.69041-0.93033
  -2  -9   6 9114.16  494.64   1 0.10528-0.03839-0.05262-0.62490-0.99304-0.77975
   2  -9  -6 8794.65  469.33   1-0.07999 0.27060-0.74112-0.28619 0.66657 0.91916
  -2   9   6 8391.15  386.73   1 0.10553-0.24714 0.72730 0.27395-0.67815-0.92944
  -2  -9   5 1883.70  205.54   1 0.10405 0.02366-0.11221-0.61750-0.98822-0.78621
   2  -9  -5 1988.75  171.45   1-0.07720 0.21020-0.76656-0.37871 0.63751 0.90132
  -2   9   5 1520.53  204.34   1-0.67043-0.95878 0.66135 0.27491 0.33634 0.07179
  -2   9   5 1773.35  167.75   1 0.10483-0.18445 0.75342 0.36692-0.64912-0.91178
  -2  -9   4  369.99  124.84   1 0.10250 0.08540-0.16955-0.60784-0.98017-0.78944
   2  -9  -4  387.81   97.52   1-0.07209 0.15211-0.80784-0.48708 0.58496 0.86000
  -2   9   4  352.68  108.20   1-0.74418-0.96924 0.50793 0.18858 0.43380 0.15814
  -2  -9   325804.97  846.28   1 0.10069 0.14688-0.22406-0.59536-0.96935-0.78991
   2  -9  -326330.91  820.62   1-0.06372 0.09732-0.86353-0.60987 0.50024 0.78650
  -2   9   322156.17  752.95   1-0.09555-0.25656-0.54205-0.79572 0.83489 0.54862
  -2   9   324935.95  812.81   1-0.80184-0.96332 0.22479-0.02776 0.55362 0.26687
  -2  -9   2 1786.53  202.61   1 0.09868 0.20818-0.27532-0.57954-0.95627-0.78790
   2   9  -2 1710.17  194.37   1 0.07561-0.03388-0.62236-0.31814-0.77906-0.94743
   2  -9  -2 1611.94  166.63   1-0.05103 0.04680-0.92593-0.73933 0.37422 0.67170
  -2   9   2 1621.80  156.49   1-0.08291-0.18072-0.71206-0.89865 0.69719 0.39970
  -2  -9   2 1467.59  175.66   1-0.80098-0.69283 0.23736-0.06721 0.54961 0.71795
   2  -9  -2 1319.80  171.49   1 0.10598 0.20508 0.70554 0.89150-0.70069-0.40393
  -2  -9   1 4803.57  306.08   1 0.09666 0.26942-0.32018-0.55739-0.94240-0.78531
   2   9  -1 5171.38  376.58   1 0.07066-0.10209-0.67091-0.43371-0.73815-0.89524
   2  -9  -1 4520.56  239.05   1-0.03342 0.00119-0.97856-0.85904 0.20319 0.51190
  -2   9   1 4561.86  272.46   1-0.06540-0.10001-0.85342-0.97292 0.51709 0.20837
  -2   9   1 5067.70  391.04   1-0.09579-0.12993 0.97749 0.85808-0.18797-0.49679
  -2  -9   046752.28  984.49   1 0.09497 0.33099-0.35416-0.52435-0.93034-0.78453
   2   9   046453.59 1090.36   1 0.05811-0.17789-0.77281-0.60270-0.63196-0.77788
   2  -9   046153.93  974.14   1-0.01172-0.04032-0.99992-0.94747-0.00265 0.31727
  -2   9   045469.05  970.04   1-0.30753-0.27816 0.95134 0.89878-0.01892-0.33884
  -2  -9  -1  735.96  144.61   1 0.09457 0.39386-0.36169-0.46486-0.92748-0.79295
   2   9   1  846.08  140.37   1 0.02450-0.27474-0.94160-0.83854-0.33582-0.47049
   2  -9   1  822.96  145.99   1 0.01153-0.08027-0.97586-0.99033-0.21806 0.11310
  -2   9  -1  741.21  132.53   1-0.02553 0.06627-0.99147-0.97685 0.12778-0.20337
  -2   9  -1  796.14  162.20   1-0.43686-0.34397 0.89447 0.90889 0.09526-0.23577
   2  -9   1  805.95  165.11   1-0.11930-0.21218 0.97816 0.96389-0.17016 0.16086
  -2  -9  -232587.53 1331.64   1 0.10004 0.46260-0.24145-0.27761-0.96524-0.84197
   2  -9   228731.43  879.96   1 0.03356-0.12149-0.90827-0.98978-0.41702-0.07461
  -2   9  -227109.67  849.92   1-0.00916 0.14586-0.99960-0.91791-0.02661-0.36899
   2   9   230878.90 1222.14   1-0.07051-0.43306-0.81937-0.78355 0.56890 0.44552
  -2   9  -228773.03  872.64   1-0.52168-0.36525 0.83475 0.91599 0.17614-0.16597
  -2  -9  -230738.95 1048.21   1 0.10615 0.46866 0.69512 0.65819-0.71100-0.58919
   2  -9   3 1238.96  163.03   1 0.05249-0.16581-0.81046-0.95901-0.58342-0.22976
  -2   9  -3 1328.78  156.96   1-0.58298-0.36301 0.77666 0.92470 0.23859-0.11460
  -2  -9  -3 1186.17  189.47   1-0.28605 0.13976 0.95749 0.98725-0.03701 0.07615
   2  -9   4 7141.94  427.44   1 0.06775-0.21374-0.69706-0.91251-0.71380-0.34875
  -2   9  -4 7202.71  367.20   1-0.63035-0.34684 0.72011 0.93497 0.28996-0.07431
  -2  -9  -4 7511.90  450.96   1-0.46262 0.02681 0.87849 0.97484 0.11925 0.22128
   2  -9   5 2330.40  252.93   1 0.07972-0.26504-0.57747-0.85993-0.81251-0.43619
  -2  -9  -5 2973.36  362.53   1 0.03030 0.58257-0.92121-0.75610-0.38786-0.29818
  -2  -9  -5 3045.39  388.82   1-0.01734 0.53485-0.99858-0.83327 0.05018 0.13993
  -2   9  -5 2519.64  210.01   1-0.66859-0.32154 0.66433 0.94599 0.33414-0.04122
  -2  -9  -5 2764.40  281.05   1-0.57723-0.02426 0.78275 0.94591 0.23256 0.32351
   2  -9   6 3915.59  359.24   1 0.08888-0.31914-0.45728-0.80676-0.88486-0.49727
  -2   9  -6 3101.54  241.72   1-0.70020-0.28951 0.60861 0.95708 0.37323-0.01325
  -2  -9  -6 3200.84  239.75   1-0.65371-0.03719 0.68732 0.91729 0.31661 0.39647
   2  -9   7 2070.91  282.43   1 0.09575-0.37553-0.33882-0.75531-0.93596-0.53709
  -2   9  -7 1849.24  170.17   1-0.72667-0.25240 0.55230 0.96755 0.40854 0.01096
  -2  -9  -7 2551.63  235.31   1-0.70646-0.02614 0.59622 0.89267 0.38133 0.44993
   2  -9   8  588.28  164.64   1 0.10074-0.43387-0.22274-0.70625-0.96965-0.55942
  -2  -9  -8  838.08  170.84   1-0.74428-0.00039 0.50765 0.87089 0.43395 0.49147
  -2   9  -8 1056.34  140.29   1-0.74881-0.21097 0.49492 0.97696 0.44082 0.03216
   2  -9   9  600.68  211.69   1 0.10413-0.49377-0.10873-0.65924-0.98860-0.56708
  -2   9  -9 1516.46  192.12   1-0.76709-0.16568 0.43605 0.98486 0.47055 0.05081
  -2 -10   9  235.64  172.45   1 0.10671-0.21529 0.11433-0.66548-0.98769-0.71469
   2 -10  -9   70.71  112.33   1-0.07605 0.47567-0.77637-0.12671 0.62566 0.87044
  -2  10   9  -77.04  143.65   1 0.10468-0.44974 0.75847 0.11115-0.64324-0.88621
  -2 -10   8 1939.23  254.17   1 0.10650-0.15221 0.04810-0.66471-0.99314-0.73142
   2 -10  -8 1373.49  155.05   1-0.07710 0.41142-0.76741-0.18484 0.63649 0.89250
  -2  10   8 1468.34  172.79   1 0.10492-0.38611 0.75068 0.17021-0.65227-0.90661
  -2 -10   7  192.48  136.83   1 0.10584-0.08958-0.01654-0.66236-0.99424-0.74380
   2 -10  -7    0.73   71.76   1-0.07699 0.34833-0.76834-0.25285 0.63538 0.90262
  -2  10   7    7.68  115.85   1 0.10486-0.32277 0.75256 0.23894-0.65011-0.91581
  -2 -10   6  207.78  108.67   1 0.10477-0.02736-0.07959-0.65842-0.99130-0.75214
   2 -10  -6  217.49   82.12   1-0.07550 0.28662-0.78095-0.33254 0.62001 0.89847
  -2  10   6  129.18   84.40   1 0.10443-0.25981 0.76600 0.31923-0.63429-0.91136
  -2 -10   5 4305.49  341.15   1 0.10332 0.03447-0.14097-0.65281-0.98460-0.75673
   2 -10  -5 4362.73  269.06   1-0.07223 0.22669-0.80676-0.42545 0.58643 0.87612
  -2  10   5 3567.34  309.95   1-0.64950-0.94929 0.69351 0.31366 0.31173 0.02127
  -2 -10   429260.28  943.08   1 0.10151 0.09596-0.20052-0.64536-0.97441-0.75782
   2 -10  -429331.97  855.86   1-0.06656 0.16917-0.84611-0.53188 0.52883 0.82974
  -2  10   425651.63  950.08   1-0.72977-0.96628 0.54492 0.23217 0.41289 0.11132
  -2 -10   3  208.97  135.32   1 0.09938 0.15714-0.25837-0.63614-0.96091-0.75539
   2 -10  -3  122.17   83.08   1-0.05767 0.11490-0.89621-0.64908 0.43985 0.75199
  -2  10   3  134.25   73.66   1-0.79976-0.97269 0.25246 0.00650 0.54463 0.23198
  -2 -10   222346.92  810.01   1 0.09700 0.21803-0.31310-0.62386-0.94475-0.75050
   2  10  -220913.28  827.90   1 0.07048-0.05054-0.67263-0.36188-0.73660-0.93085
   2 -10  -222684.00  733.88   1-0.04478 0.06457-0.94866-0.76860 0.31309 0.63645
  -2  10   220798.05  718.81   1-0.08021-0.18956-0.73901-0.91906 0.66890 0.34553
  -2 -10   220364.35  717.87   1-0.79820-0.67860 0.26889-0.04228 0.53904 0.73328
   2 -10  -219204.14  661.70   1 0.10543 0.21609 0.73181 0.91119-0.67330-0.35076
  -2 -10   111750.28  558.42   1 0.09445 0.27874-0.36395-0.60768-0.92661-0.74364
   2  10  -112267.85  530.34   1 0.06433-0.11995-0.72574-0.48200-0.68494-0.86791
   2 -10  -112207.27  464.38   1-0.02767 0.01847-0.98858-0.87559 0.14811 0.48269
  -2  10   111293.73  455.55   1-0.06286-0.10900-0.86857-0.98157 0.49154 0.15696
  -2  10   111615.17  604.43   1-0.19304-0.23861 0.97468 0.86184-0.11279-0.44752
  -2 -10   052752.51 1460.80   1 0.09195 0.33951-0.40835-0.58507-0.90818-0.73649
   2  10   050807.50 1453.89   1 0.05031-0.19721-0.82386-0.64723-0.56454-0.73633
   2 -10   049584.40 1251.97   1-0.00729-0.02436-0.99900-0.95308-0.04408 0.30173
  -2  10   048847.56 1266.38   1-0.04352-0.02645-0.95271-0.99863 0.30073-0.04507
  -2  10   055390.85 1490.55   1-0.36920-0.35129 0.92871 0.88291 0.03432-0.31153
  -2 -10  -1 3716.02  313.58   1 0.09005 0.40087-0.43934-0.54904-0.89379-0.73338
   2  10   1 3489.81  277.50   1 0.01746-0.29331-0.96211-0.85251-0.27209-0.43264
   2 -10   1 3624.58  271.03   1 0.01416-0.06612-0.97016-0.99116-0.24203 0.11500
  -2  10  -1 3825.85  295.23   1-0.02511 0.05516-0.99199-0.97084 0.12375-0.23328
  -2  10  -1 3885.13  289.03   1-0.47522-0.39377 0.87003 0.89104 0.13115-0.22578
   2 -10   1 3144.92  333.57   1-0.13105-0.21249 0.97818 0.95735-0.16117 0.19576
  -2 -10  -211315.51  643.79   1 0.09084 0.46493-0.42663-0.46932-0.89985-0.75071
   2 -10   211235.66  457.62   1 0.03450-0.10902-0.90435-0.99239-0.42537-0.05708
   2  10   211574.76  534.54   1-0.05752-0.43156-0.89697-0.85452 0.43832 0.28902
  -2  10  -211361.26  523.47   1-0.54698-0.40199 0.81254 0.90036 0.20145-0.16657
   2 -10   2 9310.89  535.09   1-0.23044-0.37538 0.96955 0.88188-0.08279 0.28524
   2 -10   3 1951.45  204.45   1 0.05222-0.15455-0.81211-0.96719-0.58115-0.20161
  -2  10  -3 1848.78  175.54   1-0.60036-0.39184 0.75727 0.91190 0.25708-0.12202
  -2 -10  -3 1742.20  226.53   1-0.27844 0.15881 0.95947 0.98265-0.04335 0.09571
   2 -10   4  935.32  151.42   1 0.06682-0.20315-0.70510-0.92708-0.70594-0.31503
  -2  10  -4  792.42  147.01   1-0.64263-0.37057 0.70334 0.92478 0.30385-0.08633
  -2 -10  -4  959.85  173.87   1-0.46272 0.03815 0.87843 0.96819 0.11934 0.24728
   2 -10   5 6876.99  448.89   1 0.07851-0.25472-0.59117-0.88016-0.80271-0.40052
  -2  10  -5 6187.10  314.58   1-0.67739-0.34178 0.64982 0.93807 0.34476-0.05650
  -2 -10  -5 6743.53  410.72   1-0.58102-0.01660 0.77875 0.93533 0.23653 0.35338
   2 -10   6 5055.67  389.57   1 0.08765-0.30884-0.47539-0.83140-0.87539-0.46192
  -2  10  -6 5177.64  278.90   1-0.70656-0.30732 0.59603 0.95110 0.38146-0.03093
  -2 -10  -6 5720.79  386.85   1-0.65874-0.03078 0.67975 0.90313 0.32248 0.42825
   2 -10   7  693.13  187.66   1 0.09465-0.36510-0.36014-0.78316-0.92808-0.50333
  -2  10  -7  769.45  127.85   1-0.73122-0.26841 0.54141 0.96326 0.41494-0.00853
  -2 -10  -7 1040.21  169.92   1-0.71152-0.01975 0.58582 0.87568 0.38799 0.48248
   2 -10   8 1384.99  275.76   1 0.09986-0.42316-0.24624-0.73629-0.96404-0.52802
  -2 -10  -8 1394.44  200.33   1-0.74882 0.00652 0.49490 0.85153 0.44083 0.52425
  -2  10  -8 1568.35  184.83   1-0.75202-0.22563 0.48551 0.97414 0.44580 0.01124
  -2 -11   9  362.61  243.96   1 0.10669-0.20376 0.09289-0.69346-0.98994-0.69107
  -2  11   9  478.66  154.64   1 0.10354-0.46243 0.78916 0.14842-0.60539-0.87414
  -2 -11   8 2448.55  230.09   1 0.10632-0.14085 0.02572-0.69364-0.99399-0.70641
   2 -11  -8 2956.78  237.46   1-0.07295 0.42710-0.80128-0.22524 0.59381 0.87569
  -2  11   8 3147.91  251.93   1 0.10377-0.39881 0.78352 0.20963-0.61263-0.89275
  -2 -11   7  619.22  199.73   1 0.10549-0.07839-0.03995-0.69232-0.99361-0.71731
   2 -11  -7  905.32  139.97   1-0.07260 0.36425-0.80396-0.29500 0.59022 0.88334
  -2  11   7  801.01  132.54   1 0.10362-0.33556 0.78722 0.28017-0.60790-0.89938
  -2 -11   6  568.42  169.27   1 0.10424-0.01635-0.10416-0.68954-0.98908-0.72406
   2 -11  -6  739.94  133.74   1-0.07077 0.30288-0.81752-0.37565 0.57152 0.87586
  -2 -11   526391.86  855.50   1 0.10258 0.04528-0.16687-0.68526-0.98062-0.72688
   2 -11  -524410.53  711.08   1-0.06707 0.24339-0.84285-0.46807 0.53394 0.84951
  -2 -11   4   94.90  162.79   1 0.10055 0.10654-0.22800-0.67939-0.96845-0.72599
   2 -11  -4   57.17   87.42   1-0.06092 0.18639-0.87937-0.57170 0.47221 0.79900
  -2  11   4   87.21   92.37   1-0.70877-0.95672 0.59153 0.28538 0.38435 0.05689
  -2 -11   3  385.13  114.51   1 0.09814 0.16744-0.28784-0.67214-0.95263-0.72123
   2 -11  -3  434.45   84.24   1-0.05168 0.13242-0.92330-0.68270 0.38058 0.71859
  -2  11   3  458.53  112.54   1-0.79554-0.97992 0.29215 0.05278 0.53079 0.19225
  -2 -11   216279.69  673.83   1 0.09543 0.22799-0.34518-0.66246-0.93367-0.71355
   2 -11  -216068.78  571.40   1-0.03878 0.08210-0.96620-0.79267 0.25485 0.60409
  -2 -11   213498.76  574.00   1-0.79451-0.66346 0.30018-0.01759 0.52786 0.74799
  -2 -11   1 9121.89  441.25   1 0.09246 0.28828-0.39976-0.65003-0.91194-0.70310
   2  11  -1 8984.09  460.36   1 0.05824-0.13757-0.77194-0.52173-0.63301-0.84194
   2 -11  -1 9767.39  405.00   1-0.02228 0.03539-0.99504-0.88858 0.09687 0.45733
  -2  11   1 8935.22  437.09   1-0.06073-0.11841-0.88041-0.98687 0.47030 0.10983
  -2 -11   1 8793.69  400.75   1-0.80403-0.60941 0.14487-0.10612 0.57666 0.78571
  -2  11   1 9965.19  558.12   1-0.28700-0.34401 0.95724 0.85097-0.03621-0.39685
  -2 -11   0  169.55   94.03   1 0.08934 0.34843-0.45022-0.63347-0.88843-0.69087
   2  11   0  184.95   77.28   1 0.04328-0.21577-0.86315-0.67998-0.50307-0.70075
   2 -11   0  116.27   99.49   1-0.00321-0.00873-0.99662-0.95710-0.08207 0.28960
  -2  11   0  158.83   91.78   1-0.04228-0.03673-0.95648-0.99587 0.28869-0.08299
  -2  11   0  236.93  121.51   1-0.42634-0.41987 0.90050 0.86128 0.08560-0.28617
  -2 -11  -130662.22 1038.97   1 0.08639 0.40874-0.49326-0.60949-0.86558-0.67929
   2 -11   130142.99  872.10   1 0.01667-0.05208-0.96411-0.99164-0.26494 0.11798
   2  11   130122.76  948.85   1 0.01173-0.31056-0.97544-0.85932-0.21990-0.40633
  -2  11  -130327.73  922.30   1-0.51143-0.44142 0.84312 0.87071 0.16606-0.21678
   2 -11   130170.10 1176.31   1-0.13988-0.20988 0.97805 0.95065-0.15437 0.22847
  -2 -11  -219838.17  841.71   1 0.08456 0.47018-0.51788-0.56711-0.85125-0.67624
   2 -11   221375.90  722.43   1 0.03553-0.09647-0.89994-0.99451-0.43454-0.04037
   2  11   219749.34  684.40   1-0.05072-0.43628-0.92719-0.87821 0.37114 0.19596
  -2  11  -220521.37  714.92   1-0.57124-0.43769 0.78895 0.88336 0.22632-0.16760
  -2 -11  -315851.90  957.10   1 0.10631 0.55537 0.02454 0.04211-0.99403-0.83053
  -2 -11  -317832.56 1001.39   1 0.09119 0.54010-0.42104-0.40324-0.90244-0.73870
   2 -11   315595.51  582.90   1 0.05217-0.14308-0.81245-0.97407-0.58067-0.17525
  -2  11  -315439.36  555.45   1-0.61729-0.42021 0.73691 0.89813 0.27548-0.12953
  -2 -11  -315431.10  669.44   1-0.27295 0.17574 0.96083 0.97745-0.04792 0.11706
   2 -11   4 2172.28  233.54   1 0.06611-0.19232-0.71105-0.93957-0.70001-0.28322
  -2  11  -4 2063.23  186.38   1-0.65476-0.39413 0.68576 0.91378 0.31783-0.09826
  -2 -11  -4 1985.80  230.17   1-0.46483 0.04748 0.87704 0.96022 0.12133 0.27517
   2 -11   513868.97  613.93   1 0.07750-0.24420-0.60229-0.89782-0.79449-0.36643
  -2  11  -513775.56  495.60   1-0.68622-0.36201 0.63453 0.92941 0.35560-0.07159
  -2 -11  -513315.95  590.15   1-0.58652-0.01066 0.77283 0.92281 0.24232 0.38508
   2 -11   6 1973.04  223.49   1 0.08657-0.29839-0.49072-0.85327-0.86700-0.42765
  -2  11  -6 1705.84  165.56   1-0.71299-0.32520 0.58273 0.94440 0.38993-0.04835
  -2 -11  -6 1924.84  219.32   1-0.66510-0.02570 0.66988 0.88668 0.32999 0.46166
   2 -11   7 2171.54  293.54   1 0.09365-0.35457-0.37866-0.80822-0.92078-0.47016
  -2  11  -7 1938.36  251.03   1-0.73589-0.28452 0.52981 0.95826 0.42161-0.02776
  -2 -11  -7 2168.41  230.70   1-0.71754-0.01433 0.57295 0.85620 0.39604 0.51643
   2 -11   8  -46.63  158.75   1 0.09902-0.41246-0.26709-0.76367-0.95856-0.49666
  -2  11  -8   37.12  169.90   1-0.75534-0.24041 0.47539 0.97062 0.45105-0.00940
  -2 -12   9 4067.90  324.21   1 0.10663-0.19228 0.07298-0.71992-0.99161-0.66688
  -2 -12   8   56.42  119.92   1 0.10611-0.12952 0.00507-0.72084-0.99434-0.68088
   2 -12  -8   58.93   94.83   1-0.06858 0.44301-0.83287-0.26336 0.54919 0.85696
  -2 -12   7 8003.13  406.15   1 0.10512-0.06721-0.06138-0.72030-0.99256-0.69039
   2 -12  -7 7948.71  420.24   1-0.06799 0.38039-0.83680-0.33437 0.54326 0.86225
  -2 -12   6  733.57  208.09   1 0.10370-0.00535-0.12642-0.71835-0.98654-0.69565
   2 -12  -6  704.30  104.76   1-0.06584 0.31934-0.85067-0.41533 0.52155 0.85176
  -2 -12   5  465.81  170.67   1 0.10186 0.05610-0.19006-0.71500-0.97647-0.69686
   2 -12  -5  448.49  115.07   1-0.06175 0.26031-0.87482-0.50661 0.48049 0.82193
  -2  12   5  500.68  151.97   1-0.58432-0.90699 0.77521 0.40853 0.24000-0.10226
  -2 -12   4  936.11  154.76   1 0.09961 0.11717-0.25266-0.71050-0.96241-0.69386
  -2  12   4  841.36  152.03   1-0.67795-0.93708 0.64888 0.34901 0.34543-0.00791
  -2 -12   3 9891.97  467.01   1 0.09699 0.17782-0.31333-0.70416-0.94467-0.68740
   2 -12  -310206.97  404.73   1-0.04579 0.14984-0.94533-0.71126 0.32286 0.68676
  -2  12   3 9102.25  410.57   1-0.78680-0.98263 0.34931 0.11654 0.50883 0.14438
  -2 -12   2 5018.62  322.74   1 0.09401 0.23810-0.37222-0.69603-0.92337-0.67737
   2 -12  -2 4883.24  270.44   1-0.03304 0.09937-0.97933-0.81233 0.19954 0.57466
  -2  12   2 4846.85  418.82   1-0.18332-0.31529 0.97564 0.80909-0.12048-0.49593
  -2 -12   1   17.68  116.73   1 0.09070 0.29806-0.42887-0.68567-0.89879-0.66408
   2  12  -1  -27.18   99.59   1 0.05247-0.15486-0.81055-0.55381-0.58330-0.81810
   2 -12  -1   91.88   67.90   1-0.01723 0.05197-0.99864-0.89872 0.04908 0.43542
  -2 -12   1   -4.27   84.40   1-0.80348-0.59741 0.19016-0.06743 0.56413 0.79909
  -2  12   1   24.52  115.27   1-0.37658-0.44509 0.92548 0.82604 0.04083-0.34575
  -2 -12   0 2002.42  192.62   1 0.08716 0.35778-0.48246-0.67225-0.87156-0.64812
   2  12   0 2030.00  214.77   1 0.03694-0.23363-0.89373-0.70403-0.44707-0.67063
   2 -12   0 2216.43  208.94   1 0.00063 0.00663-0.99303-0.96005-0.11781 0.27974
  -2  12   0 1915.25  193.82   1-0.47930-0.48427 0.86719 0.83456 0.13504-0.26263
  -2 -12  -115767.38  679.55   1 0.08354 0.41742-0.53114-0.65391-0.84315-0.63099
   2 -12   113118.13  516.96   1 0.01909-0.03814-0.95775-0.99181-0.28694 0.12186
   2  12   115262.86  614.61   1 0.00689-0.32692-0.98444-0.86179-0.17554-0.38785
  -2  12  -115930.21  630.13   1-0.54545-0.48689 0.81394 0.84812 0.19990-0.20885
   2 -12   114561.65  744.23   1-0.14602-0.20458 0.97789 0.94392-0.14964 0.25911
  -2 -12  -210593.64  582.18   1 0.08037 0.47752-0.56983-0.62558-0.81782-0.61693
   2 -12   211139.10  431.40   1 0.03664-0.08384-0.89508-0.99618-0.44439-0.02433
   2  12   210900.38  481.18   1-0.04679-0.44388-0.94187-0.88636 0.33268 0.13163
  -2  12  -211268.32  434.46   1-0.59443-0.47232 0.76406 0.86505 0.25072-0.16911
  -2 -12  -3   82.14   91.82   1 0.07990 0.54032-0.57535-0.56408-0.81399-0.62438
   2 -12   3  130.50  123.54   1 0.05229-0.13143-0.81170-0.97984-0.58172-0.15041
  -2  12  -3  -93.93  110.65   1-0.63372-0.44808 0.71560 0.88340 0.29375-0.13716
  -2 -12  -3   16.20  132.29   1-0.26983 0.19031 0.96158 0.97163-0.05051 0.14037
   2 -12   4 2267.99  208.68   1 0.06561-0.18129-0.71525-0.95029-0.69577-0.25311
  -2  12  -4 1923.64  193.29   1-0.66668-0.41750 0.66737 0.90197 0.33187-0.11012
  -2 -12  -4 1871.47  231.64   1-0.46921 0.05454 0.87412 0.95072 0.12546 0.30520
   2 -12   5 5076.11  316.08   1 0.07667-0.23349-0.61120-0.91326-0.78774-0.33380
  -2  12  -5 5013.04  296.10   1-0.69500-0.38223 0.61852 0.92000 0.36660-0.08650
  -2 -12  -5 4380.73  310.28   1-0.59393-0.00663 0.76462 0.90802 0.25019 0.41885
   2 -12   6  690.96  167.85   1 0.08563-0.28779-0.50360-0.87268-0.85967-0.39445
  -2  12  -6  700.99  146.41   1-0.71946-0.34312 0.56873 0.93699 0.39863-0.06555
  -2 -12  -6 1060.66  181.41   1-0.67290-0.02206 0.65730 0.86752 0.33932 0.49690
   2 -12   7  154.44  186.21   1 0.09275-0.34394-0.39468-0.83077-0.91412-0.43762
  -2  12  -7   -4.24  133.30   1-0.74063-0.30071 0.51751 0.95256 0.42852-0.04674
  -2 -12  -7   31.96  120.63   1-0.72457-0.00991 0.55717 0.83383 0.40563 0.55193
   2 -12   8  164.98  139.53   1 0.09824-0.40171-0.28548-0.78859-0.95333-0.46555
  -2  12  -8  227.17  120.31   1-0.75876-0.25527 0.46457 0.96640 0.45655-0.02979
  -2 -13   9 1862.21  230.87   1 0.10654-0.18083 0.05456-0.74489-0.99280-0.64220
  -2 -13   8 1241.82  196.33   1 0.10587-0.11821-0.01389-0.74635-0.99428-0.65496
   2 -13  -8 1308.19  231.15   1-0.06397 0.45927-0.86205-0.29916 0.50275 0.83640
  -2 -13   7 1315.59  181.00   1 0.10474-0.05605-0.08089-0.74636-0.99120-0.66316
   2 -13  -7 1700.86  182.97   1-0.06317 0.39685-0.86675-0.37093 0.49471 0.83959
  -2 -13   6 3423.24  300.85   1 0.10316 0.00566-0.14650-0.74498-0.98381-0.66706
   2 -13  -6 3439.17  270.42   1-0.06074 0.33606-0.88035-0.45161 0.47040 0.82650
  -2 -13   514189.59  609.98   1 0.10117 0.06695-0.21071-0.74219-0.97229-0.66682
   2 -13  -513063.57  499.96   1-0.05635 0.27724-0.90262-0.54094 0.42672 0.79404
  -2  13   511218.66  613.89   1-0.53157-0.86568 0.82634 0.46624 0.18596-0.18221
  -2 -13   4 9665.85  452.61   1 0.09874 0.12784-0.27392-0.73830-0.95666-0.66224
   2 -13  -410464.96  456.56   1-0.04958 0.22079-0.93163-0.63703 0.35999 0.73853
  -2  13   4 9391.61  468.29   1-0.62642-0.89699 0.72529 0.43199 0.28557-0.09368
  -2 -13   3 1068.53  156.25   1 0.09593 0.18829-0.33524-0.73260-0.93723-0.65408
   2 -13  -3 1546.46  141.32   1-0.04004 0.16711-0.96286-0.73532 0.26701 0.65678
  -2  13   3 1356.22  188.22   1-0.76726-0.97454 0.43541 0.20924 0.47086 0.08051
  -2 -13   213875.46  542.96   1 0.09274 0.24837-0.39485-0.72519-0.91405-0.64218
   2 -13  -213359.62  431.83   1-0.02756 0.11637-0.98873-0.82827 0.14710 0.54810
  -2  13   213390.90  662.15   1-0.33098-0.47448 0.94363 0.78396 0.00108-0.40033
  -2 -13   111599.07  520.34   1 0.08920 0.30809-0.45238-0.71571-0.88735-0.62675
   2  13  -111668.53  567.30   1 0.04701-0.17185-0.84307-0.57980-0.53574-0.79642
   2 -13  -113220.01  519.75   1-0.01247 0.06824-0.99991-0.90652 0.00438 0.41660
  -2 -13   110375.23  489.89   1-0.80120-0.58369 0.23438-0.02982 0.55057 0.81142
  -2  13   112309.90  556.33   1-0.45779-0.53774 0.88162 0.78876 0.11471-0.29778
  -2 -13   015321.01  634.78   1 0.08537 0.36752-0.50718-0.70350-0.85759-0.60828
   2  13   015053.98  579.80   1 0.03119-0.25091-0.91778-0.72155-0.39585-0.64528
   2 -13   015817.12  601.36   1 0.00426 0.02179-0.98847-0.96201-0.15132 0.27210
  -2  13   016422.35  657.19   1-0.52794-0.54436 0.82946 0.80341 0.18235-0.24122
  -2 -13  -1 3046.09  248.14   1 0.08138 0.42680-0.55790-0.68720-0.82590-0.58786
   2 -13   1 3000.39  276.00   1 0.02144-0.02427-0.95108-0.99167-0.30818 0.12649
   2  13   1 2794.56  244.60   1 0.00267-0.34267-0.99061-0.86142-0.13665-0.37484
  -2  13  -1 3117.04  250.21   1-0.57727-0.53015 0.78271 0.82347 0.23260-0.20205
   2 -13   1 2843.92  331.50   1-0.14966-0.19678 0.97777 0.93724-0.14682 0.28784
  -2 -13  -221232.78  812.91   1 0.07759 0.48626-0.60133-0.66362-0.79521-0.56845
   2 -13   222123.22  596.54   1 0.03781-0.07114-0.88979-0.99742-0.45478-0.00885
   2  13   221404.90  697.79   1-0.04450-0.45311-0.94958-0.88753 0.31033 0.08340
  -2  13  -222604.33  655.85   1-0.61650-0.50583 0.73791 0.84548 0.27460-0.17113
  -2 -13  -3 8291.38  563.15   1 0.07518 0.54712-0.62683-0.62210-0.77552-0.56003
   2 -13   3 7957.39  438.56   1 0.05256-0.11964-0.81000-0.98467-0.58406-0.12687
   2  13   3 8554.18  497.45   1-0.09671-0.56858-0.52084-0.52599 0.84815 0.63249
  -2  13  -3 8643.50  442.97   1-0.64961-0.47540 0.69335 0.86773 0.31185-0.14496
  -2 -13  -3 7322.84  438.30   1-0.26934 0.20223 0.96169 0.96518-0.05092 0.16588
   2 -13   4 8575.15  417.55   1 0.06529-0.17008-0.71794-0.95951-0.69303-0.22449
  -2  13  -4 8782.50  386.85   1-0.67837-0.44062 0.64817 0.88936 0.34594-0.12195
  -2 -13  -4 7809.97  451.35   1-0.47615 0.05904 0.86939 0.93940 0.13204 0.33769
   2 -13   525689.55  848.05   1 0.07601-0.22262-0.61818-0.92677-0.78234-0.30253
  -2  13  -526250.51  751.72   1-0.70369-0.40237 0.60176 0.90985 0.37773-0.10127
  -2 -13  -525413.26  862.81   1-0.60346-0.00472 0.75366 0.89048 0.26041 0.45498
   2 -13   6  329.22  170.65   1 0.08484-0.27706-0.51432-0.88993-0.85338-0.36229
  -2  13  -6  275.78  104.95   1-0.72593-0.36104 0.55401 0.92888 0.40752-0.08256
  -2 -13  -6  534.06  148.09   1-0.68226-0.01998 0.64148 0.84511 0.35071 0.53420
   2 -13   7   75.79  142.72   1 0.09195-0.33321-0.40844-0.85106-0.90813-0.40576
  -2  13  -7  166.03  141.43   1-0.74541-0.31694 0.50452 0.94617 0.43566-0.06550
   2 -13   8 2060.10  274.18   1 0.09753-0.39090-0.30163-0.81127-0.94842-0.43477
  -2  13  -8 2324.85  199.23   1-0.76223-0.27019 0.45307 0.96150 0.46229-0.04996
  -2 -14   8  212.77  140.45   1 0.10563-0.10691-0.03122-0.77023-0.99391-0.62873
   2 -14  -8  -28.75  124.95   1-0.05920 0.47557-0.88850-0.33214 0.45503 0.81456
  -2 -14   7  527.75  206.37   1 0.10436-0.04488-0.09857-0.77059-0.98964-0.63574
   2 -14  -7  971.29  133.29   1-0.05821 0.41334-0.89355-0.40427 0.44516 0.81590
  -2 -14   617717.24  790.59   1 0.10265 0.01668-0.16449-0.76952-0.98102-0.63840
   2 -14  -619238.48  796.33   1-0.05554 0.35279-0.90642-0.48421 0.41869 0.80067
  -2 -14   5 7448.32  463.53   1 0.10051 0.07784-0.22898-0.76701-0.96822-0.63689
   2 -14  -5 7581.46  367.98   1-0.05091 0.29421-0.92643-0.57129 0.37300 0.76620
  -2 -14   412463.16  548.95   1 0.09794 0.13857-0.29242-0.76333-0.95125-0.63095
   2 -14  -413416.43  515.87   1-0.04397 0.23793-0.95127-0.66320 0.30518 0.70961
  -2  14   412533.29  663.22   1-0.52682-0.80884 0.83042 0.54371 0.18124-0.22393
  -2 -14   3  884.48  148.36   1 0.09498 0.19887-0.35392-0.75781-0.93043-0.62141
   2 -14  -3 1055.01  128.46   1-0.03446 0.18422-0.97640-0.75540 0.21317 0.62882
  -2  14   3 1170.57  207.00   1-0.71029-0.92901 0.58839 0.36882 0.38635-0.02989
  -2  14   3 1260.90  281.77   1-0.31040-0.52875 0.95046 0.73021-0.01649-0.43267
  -2 -14   2 3236.78  261.07   1 0.09164 0.25879-0.41363-0.75050-0.90582-0.60807
   2 -14  -2 2820.25  201.07   1-0.02234 0.13312-0.99499-0.84106 0.09742 0.52429
  -2  14   2 2931.66  276.42   1-0.47120-0.62614 0.87277 0.71969 0.12735-0.29997
  -2 -14   1 2675.54  244.22   1 0.08794 0.31836-0.47119-0.74105-0.87763-0.59117
   2 -14  -1 2577.74  191.05   1-0.00799 0.08425-0.99926-0.91240-0.03757 0.40052
  -2 -14   1 1713.34  150.39   1-0.79727-0.56831 0.27752 0.00672 0.53603 0.82278
  -2  14   1 2452.55  234.84   1-0.53068-0.62207 0.82711 0.74083 0.18508-0.25332
  -2 -14   0 5906.41  323.18   1 0.08395 0.37763-0.52595-0.72880-0.84635-0.57116
   2  14   0 5311.27  323.40   1 0.02593-0.26769-0.93686-0.73411-0.34871-0.62403
   2 -14   0 6209.72  303.70   1 0.00770 0.03675-0.98309-0.96316-0.18294 0.26637
  -2  14   0 6276.26  348.64   1-0.57225-0.60010 0.78792 0.76846 0.22736-0.22212
  -2 -14  -1 2703.89  265.23   1 0.07978 0.43673-0.57670-0.71254-0.81304-0.54913
   2 -14   1 2455.78  208.27   1 0.02372-0.01046-0.94410-0.99122-0.32878 0.13178
   2  14   1 2415.98  241.83   1-0.00110-0.35797-0.99481-0.85909-0.10172-0.36578
  -2  14  -1 2442.69  219.13   1-0.60690-0.57121 0.74960 0.79694 0.26413-0.19643
   2 -14   1 2348.20  303.09   1-0.15098-0.18666 0.97772 0.93062-0.14579 0.31478
  -2 -14  -2   75.85   93.88   1 0.07576 0.49597-0.62080-0.68962-0.78029-0.52765
   2 -14   2  165.66  131.22   1 0.03904-0.05839-0.88411-0.99827-0.46563 0.00618
   2  14   2   42.75   71.03   1-0.04323-0.46338-0.95358-0.88500 0.29799 0.04518
  -2  14  -2   28.69   89.17   1-0.63744-0.53821 0.71055 0.82471 0.29794-0.17370
  -2 -14  -311110.73  612.09   1 0.07276 0.55623-0.65105-0.65285-0.75553-0.51417
   2 -14   311488.45  444.77   1 0.05296-0.10771-0.80747-0.98867-0.58751-0.10445
   2  14   310543.06  462.27   1-0.09088-0.57428-0.61553-0.61414 0.78285 0.54131
  -2  14  -310888.84  439.49   1-0.66491-0.50215 0.67017 0.85114 0.32976-0.15296
  -2 -14  -310186.02  548.36   1-0.27182 0.21119 0.96110 0.95802-0.04886 0.19385
  -2 -14  -4 1993.61  274.15   1 0.10375 0.65072-0.12447-0.05956-0.98678-0.75697
  -2 -14  -4 2011.15  614.02   1 0.07497 0.62174-0.62894-0.56372-0.77382-0.54373
   2 -14   4 1703.42  193.17   1 0.06512-0.15872-0.71932-0.96742-0.69161-0.19720
  -2  14  -4 1676.37  191.37   1-0.68985-0.46355 0.62801 0.87592 0.36012-0.13369
  -2 -14  -4 1849.82  228.05   1-0.48603 0.06060 0.86241 0.92583 0.14147 0.37302
   2 -14   5  472.69  132.67   1 0.07550-0.21160-0.62347-0.93860-0.77818-0.27249
  -2  14  -5  484.21  124.47   1-0.71226-0.42238 0.58428 0.89897 0.38896-0.11593
  -2 -14  -5  532.27  142.33   1-0.61540-0.00521 0.73928 0.86951 0.27339 0.49387
   2 -14   6  434.91  135.84   1 0.08416-0.26620-0.52311-0.90525-0.84809-0.33112
  -2  14  -6  503.64  119.96   1-0.73237-0.37892 0.53860 0.92007 0.41657-0.09941
  -2 -14  -6  406.04  107.67   1-0.69275-0.01876 0.62271 0.81938 0.36375 0.57293
   2 -14   7 3160.46  277.74   1 0.09124-0.32239-0.42017-0.86933-0.90284-0.37459
  -2  14  -7 3706.97  277.10   1-0.75021-0.33319 0.49085 0.93910 0.44299-0.08407
   2 -14   8 1050.83  223.32   1 0.09687-0.38002-0.31573-0.83191-0.94388-0.40436
  -2  14  -8  725.47  176.56   1-0.76574-0.28515 0.44089 0.95592 0.46823-0.06992
  -2 -15   8  232.88  147.53   1 0.10537-0.09562-0.04697-0.79254-0.99332-0.60227
   2 -15  -8   79.34  147.89   1-0.05427 0.49202-0.91217-0.36235 0.40618 0.79158
  -2 -15   7 1751.85  191.03   1 0.10399-0.03371-0.11449-0.79306-0.98796-0.60819
   2 -15  -7 1693.30  222.10   1-0.05312 0.42995-0.91722-0.43447 0.39480 0.79143
  -2 -15   6 2294.43  277.30   1 0.10216 0.02774-0.18051-0.79209-0.97825-0.60976
   2 -15  -6 2408.85  206.57   1-0.05026 0.36959-0.92898-0.51330 0.36668 0.77454
  -2 -15   5  199.77  162.65   1 0.09989 0.08879-0.24541-0.78987-0.96425-0.60680
   2 -15  -5    0.16   66.76   1-0.04546 0.31118-0.94643-0.59782 0.31968 0.73876
  -2 -15   4   -2.21  148.67   1 0.09722 0.14938-0.30841-0.78585-0.94627-0.60009
   2 -15  -4   26.75   81.78   1-0.03845 0.25497-0.96705-0.68551 0.25164 0.68194
  -2 -15   3 4364.31  293.57   1 0.09414 0.20957-0.36970-0.78012-0.92436-0.58947
   2 -15  -3 4200.82  266.11   1-0.02906 0.20114-0.98645-0.77198 0.16144 0.60297
  -2 -15   2 4103.77  342.26   1 0.09069 0.26938-0.42904-0.77245-0.89871-0.57509
   2 -15  -2 4150.62  257.81   1-0.01736 0.14963-0.99858-0.85118 0.05032 0.50308
  -2  15   2 4364.87  353.86   1-0.59843-0.76481 0.75950 0.61299 0.25501-0.19822
  -2 -15   1 5361.18  347.05   1 0.08690 0.32886-0.48603-0.76243-0.86960-0.55726
   2 -15  -1 5224.28  281.38   1-0.00377 0.10004-0.99703-0.91659-0.07685 0.38709
  -2 -15   1 3897.31  270.06   1-0.79175-0.55134 0.31959 0.04219 0.52056 0.83321
  -2  15   1 4864.42  323.77   1-0.59469-0.69753 0.76376 0.68406 0.25100-0.21330
  -2 -15   0 4950.14  295.92   1 0.08284 0.38806-0.53998-0.74936-0.83758-0.53652
   2  15   0 4481.02  320.81   1 0.02109-0.28405-0.95210-0.74281-0.30504-0.60624
   2 -15   0 4891.94  267.02   1 0.01097 0.05154-0.97700-0.96361-0.21291 0.26228
  -2 -15   0 4038.10  271.07   1-0.80351-0.49953 0.18905-0.02155 0.56445 0.86602
  -2  15   0 5232.37  297.84   1-0.61226-0.65155 0.74313 0.73025 0.26996-0.20542
  -2 -15  -1 1023.89  152.11   1 0.07864 0.44712-0.58964-0.73201-0.80382-0.51403
   2 -15   1  922.85  130.93   1 0.02594 0.00328-0.93683-0.99047-0.34881 0.13763
   2  15   1  835.72  156.19   1-0.00457-0.37302-0.99757-0.85538-0.06949-0.35939
  -2  15  -1  953.35  165.17   1-0.63435-0.61010 0.71477 0.76870 0.29445-0.19202
   2 -15   1  729.69  216.49   1-0.15016-0.17440 0.97775 0.92409-0.14643 0.34006
  -2 -15  -213448.94  670.05   1 0.07462 0.50636-0.63256-0.70791-0.77090-0.49239
   2 -15   213871.72  554.39   1 0.04031-0.04559-0.87805-0.99874-0.47685 0.02083
   2  15   213222.74  604.97   1-0.04265-0.47432-0.95535-0.88024 0.29235 0.01367
  -2  15  -212886.87  526.19   1-0.65723-0.56945 0.68203 0.80277 0.32071-0.17683
  -2 -15  -3 4455.07  363.46   1 0.07153 0.56654-0.66277-0.67110-0.74539-0.47816
   2 -15   3 4421.03  268.70   1 0.05347-0.09568-0.80421-0.99194-0.59192-0.08298
   2  15   3 4171.89  362.72   1-0.08611-0.58103-0.67675-0.66883 0.73115 0.46374
  -2  15  -3 4445.70  265.21   1-0.67960-0.52827 0.64608 0.83363 0.34744-0.16119
  -2 -15  -3 4204.61  359.65   1-0.27766 0.21679 0.95966 0.95002-0.04400 0.22462
  -2 -15  -3 4153.98  360.57   1 0.10671 0.60195 0.62655 0.61699-0.77204-0.50691
  -2 -15  -4 6010.04  458.24   1 0.10660 0.66510 0.06486 0.12322-0.99218-0.73651
  -2 -15  -4 6276.48  528.59   1 0.07210 0.63038-0.65736-0.59868-0.75011-0.49415
   2 -15   4 6360.23  382.32   1 0.06509-0.14721-0.71955-0.97419-0.69137-0.17108
  -2  15  -4 5639.42  310.06   1-0.70093-0.48607 0.60720 0.86170 0.37416-0.14555
  -2 -15  -4 5251.73  377.94   1-0.49933 0.05874 0.85255 0.90940 0.15428 0.41174
   2 -15   5   71.01  120.40   1 0.07513-0.20043-0.62728-0.94894-0.77515-0.24358
  -2  15  -5  -69.80  119.02   1-0.72066-0.44224 0.56606 0.88734 0.40026-0.13053
  -2 -15  -5   34.65  120.31   1-0.63005-0.00843 0.72051 0.84416 0.28963 0.53601
   2 -15   6 1275.38  226.25   1 0.08362-0.25522-0.53020-0.91887-0.84373-0.30089
  -2  15  -6 1139.65  146.40   1-0.73874-0.39674 0.52248 0.91055 0.42575-0.11613
   2 -15   7 -101.57  125.69   1 0.09063-0.31146-0.43007-0.88576-0.89823-0.34411
  -2  15  -7  -59.91  126.76   1-0.75499-0.34941 0.47649 0.93134 0.45048-0.10248
   2 -15   8 1035.53  246.50   1 0.09629-0.36907-0.32796-0.85066-0.93977-0.37437
  -2  15  -8 1099.76  267.60   1-0.76926-0.30011 0.42804 0.94967 0.47435-0.08969
  -2 -16   7 1801.46  227.80   1 0.10364-0.02252-0.12874-0.81386-0.98624-0.58061
   2 -16  -7 2103.62  245.98   1-0.04795 0.44666-0.93775-0.46154 0.34396 0.76646
  -2 -16   6 4339.95  371.70   1 0.10171 0.03883-0.19468-0.81281-0.97557-0.58122
   2 -16  -6 3780.51  300.34   1-0.04495 0.38643-0.94812-0.53897 0.31471 0.74844
  -2 -16   5  178.81  156.63   1 0.09934 0.09977-0.25940-0.81040-0.96064-0.57731
   2 -16  -5   85.85   76.59   1-0.04005 0.32812-0.96284-0.62076 0.26706 0.71202
  -2 -16   4 3330.81  258.03   1 0.09657 0.16026-0.32208-0.80605-0.94177-0.56972
   2 -16  -4 3371.43  234.61   1-0.03304 0.27191-0.97932-0.70432 0.19955 0.65573
  -2 -16   3  811.84  157.90   1 0.09342 0.22037-0.38288-0.79983-0.91906-0.55829
   2 -16  -3  755.32  111.87   1-0.02386 0.21788-0.99344-0.78550 0.11182 0.57922
  -2 -16   2 2095.60  227.98   1 0.08991 0.28013-0.44152-0.79146-0.89273-0.54324
   2 -16  -2 2168.74  194.64   1-0.01261 0.16591-0.99990-0.85904 0.00564 0.48427
  -2  16   2 2353.76  244.38   1-0.70779-0.88584 0.59352 0.45393 0.38308-0.09605
  -2 -16   1 9732.29  459.10   1 0.08608 0.33956-0.49753-0.78046-0.86316-0.52494
   2 -16  -1 9155.06  408.32   1 0.00024 0.11559-0.99345-0.91954-0.11423 0.37559
  -2  16   1 9261.80  478.13   1-0.64968-0.76396 0.69325 0.62014 0.31194-0.17828
  -2 -16   010282.19  517.81   1 0.08202 0.39876-0.55017-0.76609-0.83100-0.50407
   2  16   0 7895.84  423.17   1 0.01660-0.30007-0.96429-0.74848-0.26430-0.59138
  -2  16   0 9356.21  446.02   1-0.64809-0.69883 0.69555 0.68926 0.31011-0.19119
  -2 -16  -110496.36  494.07   1 0.07788 0.45789-0.59814-0.74704-0.79759-0.48193
   2 -16   110922.75  548.87   1 0.02812 0.01698-0.92926-0.98943-0.36835 0.14397
   2  16   1 9456.72  450.49   1-0.00776-0.38774-0.99918-0.85046-0.03969-0.35547
  -2  16  -110650.51  480.14   1-0.65965-0.64684 0.67835 0.73887 0.32355-0.18882
   2 -16   1 9291.51  634.35   1-0.14732-0.16012 0.97785 0.91762-0.14863 0.36376
  -2 -16  -2   24.35   68.86   1 0.07398 0.51725-0.63902-0.72091-0.76561-0.46123
   2 -16   2   20.48   90.42   1 0.04161-0.03276-0.87162-0.99884-0.48840 0.03517
   2  16   2   91.93   88.01   1-0.04256-0.48575-0.95564-0.87399 0.29143-0.01312
  -2  16  -2   48.04  103.66   1-0.67586-0.59951 0.65240 0.77972 0.34289-0.18056
  -2 -16  -3 5917.31  458.13   1 0.07103 0.57757-0.66746-0.68233-0.74124-0.44813
   2 -16   3 6088.72  374.56   1 0.05407-0.08355-0.80029-0.99455-0.59716-0.06234
   2  16   3 5864.68  414.95   1-0.08233-0.58878-0.71809-0.70363 0.69106 0.39777
  -2  16  -3 5805.68  317.62   1-0.69378-0.55395 0.62079 0.81511 0.36506-0.16946
  -2 -16  -3 5309.40  416.56   1-0.28738 0.21851 0.95714 0.94093-0.03589 0.25864
  -2 -16  -3 4836.49  394.32   1 0.10648 0.61328 0.66878 0.65266-0.73578-0.44488
  -2 -16  -4 3918.62  450.56   1 0.07117 0.64098-0.66615-0.61400-0.74240-0.46057
   2 -16   4 4299.21  322.45   1 0.06519-0.13559-0.71877-0.97994-0.69217-0.14601
  -2  16  -4 4810.79  299.19   1-0.71163-0.50823 0.58559 0.84669 0.38813-0.15748
  -2 -16  -4 4340.89  370.98   1-0.51670 0.05282 0.83886 0.88912 0.17123 0.45460
   2 -16   5  267.44  148.16   1 0.07489-0.18914-0.62977-0.95796-0.77315-0.21571
  -2  16  -5  247.61  130.78   1-0.72886-0.46189 0.54710 0.87498 0.41161-0.14508
  -2 -16  -5  102.23   99.31   1-0.64787-0.01480 0.69588 0.81295 0.30984 0.58213
   2 -16   6  215.36  174.89   1 0.08318-0.24412-0.53574-0.93094-0.84027-0.27155
  -2  16  -6  499.25  147.85   1-0.74500-0.41445 0.50567 0.90033 0.43504-0.13274
   2 -16   7  -40.50  194.77   1 0.09011-0.30045-0.43830-0.90052-0.89429-0.31430
  -2  16  -7   15.46  134.75   1-0.75972-0.36559 0.46145 0.92290 0.45812-0.12074
   2 -16   8  399.46  171.54   1 0.09577-0.35806-0.33845-0.86769-0.93609-0.34481
  -2  16  -8  589.79  165.99   1-0.77275-0.31505 0.41452 0.94275 0.48064-0.10930
  -2 -17   8 -120.87  196.04   1 0.10488-0.07303-0.07399-0.83265-0.99172-0.54894
  -2 -17   7 1463.02  263.28   1 0.10330-0.01131-0.14140-0.83307-0.98454-0.55304
   2 -17  -7 1545.60  227.97   1-0.04271 0.46342-0.95518-0.48549 0.29291 0.74130
  -2 -17   6  154.58  129.06   1 0.10129 0.04995-0.20711-0.83178-0.97305-0.55284
   2 -17  -6   69.60  116.96   1-0.03963 0.40328-0.96396-0.56135 0.26305 0.72266
  -2 -17   5 6856.44  431.86   1 0.09884 0.11080-0.27148-0.82900-0.95735-0.54815
   2 -17  -5 6370.26  380.40   1-0.03469 0.34500-0.97591-0.64037 0.21538 0.68621
  -2 -17   4  491.55  137.18   1 0.09601 0.17123-0.33363-0.82414-0.93779-0.53987
   2 -17  -4  396.83   94.60   1-0.02777 0.28871-0.98844-0.71997 0.14904 0.63109
  -2 -17   3 9104.78  469.89   1 0.09281 0.23129-0.39372-0.81721-0.91453-0.52788
   2 -17  -3 7922.22  377.35   1-0.01884 0.23442-0.99775-0.79635 0.06426 0.55754
  -2 -17   2 1328.56  158.60   1 0.08927 0.29102-0.45141-0.80788-0.88783-0.51247
   2 -17  -2 1088.61  142.13   1-0.00807 0.18197-0.99928-0.86496-0.03682 0.46768
  -2  17   2 1296.01  228.41   1-0.78679-0.97630 0.34938 0.21638 0.50880 0.00374
  -2 -17   1  -28.76   99.76   1 0.08544 0.35046-0.50618-0.79564-0.85818-0.49409
   2 -17  -1  172.49  106.77   1 0.00408 0.13095-0.98872-0.92134-0.14969 0.36601
  -2  17   1  103.66   74.39   1-0.69662-0.82254 0.61546 0.54926 0.36866-0.14744
  -2 -17   0 6557.51  362.76   1 0.08144 0.40972-0.55722-0.77966-0.82635-0.47354
   2 -17   0 7130.20  371.11   1 0.01709 0.08072-0.96305-0.96271-0.26877 0.25818
  -2  17   0 7376.51  380.61   1-0.67989-0.74206 0.64558 0.64587 0.34780-0.17940
  -2 -17  -1 5677.65  402.75   1 0.07742 0.46896-0.60319-0.75861-0.79383-0.45229
   2 -17   1 5276.89  344.62   1 0.03025 0.03063-0.92139-0.98809-0.38745 0.15074
   2  17   1 5188.83  335.71   1-0.01077-0.40227-0.99987-0.84462-0.01158-0.35324
  -2  17  -1 5506.61  323.29   1-0.68284-0.68148 0.64047 0.70757 0.35143-0.18685
   2 -17   1 3910.69  417.26   1-0.14257-0.14393 0.97799 0.91119-0.15230 0.38600
  -2 -17  -2  179.15  102.62   1 0.07371 0.52852-0.64167-0.73009-0.76342-0.43316
   2 -17   2  274.46  103.91   1 0.04296-0.01990-0.86484-0.99858-0.50020 0.04924
   2  17   2  149.70   80.63   1-0.04282-0.49754-0.95485-0.86667 0.29397-0.03646
  -2  17  -2  261.74   87.64   1-0.69354-0.62873 0.62125 0.75539 0.36475-0.18459
  -2 -17  -3    9.73   93.90   1 0.07101 0.58908-0.66768-0.68908-0.74104-0.42206
   2 -17   3  -92.58   85.08   1 0.05476-0.07133-0.79575-0.99654-0.60312-0.04242
   2  17   3   34.02   81.02   1-0.07940-0.59738-0.74673-0.72574 0.66036 0.34120
  -2  17  -3    5.01   90.44   1-0.70713-0.57875 0.59486 0.79578 0.38221-0.17821
  -2 -17  -3  -29.88  127.93   1-0.30165 0.21569 0.95311 0.93034-0.02389 0.29655
  -2 -17  -3   35.52   76.49   1 0.10608 0.62444 0.69931 0.67661-0.70689-0.39020
  -2 -17  -4 2209.90  290.01   1 0.07111 0.65245-0.66672-0.62110-0.74190-0.43419
   2 -17   4 2155.54  215.31   1 0.06539-0.12385-0.71708-0.98478-0.69391-0.12187
  -2  17  -4 2556.47  205.96   1-0.72194-0.52998 0.56318 0.83089 0.40201-0.16950
  -2 -17  -4 1886.93  228.80   1-0.53905 0.04190 0.81975 0.86342 0.19345 0.50273
   2 -17   5  923.22  206.16   1 0.07476-0.17774-0.63107-0.96579-0.77210-0.18879
  -2  17  -5  945.07  135.79   1-0.73683-0.48130 0.52741 0.86189 0.42297-0.15962
   2 -17   6  -65.58  140.15   1 0.08285-0.23292-0.53989-0.94163-0.83764-0.24304
  -2  17  -6   21.11  137.03   1-0.75113-0.43202 0.48815 0.88942 0.44441-0.14926
   2 -17   7 4496.00  428.01   1 0.08968-0.28935-0.44501-0.91376-0.89102-0.28514
  -2  17  -7 5255.11  339.13   1-0.76437-0.38169 0.44574 0.91379 0.46588-0.13888
  -2 -18   8  835.18  166.28   1 0.10465-0.06172-0.08537-0.85059-0.99083-0.52219
  -2 -18   7  120.07  149.19   1 0.10300-0.00008-0.15254-0.85076-0.98291-0.52555
   2 -18  -7  164.86  127.88   1-0.03745 0.48021-0.96956-0.50641 0.24193 0.71619
  -2 -18   6  216.47  152.46   1 0.10091 0.06112-0.21788-0.84911-0.97074-0.52466
   2 -18  -6 -102.76  136.10   1-0.03433 0.42010-0.97667-0.58059 0.21194 0.69743
  -2 -18   5 7455.64  490.35   1 0.09840 0.12190-0.28176-0.84582-0.95442-0.51934
   2 -18  -5 6269.07  359.82   1-0.02942 0.36181-0.98588-0.65687 0.16480 0.66151
  -2 -18   4  817.89  196.41   1 0.09553 0.18228-0.34324-0.84028-0.93437-0.51057
   2 -18  -4  895.89  136.25   1-0.02263 0.30538-0.99471-0.73277 0.10016 0.60809
  -2 -18   318055.15  648.78   1 0.09230 0.24232-0.40245-0.83247-0.91077-0.49825
   2 -18  -318812.84  649.16   1-0.01400 0.25079-0.99972-0.80486 0.01870 0.53786
  -2 -18   225165.41  897.94   1 0.08876 0.30204-0.45902-0.82202-0.88397-0.48273
   2 -18  -224470.87  754.79   1-0.00375 0.19788-0.99701-0.86912-0.07706 0.45327
  -2 -18   123770.20  704.72   1 0.08498 0.36153-0.51237-0.80836-0.85454-0.46458
   2 -18  -124582.18  740.70   1 0.00775 0.14614-0.98300-0.92215-0.18343 0.35815
  -2  18   124345.00  720.08   1-0.73403-0.87139 0.53450 0.47490 0.41893-0.12307
  -2 -18   0  325.29  126.59   1 0.08107 0.42088-0.56165-0.79063-0.82339-0.44470
   2 -18   0  409.46  104.40   1 0.01998 0.09513-0.95529-0.96148-0.29497 0.25785
  -2 -18   0  197.57   81.13   1-0.78567-0.44734 0.35548 0.12506 0.50631 0.88557
  -2  18   0  269.33  116.29   1-0.70826-0.78205 0.59257 0.59974 0.38369-0.16939
  -2 -18  -1  129.55  122.33   1 0.07720 0.48028-0.60547-0.76743-0.79211-0.42469
   2 -18   1  -43.82  109.37   1 0.03234 0.04425-0.91322-0.98645-0.40616 0.15791
   2  18   1   17.65  101.42   1-0.01363-0.41666-0.99979-0.83800 0.01520-0.35233
  -2 -18  -1   67.60   69.46   1-0.79986-0.39796 0.25132 0.08769 0.54501 0.91320
  -2  18  -1  145.11   94.67   1-0.70429-0.71450 0.60058 0.67454 0.37850-0.18566
  -2 -18  -2  430.07  127.79   1 0.07373 0.54007-0.64145-0.73639-0.76361-0.40748
   2 -18   2  575.88  151.94   1 0.04432-0.00700-0.85770-0.99798-0.51222 0.06310
   2  18   2  455.37  105.51   1-0.04335-0.50960-0.95322-0.85850 0.29914-0.05717
  -2 -18  -2  361.36   83.95   1-0.80347-0.33799 0.11641 0.01955 0.58384 0.94094
  -2  18  -2  563.93  142.52   1-0.70978-0.65642 0.58944 0.73018 0.38569-0.18956
  -2 -18  -3  292.43  113.60   1 0.07132 0.60092-0.66481-0.69274-0.74359-0.39873
   2 -18   3  537.30  179.03   1 0.05553-0.05905-0.79066-0.99798-0.60972-0.02314
  -2  18  -3  425.85  111.91   1-0.71977-0.60283 0.56805 0.77557 0.39905-0.18727
  -2 -18  -3  283.56  138.80   1-0.31984 0.20901 0.94743 0.91771-0.00845 0.33780
   2 -18   4  -37.67  133.65   1 0.06569-0.11202-0.71457-0.98880-0.69647-0.09855
  -2  18  -4   52.66   96.76   1-0.73181-0.55130 0.53998 0.81429 0.41576-0.18164
   2 -18   5  201.87  182.56   1 0.07474-0.16623-0.63131-0.97256-0.77191-0.16272
  -2  18  -5   52.84  165.42   1-0.74453-0.50044 0.50698 0.84806 0.43432-0.17416
   2 -18   6 1069.86  179.83   1 0.08262-0.22162-0.54279-0.95106-0.83579-0.21532
  -2  18  -6  976.80  151.41   1-0.75709-0.44943 0.46993 0.87780 0.45384-0.16573
   2 -18   7 1015.77  181.59   1 0.08934-0.27816-0.45033-0.92561-0.88837-0.25663
  -2  18  -7 1217.16  173.89   1-0.76891-0.39768 0.42935 0.90400 0.47373-0.15692
  -2 -19   7  601.66  185.73   1 0.10272 0.01117-0.16224-0.86701-0.98138-0.49816
   2 -19  -7  697.82  180.87   1-0.03217 0.49701-0.98101-0.52440 0.19122 0.69136
  -2 -19   6    0.23  205.17   1 0.10058 0.07233-0.22712-0.86489-0.96865-0.49671
   2 -19  -6   15.73  131.55   1-0.02908 0.43689-0.98643-0.59688 0.16158 0.67294
  -2 -19   5   48.80  120.49   1 0.09803 0.13305-0.29039-0.86098-0.95187-0.49092
   2 -19  -5   -3.10   74.86   1-0.02424 0.37851-0.99301-0.67054 0.11545 0.63804
  -2 -19   4 2220.16  219.38   1 0.09513 0.19341-0.35108-0.85465-0.93149-0.48182
   2 -19  -4 2535.44  228.50   1-0.01764 0.32190-0.99844-0.74303 0.05293 0.58674
  -2 -19   3 2152.95  235.73   1 0.09190 0.25345-0.40928-0.84584-0.90776-0.46937
   2 -19  -3 2338.43  193.28   1-0.00934 0.26697-0.99964-0.81131-0.02494 0.52009
  -2 -19   210550.64  480.01   1 0.08839 0.31320-0.46461-0.83415-0.88109-0.45397
   2 -19  -211004.74  496.12   1 0.00039 0.21356-0.99329-0.87193-0.11562 0.44059
  -2 -19   111043.90  536.20   1 0.08467 0.37275-0.51644-0.81896-0.85212-0.43628
   2 -19  -111306.16  456.08   1 0.01127 0.16119-0.97640-0.92208-0.21565 0.35181
  -2  19   111354.57  556.65   1-0.76322-0.91202 0.44973 0.39672 0.46393-0.10396
  -2 -19   0 1257.13  185.82   1 0.08088 0.43222-0.56387-0.79938-0.82188-0.41732
   2 -19   0 1040.84  171.30   1 0.02277 0.10945-0.94706-0.95979-0.32022 0.25849
  -2 -19   0  615.51  131.59   1-0.77456-0.42479 0.40718 0.17016 0.48399 0.88915
  -2  19   0  909.58  141.40   1-0.73236-0.81760 0.53862 0.55239 0.41656-0.16242
  -2 -19  -1 5833.77  429.50   1 0.07720 0.49181-0.60551-0.77400-0.79208-0.39879
   2 -19   1 5496.80  324.97   1 0.03441 0.05784-0.90475-0.98452-0.42453 0.16543
  -2 -19  -2   90.41   95.25   1 0.07398 0.55185-0.63897-0.74044-0.76566-0.38365
   2 -19   2   10.47  122.87   1 0.04571 0.00590-0.85022-0.99703-0.52443 0.07678
   2  19   2   -4.63   83.40   1-0.04409-0.52187-0.95089-0.84964 0.30635-0.07583
  -2 -19  -2   53.27   57.93   1-0.80222-0.32529 0.21855 0.11509 0.55558 0.93858
  -2  19  -2   71.11   89.64   1-0.72482-0.68291 0.55660 0.70394 0.40597-0.19517
  -2 -19  -3 2927.15  315.90   1 0.07186 0.61299-0.65966-0.69412-0.74811-0.37738
   2 -19   3 3440.32  247.60   1 0.05636-0.04669-0.78505-0.99889-0.61686-0.00440
  -2  19  -3 3065.59  216.70   1-0.73166-0.62617 0.54034 0.75446 0.41556-0.19666
  -2 -19  -3 2748.17  356.30   1-0.34652 0.19378 0.93792 0.90162 0.01450 0.38667
   2 -19   4 1264.10  183.83   1 0.06608-0.10009-0.71130-0.99207-0.69976-0.07598
  -2  19  -4 1126.99  150.01   1-0.74120-0.57214 0.51598 0.79689 0.42937-0.19393
   2 -19   5   64.38  138.80   1 0.07481-0.15463-0.63058-0.97836-0.77250-0.13744
  -2  19  -5  -49.75   98.19   1-0.75192-0.51928 0.48580 0.83349 0.44564-0.18875
   2 -19   6 4329.66  335.24   1 0.08248-0.21023-0.54454-0.95934-0.83466-0.18832
  -2  19  -6 3822.13  242.87   1-0.76284-0.46663 0.45101 0.86548 0.46330-0.18217
   2 -19   7   49.45  176.09   1 0.08907-0.26690-0.45437-0.93618-0.88634-0.22872
  -2  19  -7   27.51  147.74   1-0.77331-0.41352 0.41228 0.89353 0.48166-0.17489
  -2 -20   7   63.53  177.34   1 0.10247 0.02247-0.17058-0.88189-0.98000-0.47090
  -2 -20   6 1738.08  223.38   1 0.10029 0.08358-0.23490-0.87922-0.96683-0.46902
   2 -20  -6 2155.64  228.70   1-0.02389 0.45361-0.99340-0.61039 0.11210 0.64934
  -2 -20   5  847.27  214.28   1 0.09771 0.14427-0.29747-0.87459-0.94971-0.46289
   2 -20  -5 1002.00  167.19   1-0.01917 0.39511-0.99754-0.68159 0.06741 0.61588
  -2 -20   4  -36.68  120.36   1 0.09480 0.20463-0.35727-0.86738-0.92917-0.45362
   2 -20  -4   27.77   81.24   1-0.01279 0.33827-0.99989-0.75102 0.00735 0.56704
  -2 -20   3 3092.48  260.49   1 0.09159 0.26467-0.41440-0.85748-0.90547-0.44120
   2 -20  -3 3380.19  255.03   1-0.00486 0.28298-0.99775-0.81595-0.06679 0.50411
  -2 -20   2 1360.95  165.79   1 0.08813 0.32448-0.46840-0.84447-0.87910-0.42611
   2 -20  -2 1345.54  166.27   1 0.00438 0.22907-0.98829-0.87346-0.15247 0.42962
  -2 -20   1 4656.94  365.78   1 0.08451 0.38412-0.51865-0.82770-0.85079-0.40908
   2 -20  -1 4828.93  297.85   1 0.01464 0.17609-0.96903-0.92124-0.24650 0.34684
  -2  20   1 4668.03  330.47   1-0.78451-0.94477 0.36152 0.31511 0.50381-0.08998
  -2 -20   0  338.75  138.98   1 0.08085 0.44373-0.56421-0.80625-0.82165-0.39122
   2 -20   0  293.89  115.50   1 0.02548 0.12368-0.93840-0.95765-0.34460 0.25999
  -2 -20   0  117.35  105.63   1-0.76106-0.39984 0.45702 0.21341 0.46033 0.89139
  -2  20   0  287.84   87.11   1-0.75286-0.84954 0.48299 0.50336 0.44711-0.15776
  -2 -20  -1 2073.76  269.59   1 0.07737 0.50351-0.60367-0.77869-0.79347-0.37431
   2 -20   1 2095.73  181.00   1 0.03644 0.07139-0.89598-0.98228-0.44257 0.17326
  -2  20  -1 2093.62  212.65   1-0.74038-0.77349 0.51818 0.60534 0.42815-0.18780
  -2 -20  -2  179.01  106.46   1 0.07441 0.56381-0.63466-0.74267-0.76919-0.36131
   2 -20   2  343.07  126.35   1 0.04713 0.01884-0.84240-0.99573-0.53678 0.09030
  -2  20  -2  211.53  115.98   1-0.73864-0.70817 0.52274 0.67668 0.42560-0.20144
  -2 -20  -3  983.16  173.51   1 0.07258 0.62525-0.65272-0.69372-0.75410-0.35750
   2 -20   3 1471.54  196.29   1 0.05724-0.03428-0.77893-0.99931-0.62448 0.01385
  -2  20  -3 1307.07  147.79   1-0.74278-0.64874 0.51175 0.73247 0.43171-0.20641
   2 -20   4    0.55  135.64   1 0.06655-0.08809-0.70734-0.99464-0.70372-0.05406
  -2  20  -4    6.52  116.91   1-0.75010-0.59248 0.49118 0.77868 0.44281-0.20639
   2 -20   5 3863.69  330.39   1 0.07497-0.14294-0.62895-0.98327-0.77381-0.11287
  -2  20  -5 3199.88  220.25   1-0.75897-0.53778 0.46389 0.81817 0.45690-0.20339
   2 -20   6  193.22  165.09   1 0.08242-0.19875-0.54523-0.96656-0.83421-0.16200
  -2  20  -6  213.83  136.95   1-0.76836-0.48360 0.43139 0.85245 0.47277-0.19860
  -2  20  -7  -89.75  133.19   1-0.77754-0.42921 0.39453 0.88238 0.48965-0.19280
  -2 -21   7 2373.53  278.00   1 0.10225 0.03380-0.17761-0.89548-0.97877-0.44381
  -2 -21   6 2574.59  347.25   1 0.10003 0.09486-0.24171-0.89238-0.96517-0.44119
   2 -21  -6 2606.99  279.55   1-0.01877 0.47025-0.99779-0.62131 0.06363 0.62675
  -2 -21   5 2598.02  231.37   1 0.09746 0.15555-0.30311-0.88676-0.94795-0.43525
   2 -21  -5 2733.58  292.63   1-0.01421 0.41159-0.99968-0.69027 0.02072 0.59507
  -2 -21   4 2981.24  283.70   1 0.09456 0.21591-0.36196-0.87860-0.92738-0.42596
   2 -21  -4 3139.11  257.74   1-0.00809 0.35449-0.99929-0.75695-0.03661 0.54894
  -2 -21   3  612.97  150.25   1 0.09138 0.27599-0.41794-0.86755-0.90386-0.41372
   2 -21  -3  442.60  108.68   1-0.00054 0.29890-0.99427-0.81893-0.10683 0.48989
  -2 -21   2 1165.52  190.01   1 0.08798 0.33586-0.47057-0.85318-0.87796-0.39909
   2 -21  -2 1188.42  180.74   1 0.00822 0.24443-0.98218-0.87388-0.18776 0.42021
  -2 -21   1 8296.36  481.96   1 0.08446 0.39561-0.51922-0.83480-0.85045-0.38286
   2 -21  -1 8451.81  427.70   1 0.01790 0.19087-0.96095-0.91969-0.27611 0.34310
  -2  21   1 8302.26  436.72   1-0.79810-0.96980 0.26983 0.23003 0.53872-0.08098
  -2 -21   0  521.46  163.17   1 0.08096 0.45537-0.56291-0.81148-0.82253-0.36622
   2 -21   0  641.14  144.65   1 0.02810 0.13783-0.92931-0.95510-0.36820 0.26226
  -2  21   0  499.49  114.14   1-0.76985-0.87799 0.42578 0.45276 0.47541-0.15536
  -2 -21  -1   27.77  155.83   1 0.07769 0.51536-0.60023-0.78179-0.79604-0.35100
   2 -21   1   15.43   90.69   1 0.03844 0.08492-0.88691-0.97973-0.46033 0.18139
  -2  21  -1  -43.65  107.90   1-0.75542-0.79998 0.47515 0.56891 0.45117-0.19069
  -2 -21  -2 4242.76  328.03   1 0.07498 0.57592-0.62883-0.74337-0.77391-0.34015
   2 -21   2 4474.46  279.25   1 0.04856 0.03179-0.83423-0.99409-0.54926 0.10370
  -2  21  -2 4597.51  282.66   1-0.75122-0.73220 0.48787 0.64841 0.44455-0.20838
  -2 -21  -3  102.29  104.45   1 0.07344 0.63764-0.64433-0.69186-0.76120-0.33872
   2 -21   3   18.13  107.23   1 0.05818-0.02182-0.77235-0.99925-0.63252 0.03169
  -2  21  -3  -61.57   88.04   1-0.75310-0.67050 0.48227 0.70959 0.44749-0.21653
   2 -21   4  593.34  147.35   1 0.06709-0.07602-0.70273-0.99656-0.70827-0.03274
  -2  21  -4  427.88  116.54   1-0.75845-0.61228 0.46557 0.75968 0.45605-0.21905
   2 -21   5 2255.71  220.26   1 0.07521-0.13117-0.62651-0.98736-0.77577-0.08895
  -2  21  -5 2261.24  226.24   1-0.76565-0.55591 0.44122 0.80211 0.46807-0.21812
   2 -21   6 1372.13  222.80   1 0.08244-0.18720-0.54495-0.97281-0.83440-0.13630
  -2  21  -6 1423.32  170.82   1-0.77361-0.50030 0.41105 0.83872 0.48223-0.21504
  -2 -22   7 3056.33  294.49   1 0.10207 0.04516-0.18341-0.90783-0.97772-0.41689
  -2 -22   6 1320.94  278.45   1 0.09983 0.10619-0.24684-0.90403-0.96389-0.41404
   2 -22  -6  953.81  200.86   1-0.01374 0.48681-0.99977-0.62982 0.01625 0.60525
  -2 -22   5  719.70  172.88   1 0.09726 0.16688-0.30740-0.89758-0.94659-0.40801
   2 -22  -5  700.21  138.70   1-0.00938 0.42795-0.99965-0.69677-0.02458 0.57563
  -2 -22   4   71.63  166.29   1 0.09438 0.22727-0.36525-0.88842-0.92610-0.39881
   2 -22  -4   17.74   96.94   1-0.00355 0.37067-0.99687-0.76101-0.07895 0.53240
  -2 -22   3  730.90  141.63   1 0.09125 0.28740-0.42004-0.87619-0.90290-0.38688
   2 -22  -3 1000.09  135.36   1 0.00362 0.31460-0.98936-0.82055-0.14541 0.47719
  -2 -22   2  321.54  169.72   1 0.08793 0.34734-0.47129-0.86043-0.87758-0.37283
   2 -22  -2  187.76  152.64   1 0.01192 0.25966-0.97505-0.87328-0.22161 0.41224
  -2 -22   1 2763.21  257.61   1 0.08453 0.40721-0.51832-0.84044-0.85099-0.35753
   2 -22  -1 2780.02  244.21   1 0.02105 0.20554-0.95223-0.91750-0.30462 0.34048
  -2  22   1 3055.34  285.84   1-0.80388-0.98703 0.17409 0.14088 0.56873-0.07686
  -2 -22   0  -27.61  134.00   1 0.08119 0.46713-0.56018-0.81528-0.82438-0.34219
   2 -22   0  -21.13   90.60   1 0.03066 0.15191-0.91982-0.95214-0.39111 0.26523
  -2  22   0   27.83   85.17   1-0.78343-0.90301 0.36703 0.40061 0.50151-0.15516
  -2 -22  -133661.95  923.28   1 0.07813 0.52733-0.59541-0.78350-0.79961-0.32870
   2 -22   133181.51  844.17   1 0.04042 0.09842-0.87752-0.97688-0.47782 0.18978
  -2  22  -132669.86  813.89   1-0.76848-0.82449 0.43094 0.53130 0.47298-0.19477
  -2 -22  -2 3906.72  352.93   1 0.07567 0.58814-0.62170-0.74277-0.77959-0.31995
   2 -22   2 3617.46  269.01   1 0.05000 0.04476-0.82572-0.99212-0.56184 0.11700
  -2  22  -2 3609.08  261.99   1-0.76255-0.75498 0.45199 0.61913 0.46282-0.21602
   2 -22   311181.62  551.27   1 0.05916-0.00931-0.76530-0.99874-0.64093 0.04916
  -2  22  -312747.75  569.79   1-0.76258-0.69144 0.45190 0.68582 0.46286-0.22705
   2 -22   4  170.35  179.77   1 0.06770-0.06388-0.69752-0.99788-0.71335-0.01194
  -2  22  -4  229.88  101.59   1-0.76623-0.63151 0.43915 0.73985 0.46906-0.23194
   2 -22   5  399.25  140.94   1 0.07552-0.11933-0.62330-0.99068-0.77832-0.06563
  -2  22  -5  647.88  163.53   1-0.77192-0.57363 0.41780 0.78528 0.47913-0.23295
   2 -22   6  334.76  141.89   1 0.08254-0.17557-0.54377-0.97816-0.83516-0.11119
  -2  22  -6  334.27  109.13   1-0.77857-0.51670 0.38999 0.82426 0.49165-0.23152
  -2 -23   6 -132.87  167.93   1 0.09968 0.11757-0.25074-0.91447-0.96290-0.38718
   2 -23  -6   22.95  129.69   1-0.00880 0.50327-0.99951-0.63609-0.02998 0.58488
  -2 -23   5 5906.73  470.14   1 0.09712 0.17827-0.31043-0.90715-0.94561-0.38117
   2 -23  -5 4788.76  420.15   1-0.00467 0.44418-0.99763-0.70129-0.06853 0.55756
  -2 -23   4  775.90  160.25   1 0.09427 0.23869-0.36725-0.89695-0.92532-0.37215
   2 -23  -4  868.54  175.14   1 0.00086 0.38661-0.99278-0.76346-0.11988 0.51735
  -2 -23   3 4297.30  317.15   1 0.09120 0.29888-0.42083-0.88351-0.90254-0.36064
   2 -23  -3 3906.27  292.96   1 0.00765 0.33016-0.98317-0.82089-0.18251 0.46597
  -2 -23   2  927.86  187.14   1 0.08797 0.35892-0.47068-0.86635-0.87790-0.34728
   2 -23  -2  947.38  181.72   1 0.01549 0.27475-0.96703-0.87179-0.25417 0.40556
  -2 -23   1 1066.98  178.06   1 0.08470 0.41891-0.51612-0.84477-0.85231-0.33297
   2 -23  -1  929.52  150.84   1 0.02409 0.22011-0.94292-0.91472-0.33212 0.33885
  -2 -23   0  598.76  124.49   1 0.08152 0.47899-0.55616-0.81779-0.82706-0.31900
   2 -23   0  591.59  135.89   1 0.03316 0.16593-0.90994-0.94878-0.41340 0.26883
  -2  23   0  646.02  123.06   1-0.79362-0.92465 0.30669 0.34687 0.52544-0.15713
  -2 -23  -1 9180.91  584.48   1 0.07867 0.53940-0.58937-0.78399-0.80402-0.30723
   2 -23   1 8669.13  516.88   1 0.04237 0.11190-0.86782-0.97370-0.49506 0.19842
  -2  23  -1 8498.11  527.20   1-0.77956-0.84701 0.38552 0.49248 0.49360-0.20005
  -2 -23  -2 3371.99  326.18   1 0.07646 0.60046-0.61342-0.74102-0.78604-0.30053
   2 -23   2 3650.44  277.66   1 0.05146 0.05774-0.81687-0.98980-0.57451 0.13022
  -2  23  -2 3789.47  312.58   1-0.77261-0.77648 0.41509 0.58883 0.48038-0.22436
   2 -23   3  -53.31  173.65   1 0.06017 0.00338-0.75790-0.99778-0.64958 0.06642
  -2  23  -3  120.81  101.56   1-0.77120-0.71150 0.42062 0.66114 0.47782-0.23799
   2 -23   4 5271.86  329.43   1 0.06836-0.05169-0.69173-0.99862-0.71890 0.00837
  -2  23  -4 4777.18  312.55   1-0.77340-0.65013 0.41190 0.71921 0.48184-0.24506
   2 -23   5 1350.89  235.60   1 0.07590-0.10742-0.61937-0.99329-0.78141-0.04284
  -2  23  -5  660.29  135.23   1-0.77775-0.59091 0.39360 0.76769 0.49006-0.24792
   2 -23   6 1531.45  201.78   1 0.08270-0.16388-0.54174-0.98267-0.83646-0.08662
  -2  23  -6 1392.58  178.92   1-0.78319-0.53277 0.36821 0.80908 0.50101-0.24805
  -2 -24   6  957.89  187.46   1 0.09957 0.12899-0.25349-0.92375-0.96219-0.36059
  -2 -24   5  411.11  199.38   1 0.09704 0.18972-0.31228-0.91553-0.94501-0.35469
   2 -24  -5  356.50  118.61   1-0.00008 0.46043-0.99380-0.70397-0.11110 0.54076
  -2 -24   4   -0.13  140.71   1 0.09423 0.25018-0.36804-0.90427-0.92502-0.34597
   2 -24  -4  180.97  104.11   1 0.00514 0.40241-0.98720-0.76440-0.15939 0.50373
  -2 -24   3  970.05  165.92   1 0.09123 0.31044-0.42040-0.88961-0.90273-0.33497
   2 -24  -3  767.20  152.54   1 0.01155 0.34558-0.97582-0.82007-0.21824 0.45612
  -2 -24   2 3093.59  275.16   1 0.08810 0.37057-0.46886-0.87106-0.87886-0.32237
   2 -24  -2 3156.22  306.10   1 0.01894 0.28972-0.95818-0.86947-0.28552 0.40009
  -2 -24   1 1007.48  165.69   1 0.08496 0.43069-0.51271-0.84790-0.85434-0.30912
   2 -24  -1 1437.42  181.52   1 0.02705 0.23459-0.93305-0.91138-0.35871 0.33814
  -2 -24   0 8432.08  536.60   1 0.08195 0.49095-0.55099-0.81916-0.83047-0.29653
   2 -24   0 7729.00  460.77   1 0.03559 0.17989-0.89967-0.94504-0.43511 0.27300
  -2 -24  -1 8606.82  520.17   1 0.07930 0.55157-0.58223-0.78338-0.80914-0.28648
   2 -24   1 8824.80  481.39   1 0.04431 0.12536-0.85780-0.97021-0.51207 0.20729
  -2  24  -1 8967.34  495.26   1-0.78864-0.86754 0.33889 0.45245 0.51302-0.20653
  -2 -24  -2 5378.38  445.03   1 0.07733 0.61286-0.60411-0.73824-0.79313-0.28175
   2 -24   2 5256.85  313.60   1 0.05292 0.07073-0.80768-0.98713-0.58723 0.14337
  -2  24  -2 4874.85  314.79   1-0.78135-0.79668 0.37716 0.55750 0.49721-0.23342
   2 -24   3 1285.26  172.76   1 0.06123 0.01597-0.74998-0.99639-0.65861 0.08327
  -2  24  -3 1306.26  159.28   1-0.77892-0.73067 0.38842 0.63554 0.49234-0.24938
   2 -24   4 -165.87  164.96   1 0.06907-0.03944-0.68539-0.99882-0.72488 0.02827
  -2  24  -4   25.34  154.43   1-0.77993-0.66811 0.38382 0.69772 0.49434-0.25845
   2 -24   5   85.79  145.76   1 0.07633-0.09545-0.61477-0.99522-0.78499-0.02055
  -2  24  -5  194.60  146.53   1-0.78311-0.60771 0.36863 0.74932 0.50083-0.26305
  -2 -25   5  643.33  240.86   1 0.09700 0.20122-0.31301-0.92279-0.94478-0.32858
   2 -25  -5  697.57  191.88   1 0.00438 0.47642-0.98830-0.70500-0.15240 0.52534
  -2 -25   4 2370.10  252.69   1 0.09425 0.26173-0.36770-0.91046-0.92515-0.32023
   2 -25  -4 2260.34  255.36   1 0.00929 0.41809-0.98024-0.76398-0.19754 0.49145
  -2 -25   3 4384.11  286.97   1 0.09132 0.32207-0.41884-0.89458-0.90345-0.30981
   2 -25  -3 4451.06  339.92   1 0.01532 0.36088-0.96742-0.81820-0.25269 0.44755
  -2 -25   2  337.31  134.71   1 0.08830 0.38231-0.46591-0.87464-0.88041-0.29804
   2 -25  -2  230.12  121.31   1 0.02228 0.30459-0.94857-0.86638-0.31578 0.39571
  -2 -25   1  173.24  124.97   1 0.08529 0.44256-0.50822-0.84993-0.85699-0.28590
   2 -25  -1  -17.43  145.31   1 0.02992 0.24898-0.92265-0.90751-0.38447 0.33827
  -2 -25   013721.91  601.83   1 0.08246 0.50299-0.54476-0.81946-0.83452-0.27471
   2 -25   012804.10  467.26   1 0.03798 0.19380-0.88901-0.94091-0.45629 0.27769
  -2 -25  -1 2593.73  279.45   1 0.08001 0.56380-0.57409-0.78178-0.81486-0.26633
   2 -25   1 2351.88  222.70   1 0.04622 0.13880-0.84744-0.96639-0.52886 0.21638
  -2  25  -1 2892.57  266.25   1-0.79569-0.88604 0.29098 0.41113 0.53122-0.21423
  -2 -25  -2   39.82  129.16   1 0.07827 0.62533-0.59385-0.73452-0.80075-0.26349
   2 -25   2   55.09  134.42   1 0.05440 0.08373-0.79813-0.98412-0.60000 0.15648
  -2  25  -2  156.12  117.41   1-0.78876-0.81554 0.33816 0.52510 0.51331-0.24322
   2 -25   3  325.10  134.34   1 0.06232 0.02859-0.74164-0.99458-0.66788 0.09986
  -2  25  -3  458.41  151.56   1-0.78570-0.74890 0.35529 0.60901 0.50639-0.26123
   2 -25   4 1268.81  181.97   1 0.06984-0.02715-0.67852-0.99848-0.73124 0.04779
  -2  25  -4 1207.54  169.87   1-0.78578-0.68540 0.35488 0.67539 0.50655-0.27214
   2 -25   5   12.58  189.57   1 0.07683-0.08342-0.60953-0.99651-0.78902 0.00128
  -2  25  -5  138.01  138.39   1-0.78795-0.62400 0.34287 0.73016 0.51143-0.27835
  -2 -26   5  799.19  265.29   1 0.09702 0.21276-0.31268-0.92899-0.94488-0.30281
   2 -26  -5  493.10  129.84   1 0.00873 0.49230-0.98127-0.70449-0.19243 0.51120
  -2 -26   4  767.38  164.84   1 0.09433 0.27334-0.36630-0.91559-0.92570-0.29490
   2 -26  -4 1281.10  201.96   1 0.01332 0.43364-0.97204-0.76230-0.23442 0.48045
  -2 -26   3 1923.93  217.62   1 0.09148 0.33375-0.41622-0.89850-0.90464-0.28513
   2 -26  -3 2175.81  257.47   1 0.01898 0.37606-0.95805-0.81536-0.28595 0.44018
  -2 -26   2 2657.90  241.20   1 0.08857 0.39410-0.46193-0.87719-0.88248-0.27424
   2 -26  -2 2336.94  205.83   1 0.02552 0.31936-0.93824-0.86259-0.34502 0.39235
  -2 -26   1 4449.46  371.27   1 0.08570 0.45450-0.50271-0.85096-0.86019-0.26323
   2 -26  -1 4050.04  286.35   1 0.03271 0.26330-0.91173-0.90312-0.40946 0.33916
  -2 -26   0 1293.03  221.47   1 0.08303 0.51510-0.53757-0.81880-0.83911-0.25343
   2 -26   0 1689.93  223.38   1 0.04032 0.20767-0.87797-0.93640-0.47700 0.28286
  -2 -26  -1  775.13  210.27   1 0.08078 0.57611-0.56503-0.77925-0.82110-0.24669
   2 -26   1  934.37  149.44   1 0.04812 0.15222-0.83676-0.96223-0.54544 0.22567
   2 -26   2  -27.88  141.77   1 0.05589 0.09674-0.78824-0.98075-0.61281 0.16955
  -2  26  -2   71.98  181.13   1-0.79479-0.83301 0.29806 0.49160 0.52864-0.25379
   2 -26   3 1269.40  221.42   1 0.06344 0.04124-0.73288-0.99236-0.67738 0.11624
  -2  26  -3 1102.85  173.01   1-0.79150-0.76615 0.32119 0.58151 0.51994-0.27357
   2 -26   4 1019.48  235.57   1 0.07064-0.01482-0.67115-0.99764-0.73794 0.06696
  -2  26  -4 1086.39  167.09   1-0.79090-0.70197 0.32507 0.65218 0.51844-0.28615
   2 -26   5  616.66  191.19   1 0.07737-0.07135-0.60368-0.99719-0.79345 0.02273
  -2  26  -5  537.38  189.07   1-0.79224-0.63974 0.31630 0.71018 0.52181-0.29386
  -2 -27   5 1608.58  251.26   1 0.09708 0.22436-0.31135-0.93419-0.94532-0.27737
  -2 -27   4 2428.17  297.63   1 0.09445 0.28500-0.36389-0.91972-0.92663-0.26996
   2 -27  -4 2552.04  261.07   1 0.01724 0.44909-0.96267-0.75947-0.27010 0.47066
  -2 -27   3   55.88  201.02   1 0.09170 0.34550-0.41261-0.90142-0.90627-0.26088
   2 -27  -3  103.72  138.87   1 0.02254 0.39114-0.94778-0.81162-0.31810 0.43390
  -2 -27   2  394.69  185.90   1 0.08890 0.40597-0.45697-0.87876-0.88502-0.25091
   2 -27  -2  240.67  158.25   1 0.02868 0.33403-0.92725-0.85812-0.37334 0.38991
  -2 -27   1   48.80  139.58   1 0.08617 0.46651-0.49625-0.85103-0.86388-0.24105
   2 -27  -1   74.02  178.65   1 0.03544 0.27756-0.90033-0.89824-0.43376 0.34074
  -2 -27   0  371.58  156.82   1 0.08367 0.52727-0.52946-0.81722-0.84419-0.23263
   2 -27   0  420.28  164.77   1 0.04262 0.22149-0.86655-0.93151-0.49726 0.28848
  -2 -27  -1  208.97  127.48   1 0.08161 0.58847-0.55510-0.77585-0.82776-0.22748
   2 -27   1  104.31  114.45   1 0.05000 0.16562-0.82573-0.95773-0.56183 0.23516
   2 -27   2  390.25  183.05   1 0.05738 0.10976-0.77799-0.97703-0.62564 0.18260
   2 -27   3  251.47  213.96   1 0.06458 0.05391-0.72371-0.98972-0.68706 0.13244
  -2  27  -3  197.05  141.87   1-0.79628-0.78238 0.28610 0.55302 0.53298-0.28643
   2 -27   4  -54.45  110.89   1 0.07148-0.00244-0.66328-0.99630-0.74494 0.08583
  -2  27  -4  -11.64  112.40   1-0.79526-0.71778 0.29436 0.62807 0.52999-0.30050
  -2 -28   4  -95.45  155.15   1 0.09463 0.29671-0.36054-0.92290-0.92792-0.24538
   2 -28  -4   36.21  158.26   1 0.02105 0.46442-0.95223-0.75555-0.30464 0.46199
  -2 -28   3 1562.46  225.57   1 0.09197 0.35731-0.40806-0.90340-0.90830-0.23704
   2 -28  -3 2367.98  329.04   1 0.02599 0.40612-0.93667-0.80704-0.34923 0.42866
  -2 -28   2 5226.92  364.10   1 0.08929 0.41789-0.45109-0.87941-0.88799-0.22801
   2 -28  -2 4500.07  362.09   1 0.03174 0.34863-0.91561-0.85302-0.40079 0.38834
  -2 -28   1 1528.58  256.95   1 0.08670 0.47857-0.48891-0.85022-0.86801-0.21930
   2 -28  -1 1616.99  196.40   1 0.03811 0.29175-0.88843-0.89288-0.45740 0.34297
  -2 -28   0  714.33  170.41   1 0.08437 0.53950-0.52049-0.81479-0.84968-0.21224
   2 -28   0  484.28  149.35   1 0.04488 0.23528-0.85473-0.92622-0.51711 0.29452
  -2 -28  -1   58.39  167.26   1 0.08249 0.60088-0.54434-0.77162-0.83479-0.20863
   2 -28   1  106.19  144.51   1 0.05186 0.17901-0.81436-0.95289-0.57803 0.24484
   2 -28   2  356.83  195.37   1 0.05887 0.12278-0.76738-0.97295-0.63848 0.19565
   2 -28   3 2307.23  226.58   1 0.06575 0.06661-0.71413-0.98667-0.69691 0.14846
  -2 -29   3 2869.77  297.40   1 0.09229 0.36916-0.40261-0.90449-0.91070-0.21356
   2 -29  -3 3466.05  265.25   1 0.02935 0.42100-0.92476-0.80166-0.37939 0.42437
  -2 -29   2   45.09  181.90   1 0.08972 0.42986-0.44434-0.87919-0.89135-0.20548
   2 -29  -2    2.72  137.18   1 0.03473 0.36314-0.90336-0.84730-0.42745 0.38755
  -2 -29   1  468.72  158.86   1 0.08728 0.49068-0.48071-0.84855-0.87252-0.19793
   2 -29  -1  380.05  173.68   1 0.04071 0.30588-0.87607-0.88704-0.48046 0.34580
  -2 -29   0 2070.39  276.93   1 0.08511 0.55177-0.51071-0.81154-0.85552-0.19221
   2 -29   0 1483.60  221.74   1 0.04710 0.24902-0.84253-0.92055-0.53657 0.30093
   2 -29   1  822.93  183.93   1 0.05371 0.19239-0.80262-0.94768-0.59405 0.25470
   2 -29   2 1587.39  267.26   1 0.06037 0.13603-0.75642-0.96847-0.65129 0.20868
   2 -29   3 2065.79  243.41   1 0.06693 0.07933-0.70413-0.98320-0.70690 0.16435
  -2 -30   2 1869.66  225.27   1 0.09021 0.44187-0.43675-0.87814-0.89504-0.18330
   2 -30  -2 1648.19  218.66   1 0.03765 0.37759-0.89051-0.84098-0.45338 0.38751
  -2 -30   1   52.81  165.01   1 0.08790 0.50283-0.47171-0.84608-0.87735-0.17689
   2 -30  -1   58.74  125.25   1 0.04327 0.31996-0.86322-0.88073-0.50295 0.34918
  -2 -30   0 1107.85  210.95   1 0.08589 0.56408-0.50013-0.80749-0.86167-0.17249
   2 -30   0 1187.23  194.74   1 0.04929 0.26273-0.82993-0.91448-0.55567 0.30771
   2 -30   1  324.58  200.14   1 0.05555 0.20575-0.79052-0.94211-0.60990 0.26473
   2 -30   2  125.81  186.40   1 0.06188 0.14907-0.74505-0.96364-0.66412 0.22173
   2 -31   0 1056.43  181.31   1 0.05145 0.27642-0.81692-0.90800-0.57444 0.31483
   3   0  -9   17.68  116.82   1-0.09959 0.27064-0.46077 0.30981 0.88191 0.91146
   3   0  -8 5404.17  310.71   1-0.10093 0.20610-0.42794 0.27555 0.89815 0.93892
   3   0  -7  -12.69  131.83   1-0.10186 0.14197-0.40235 0.23405 0.90979 0.96180
   3   0  -6 5734.58  335.85   1-0.10241 0.07820-0.38603 0.18331 0.91678 0.97993
   3   0  -5   50.50   79.35   1-0.10253 0.01490-0.38241 0.11983 0.91828 0.99268
   3   0  -4 6151.79  281.87   1-0.10207-0.04783-0.39632 0.03882 0.91241 0.99810
   3   0  -3   76.72   99.46   1-0.10066-0.10961-0.43494-0.06687 0.89481 0.99172
   3   0  -210574.01  449.19   1 0.10631 0.03462 0.19713 0.49818-0.97459-0.86637
   3   0  -212617.69  442.66   1-0.09732-0.16947-0.50913-0.20815 0.85516 0.96330
   3   0  -1  -32.80   62.92   1 0.10353-0.03144 0.34880 0.58287-0.93145-0.81195
   3   0  -1   35.12   55.21   1-0.08972-0.22507-0.63151-0.39763 0.77015 0.88951
  -3   0   1   49.01   93.09   1 0.10668 0.24083 0.63788 0.40386-0.76270-0.88254
   3   0   073221.49 1009.23   1-0.07277-0.27132-0.80271-0.63591 0.59191 0.72249
  -3   0   073461.10 1120.52   1-0.09652 0.10202-0.52448-0.69127 0.84593 0.71534
   3   0   1    5.69   67.85   1-0.03925-0.30096-0.96499-0.86518 0.25931 0.40109
  -3   0  -1  -35.64   58.39   1-0.08281 0.17893-0.71314-0.81285 0.69610 0.55429
   3   0   1   10.46   70.55   1 0.10535-0.15559 0.73504 0.83537-0.66978-0.52720
   3   0   2 8276.83  430.35   1 0.00900-0.31592-0.98078-0.94786-0.19486-0.04187
  -3   0  -2 7752.75  396.72   1-0.06180 0.26313-0.87457-0.90731 0.48093 0.32793
  -3   0  -2 7971.22  474.65   1-0.16260 0.16291 0.97716 0.94334-0.13675-0.28905
   3   0   3   26.13   79.97   1 0.05291-0.33525-0.80779-0.84191-0.58708-0.42283
  -3   0  -3   17.44   63.87   1-0.03843 0.34972-0.96712-0.93278 0.25139 0.08717
  -3   0  -3    5.27  154.17   1-0.31570 0.07338 0.94878 0.98175-0.01198-0.17543
   3   0   4 7580.89  450.37   1 0.08037-0.37103-0.56993-0.67089-0.81775-0.64205
  -3   0  -4 7093.86  423.56   1-0.01954 0.43182-0.99728-0.89588 0.07095-0.10449
  -3   0  -4 7954.78  445.95   1-0.43318 0.01944 0.89660 0.99638 0.09188-0.08264
   3   0   5   93.63  113.57   1 0.09510-0.41956-0.35154-0.51952-0.93132-0.74435
  -3   0  -5  -16.59   56.88   1-0.00737 0.50721-0.99903-0.83055-0.04334-0.23002
  -3   0  -5  -30.99  105.44   1-0.52336-0.00719 0.83335 0.99994 0.17780-0.00780
   3   0   6  524.82  140.22   1 0.10254-0.47547-0.16825-0.40314-0.98039-0.78191
  -3   0  -6  670.38  146.37   1-0.59351-0.01380 0.76509 0.99849 0.24974 0.05305
   3   0   7    9.00  131.35   1 0.10591-0.53538-0.01089-0.31277-0.99431-0.78455
  -3   0  -7  -93.14  158.44   1-0.64887-0.00562 0.69442 0.99464 0.31101 0.10323
  -3   0  -8  129.83  115.75   1-0.69285 0.01414 0.62252 0.98935 0.36388 0.14485
  -3   0  -9 -115.67  152.33   1-0.72803 0.04253 0.54907 0.98268 0.41045 0.18034
   3  -1  -9  284.74  181.24   1-0.09811 0.28364-0.49309 0.27095 0.86442 0.91985
   3   1  -9  283.12  154.45   1-0.10089 0.25781-0.42903 0.34808 0.89763 0.90131
   3  -1  -8 1539.41  187.64   1-0.09948 0.21907-0.46322 0.23374 0.88063 0.94729
   3   1  -8 1668.29  196.77   1-0.10217 0.19333-0.39331 0.31671 0.91370 0.92860
   3  -1  -7  246.57  106.73   1-0.10041 0.15495-0.44107 0.18880 0.89183 0.96971
   3   1  -7  247.53   90.11   1-0.10309 0.12918-0.36420 0.27875 0.92559 0.95163
  -3  -1   6 2873.90  217.07   1 0.10367-0.06626 0.34382-0.23174-0.93329-0.97051
   3  -1  -6 2860.05  206.88   1-0.10089 0.09127-0.42893 0.13385 0.89768 0.98678
  -3  -1   5  307.26  114.72   1 0.10389-0.00274 0.33530-0.17327-0.93636-0.98486
   3  -1  -5  305.16   88.16   1-0.10085 0.02812-0.43012 0.06558 0.89711 0.99745
  -3  -1   4 1009.03  131.14   1 0.10368 0.06033 0.34318-0.09840-0.93352-0.99331
   3  -1  -4  996.78  130.21   1-0.10007-0.03429-0.44954-0.02092 0.88763 0.99919
   3  -1  -3  -66.92   85.67   1-0.09806-0.09548-0.49427-0.13274 0.86375 0.98654
   3   1  -3  -34.02   85.26   1-0.10277-0.12325-0.37485-0.00024 0.92137 0.99237
   3  -1  -2 6299.55  390.90   1 0.10526 0.04512 0.27294 0.56745-0.95625-0.82216
   3   1  -2 6717.47  396.51   1 0.10671 0.02348 0.11713 0.42473-0.98736-0.90501
   3  -1  -2 6984.08  322.19   1-0.09368-0.15430-0.57360-0.27916 0.81375 0.94776
   3   1  -2 6374.58  283.62   1-0.10038-0.18406-0.44191-0.13440 0.89142 0.97368
   3   1  -144428.84  987.59   1 0.10557-0.04094 0.25517 0.49578-0.96111-0.86747
   3  -1  -144611.37  850.03   1-0.08445-0.20827-0.69555-0.46820 0.71349 0.85872
   3   1  -145484.15  816.51   1-0.09446-0.24134-0.56079-0.32037 0.82254 0.91602
  -3   1   142348.40  889.56   1-0.10072 0.02308-0.43321-0.66057 0.89564 0.75040
  -3   1   147836.77  868.06   1 0.10604 0.22864 0.70165 0.47420-0.70458-0.85020
   3  -1   025557.80  555.28   1-0.06579-0.25280-0.85101-0.69075 0.52099 0.67745
   3   1   027411.41  624.76   1-0.07975-0.28983-0.74341-0.57008 0.66405 0.76876
  -3   1   026572.73  685.83   1-0.09130 0.09571-0.60963-0.76989 0.78740 0.63094
  -3  -1   025932.09  746.55   1-0.10118 0.10889-0.42143-0.59476 0.90119 0.79648
  -3  -1   026643.31  627.84   1 0.10463 0.31374 0.75990 0.58616-0.64155-0.74698
   3  -1   024929.46  690.48   1 0.10671-0.07927 0.61927 0.77987-0.77788-0.62089
   3  -1   1 1585.12  138.15   1-0.03301-0.28320-0.97940-0.88612 0.19919 0.36684
   3   1   1 1583.29  152.01   1-0.04629-0.31954-0.94360-0.83726 0.32782 0.44371
  -3   1  -1 1621.78  156.37   1-0.07536 0.17484-0.78211-0.87529 0.61855 0.45086
  -3  -1  -1 1522.24  172.08   1-0.09072 0.18255-0.61783-0.72407 0.78105 0.66512
   3   1   1 1601.03  172.28   1 0.10667-0.16582 0.63933 0.74623-0.76148-0.64469
   3   1   2   89.57   71.34   1 0.00827-0.32817-0.98209-0.94264-0.18819-0.06107
   3  -1   2   48.11   79.19   1 0.00999-0.30340-0.97892-0.95253-0.20395-0.02507
  -3   1  -2   67.07   66.39   1-0.05413 0.25927-0.91280-0.93901 0.40479 0.22591
  -3  -1  -2  108.98   57.97   1-0.07128 0.26518-0.81381-0.85297 0.57673 0.44957
  -3   1  -2  132.19  131.17   1-0.18968 0.12439 0.97503 0.94778-0.11545-0.29366
  -3  -1  -2  167.83  194.35   1-0.13630 0.20065 0.97812 0.93773-0.15713-0.28352
   3   1   319829.06  773.14   1 0.05838-0.34130-0.77091-0.79850-0.63425-0.49588
   3  -1   320567.80  762.95   1 0.04900-0.32763-0.83162-0.87226-0.55317-0.36304
  -3   1  -319938.78  692.13   1-0.03277 0.34384-0.97986-0.93900 0.19695 0.00684
  -3  -1  -320175.93  733.19   1-0.04614 0.35353-0.94414-0.91634 0.32628 0.18793
  -3   1  -320685.17  743.45   1-0.33485 0.04280 0.94226 0.98181 0.00441-0.18494
  -3  -1  -319039.74  718.83   1-0.29723 0.10323 0.95440 0.98085-0.02762-0.16511
   3   1   435789.77  932.31   1 0.08630-0.37663-0.49449-0.58892-0.86488-0.71506
   3  -1   435689.10  930.89   1 0.07544-0.36443-0.62417-0.73166-0.77763-0.57606
  -3   1  -432875.54 1025.46   1-0.01617 0.42367-0.99910-0.89116 0.03909-0.16223
  -3  -1  -433757.35  976.31   1-0.02431 0.43858-0.99293-0.89806 0.11612-0.03344
  -3   1  -435159.48  847.18   1-0.44609-0.00490 0.88894 0.99530 0.10381-0.09662
  -3  -1  -438032.90  930.90   1-0.42084 0.04322 0.90354 0.99674 0.08057-0.06804
   3   1   5 2104.73  256.14   1 0.09921-0.42699-0.26250-0.42394-0.95981-0.79871
   3  -1   5 2048.44  230.70   1 0.09118-0.41195-0.42116-0.59567-0.90238-0.68953
  -3   1  -5 1784.84  177.23   1-0.00547 0.49759-0.99811-0.82310-0.06112-0.27367
  -3  -1  -5 2028.02  236.90   1-0.01014 0.51596-0.99979-0.83785-0.01746-0.17826
  -3   1  -5 2051.73  197.64   1-0.53181-0.02708 0.82613 0.99931 0.18620-0.02531
  -3  -1  -5 2342.59  243.96   1-0.51547 0.01213 0.83986 0.99987 0.17003 0.01032
   3   1   6 5237.11  396.45   1 0.10477-0.48478-0.07938-0.30773-0.99132-0.81871
   3  -1   6 5446.63  449.26   1 0.10004-0.46635-0.24144-0.48296-0.96524-0.74111
  -3  -1  -6 5037.23  362.88   1-0.58869 0.00245 0.77044 0.99726 0.24462 0.07384
  -3   1  -6 5802.15  372.52   1-0.59886-0.03059 0.75900 0.99899 0.25547 0.03287
   3  -1   7 2939.07  284.14   1 0.10468-0.52507-0.08365-0.39208-0.99098-0.75535
  -3  -1  -7 3123.09  256.11   1-0.64614 0.00854 0.69836 0.99199 0.30786 0.12599
  -3   1  -7 2519.37  241.68   1-0.65210-0.02029 0.68970 0.99650 0.31474 0.08106
  -3  -1  -8 2628.73  263.20   1-0.69150 0.02694 0.62501 0.98523 0.36219 0.16906
  -3   1  -8 2682.60  281.55   1-0.69464 0.00091 0.61920 0.99262 0.36614 0.12121
  -3   1  -9 1355.73  206.21   1-0.72884 0.03027 0.54715 0.98736 0.41158 0.15557
  -3  -1  -9 1248.84  215.11   1-0.72760 0.05441 0.55010 0.97711 0.40984 0.20563
   3  -2  -9  212.72  254.92   1-0.09645 0.29684-0.52585 0.23167 0.84509 0.92639
   3   2  -9  276.15  154.66   1-0.10201 0.24515-0.39802 0.38563 0.91168 0.88948
   3  -2  -8 1001.28  161.03   1-0.09783 0.23226-0.49895 0.19148 0.86108 0.95361
   3   2  -8  726.51  135.07   1-0.10323 0.18070-0.35938 0.35719 0.92746 0.91638
  -3  -2   7  434.89  228.67   1 0.10410-0.11757 0.32697-0.32214-0.93928-0.93935
   3  -2  -7  286.17  147.27   1-0.09872 0.16817-0.48024 0.14309 0.87155 0.97531
  -3  -2   6 8402.93  433.45   1 0.10467-0.05371 0.30272-0.27939-0.94731-0.95867
   3  -2  -6 8530.66  359.62   1-0.09909 0.10460-0.47208 0.08417 0.87596 0.99094
  -3  -2   5 1587.46  188.26   1 0.10495 0.00985 0.28928-0.22584-0.95147-0.97411
   3  -2  -5 1378.33  146.04   1-0.09883 0.04166-0.47785 0.01131 0.87286 0.99906
  -3  -2   4   96.88  157.99   1 0.10492 0.07311 0.29102-0.15711-0.95094-0.98487
   3  -2  -4   -6.21   64.80   1-0.09766-0.02035-0.50234-0.08026 0.85913 0.99656
  -3  -2   3 4217.74  289.39   1 0.10439 0.13587 0.31505-0.06608-0.94331-0.98851
   3  -2  -3 4200.58  248.29   1-0.09498-0.08087-0.55203-0.19703 0.82839 0.97705
   3  -2  -219265.02  638.86   1 0.10368 0.05507 0.34347 0.63143-0.93342-0.77347
   3   2  -218783.87  699.90   1 0.10639 0.01162 0.03433 0.34848-0.99373-0.93724
   3  -2  -218666.40  474.02   1-0.08952-0.13861-0.63425-0.34634 0.76792 0.92781
   3   2  -219543.12  527.32   1-0.10282-0.19803-0.37319-0.05914 0.92203 0.97840
  -3   2   221624.18  601.64   1 0.10669 0.15433 0.63537 0.34766-0.76479-0.92483
   3   2  -1 2737.80  238.81   1 0.10661-0.05144 0.15410 0.40126-0.98228-0.91451
   3  -2  -1 2845.08  195.41   1-0.07880-0.19109-0.75223-0.53141 0.65416 0.82527
  -3   2   1 2948.29  221.18   1-0.09740 0.01488-0.50761-0.72843 0.85605 0.68494
   3   2  -1 2771.81  206.17   1-0.09851-0.25693-0.48467-0.23771 0.86913 0.93673
  -3   2   1 2977.30  215.79   1 0.10471 0.21575 0.75753 0.53666-0.64434-0.81574
   3   2   042538.87  920.70   1 0.10470-0.11664 0.30111 0.48128-0.94782-0.86876
   3  -2   044113.28  783.51   1-0.05901-0.23446-0.88945-0.73564 0.45318 0.63549
  -3   2   042616.60  934.75   1-0.08597 0.08951-0.67839-0.83212 0.72965 0.54731
   3   2   041224.73  718.84   1-0.08647-0.30808-0.67245-0.49258 0.73507 0.81390
   3  -2   040241.48  845.04   1 0.10625-0.06817 0.68800 0.84201-0.71788-0.53512
  -3  -2   043045.46  848.16   1 0.10623 0.32690 0.68930 0.50898-0.71663-0.79628
   3  -2   1 1040.06  123.03   1-0.02745-0.26611-0.98890-0.90215 0.14601 0.33954
   3   2   1 1115.71  122.02   1-0.05426-0.33903-0.91224-0.79937 0.40602 0.49604
  -3   2  -1 1050.31  122.39   1-0.06874 0.16993-0.83174-0.91839 0.55088 0.35732
  -3  -2  -1 1062.83  136.23   1-0.09833 0.18647-0.48864-0.60141 0.86692 0.77686
   3   2   2  268.22   83.46   1 0.00796-0.34000-0.98264-0.93665-0.18535-0.08411
   3  -2   2  258.01   76.28   1 0.01116-0.29071-0.97662-0.95675-0.21465-0.00989
  -3   2  -2  322.48  128.45   1-0.04806 0.25382-0.93734-0.95702 0.34505 0.14030
  -3  -2  -2  210.63   68.69   1-0.08280 0.26520-0.71322-0.75891 0.69603 0.59474
  -3   2  -2  349.75  132.12   1-0.21739 0.08524 0.97161 0.95092-0.09333-0.29745
  -3  -2  -2  434.95  190.04   1-0.11095 0.23744 0.97802 0.93107-0.17651-0.27698
   3   2   2  204.52   65.29   1 0.10465-0.24280 0.75943 0.80606-0.64210-0.53972
   3   2   3  339.38  103.74   1 0.06605-0.34515-0.71160-0.73248-0.69946-0.58679
   3  -2   3  473.48  121.86   1 0.04620-0.31890-0.84753-0.89471-0.52872-0.31271
  -3   2  -3  436.07  103.82   1-0.02858 0.33651-0.98721-0.93981 0.15680-0.05917
  -3  -2  -3  340.76  103.96   1-0.05687 0.35433-0.90015-0.87889 0.43183 0.31937
  -3   2  -3  662.00  180.67   1-0.35446 0.01174 0.93482 0.98096 0.02141-0.19384
  -3  -2  -3  327.95  129.59   1-0.27938 0.13252 0.95923 0.97911-0.04257-0.15415
   3   2   415100.67  742.16   1 0.09326-0.38121-0.38578-0.47368-0.91786-0.79391
   3  -2   412705.04  568.55   1 0.07139-0.35695-0.66416-0.77819-0.74416-0.51672
  -3   2  -413730.86  628.57   1-0.01377 0.41454-0.99976-0.88529 0.01650-0.21070
  -3  -2  -414156.13  631.07   1-0.03118 0.44323-0.98286-0.89452 0.18168 0.05799
  -3   2  -416796.35  669.76   1-0.45949-0.02974 0.88053 0.99348 0.11631-0.11003
  -3  -2  -415374.03  635.93   1-0.40914 0.06636 0.90978 0.99639 0.06995-0.05276
   3   2   5 4016.50  352.99   1 0.10312-0.43468-0.14809-0.30289-0.98358-0.84811
   3  -2   5 3676.16  337.23   1 0.08759-0.40401-0.47621-0.65725-0.87495-0.63622
  -3   2  -5 3037.42  285.93   1-0.00419 0.48734-0.99732-0.81577-0.07301-0.31144
  -3  -2  -5 3807.91  300.74   1-0.01416 0.52347-0.99969-0.84428 0.02023-0.11468
  -3   2  -5 3840.44  294.84   1-0.54076-0.04747 0.81821 0.99797 0.19517-0.04225
  -3  -2  -5 3725.75  304.36   1-0.50822 0.03083 0.84567 0.99910 0.16292 0.02912
   3   2   6 1570.55  257.48   1 0.10634-0.49475 0.02815-0.19363-0.99392-0.84718
   3  -2   6 1229.75  194.28   1 0.09747-0.45739-0.30289-0.55095-0.94802-0.69802
  -3   2  -6 1606.25  201.98   1-0.60471-0.04788 0.75219 0.99876 0.26176 0.01326
  -3  -2  -6 1328.75  168.59   1-0.58447 0.01811 0.77504 0.99528 0.24016 0.09528
   3  -2   7 2043.66  274.86   1 0.10317-0.51505-0.14649-0.46148-0.98381-0.72232
  -3   2  -7 1535.01  184.52   1-0.65578-0.03542 0.68422 0.99760 0.31902 0.05944
  -3  -2  -7 2055.24  249.56   1-0.64395 0.02217 0.70148 0.98852 0.30535 0.14939
  -3   2  -8 1834.10  252.86   1-0.69683-0.01273 0.61507 0.99509 0.36892 0.09810
  -3  -2  -8 1464.85  215.02   1-0.69062 0.03926 0.62661 0.98024 0.36108 0.19385
  -3  -2  -9  272.62  145.16   1-0.72756 0.06590 0.55019 0.97060 0.40979 0.23147
  -3   2  -9  319.93  166.21   1-0.73000 0.01767 0.54437 0.99118 0.41321 0.13130
   3  -3  -9 2435.59  260.31   1-0.09458 0.31024-0.55885 0.19214 0.82385 0.93103
   3   3  -9 2461.77  256.24   1-0.10299 0.23260-0.36772 0.42247 0.92421 0.87602
  -3  -3   8  252.61  171.73   1 0.10412-0.16930 0.32642-0.39624-0.93947-0.90240
   3  -3  -8  503.78  114.83   1-0.09595 0.24567-0.53492 0.14897 0.83942 0.95783
  -3  -3   7 9828.95  535.45   1 0.10492-0.10521 0.29098-0.36468-0.95095-0.92516
   3  -3  -7 9340.87  447.52   1-0.09678 0.18165-0.51959 0.09722 0.84891 0.97854
  -3  -3   628202.45  811.69   1 0.10544-0.04140 0.26289-0.32578-0.95904-0.94453
   3  -3  -629372.76  796.03   1-0.09701 0.11822-0.51525 0.03447 0.85153 0.99238
  -3  -3   5  148.00   97.13   1 0.10573 0.02217 0.24465-0.27703-0.96382-0.96060
   3  -3  -5  170.55  110.53   1-0.09648 0.05555-0.52524-0.04260 0.84546 0.99754
  -3  -3   4 1153.42  171.56   1 0.10580 0.08553 0.24025-0.21443-0.96492-0.97298
   3  -3  -4 1239.94  159.79   1-0.09486-0.00602-0.55409-0.13854 0.82702 0.99033
  -3   3   4 1120.48  163.30   1-0.80300-0.89323 0.20301-0.21174 0.56033 0.39660
  -3  -3   3    5.15  111.70   1 0.10555 0.14857 0.25636-0.13133-0.96079-0.98014
   3  -3  -3  -45.66   59.55   1-0.09146-0.06582-0.60739-0.25893 0.78911 0.96364
  -3   3   3   -7.05   71.81   1 0.10670 0.07939 0.60569 0.25771-0.78850-0.96295
  -3  -3   2  503.07  144.97   1 0.10463 0.21094 0.30452-0.01617-0.94673-0.97736
   3   3  -2  356.41  112.61   1 0.10533-0.00098-0.04968 0.27102-0.99319-0.96257
   3  -3  -2  375.37  104.14   1-0.08493-0.12249-0.69024-0.40886 0.71857 0.90433
  -3   3   2  447.36  103.84   1-0.10166-0.06411-0.40803-0.68941 0.90728 0.72152
  -3   3   2  458.21  122.25   1 0.10621 0.14230 0.69069 0.40955-0.71530-0.90111
   3   3  -1  200.67  105.28   1 0.10650-0.06310 0.04822 0.30193-0.99314-0.95123
   3  -3  -1  199.30   70.22   1-0.07294-0.17370-0.80140-0.58711 0.59366 0.79065
  -3   3   1  201.33   85.55   1-0.09378 0.00696-0.57188-0.78617 0.81495 0.61796
   3   3  -1  246.13   88.06   1-0.10177-0.27171-0.40496-0.15148 0.90864 0.95038
   3   3   0 9849.65  454.75   1 0.10655-0.12634 0.16598 0.35270-0.98035-0.92716
   3  -3   010742.61  377.50   1-0.05250-0.21642-0.91986-0.77258 0.38870 0.59688
  -3   3   0 9601.00  412.95   1-0.08083 0.08312-0.73308-0.88028 0.67531 0.46710
   3   3   010662.72  387.03   1-0.09261-0.32576-0.59020-0.40380 0.80192 0.85488
   3  -3   0 9263.26  396.22   1 0.10517-0.05770 0.74181 0.88925-0.66231-0.45376
  -3  -3   010167.10  401.57   1 0.10670 0.33892 0.60538 0.41848-0.78874-0.84261
   3   3   1 8420.98  434.12   1 0.10424-0.19193 0.32117 0.44089-0.94126-0.87679
   3  -3   1 8265.83  336.84   1-0.02245-0.24959-0.99488-0.91467 0.09851 0.31792
   3   3   1 7763.27  324.32   1-0.06315-0.35945-0.86687-0.74746 0.49450 0.55865
  -3   3  -1 7618.97  359.30   1-0.06307 0.16406-0.86733-0.94754 0.49371 0.27430
  -3   3  -1 8454.95  464.31   1-0.07907 0.14861 0.97649 0.89553-0.20050-0.41943
   3  -3   224703.99  784.32   1 0.01245-0.27789-0.97394-0.96060-0.22646 0.00417
   3   3   224074.82  840.24   1 0.00838-0.35111-0.98190-0.92938-0.18920-0.11384
  -3   3  -222586.81  718.69   1-0.04327 0.24708-0.95348-0.96662 0.29830 0.06767
  -3  -3  -222283.67  722.90   1-0.09547 0.26405-0.54343-0.59565 0.83400 0.75859
  -3   3  -222992.55  817.14   1-0.24558 0.04561 0.96681 0.95268-0.07047-0.30050
  -3  -3  -227498.24 1295.94   1-0.08668 0.27315 0.97700 0.92348-0.19481-0.26937
   3   3   322603.34  940.38   1 0.07761-0.34512-0.60106-0.61541-0.79541-0.70862
   3  -3   324137.16  776.21   1 0.04421-0.30937-0.85828-0.91198-0.51126-0.26938
  -3   3  -321188.33  743.84   1-0.02546 0.32811-0.99156-0.93763 0.12705-0.11480
  -3  -3  -320216.01  657.74   1-0.07213 0.35059-0.80752-0.79266 0.58540 0.49876
  -3   3  -325381.63  907.53   1-0.37446-0.01969 0.92642 0.97914 0.03896-0.20220
  -3  -3  -322098.16  889.24   1-0.26233 0.16101 0.96330 0.97662-0.05671-0.14238
   3   3   4   83.28  115.98   1 0.10076-0.38530-0.22222-0.30348-0.96977-0.87145
  -3   3  -4   80.53   96.71   1-0.01208 0.40470-0.99992-0.87892 0.00068-0.25240
  -3  -3  -4   70.79   64.64   1-0.04159 0.44436-0.95851-0.87671 0.28199 0.18418
  -3   3  -4 -204.19  165.11   1-0.47329-0.05498 0.87135 0.99089 0.12932-0.12292
  -3  -3  -4  -65.58  105.46   1-0.39816 0.08878 0.91534 0.99537 0.06006-0.03674
   3   3   5 5561.96  449.90   1 0.10610-0.44325 0.00420-0.14404-0.99434-0.88474
   3  -3   5 4987.30  405.79   1 0.08439-0.39568-0.52014-0.70771-0.84989-0.58529
  -3   3  -5 4207.27  308.73   1-0.00348 0.47659-0.99682-0.80903-0.07959-0.34397
  -3  -3  -5 5047.52  369.55   1-0.02014 0.52902-0.99685-0.84798 0.07658-0.03245
  -3   3  -5 5687.18  388.93   1-0.55015-0.06830 0.80959 0.99593 0.20466-0.05866
  -3  -3  -5 5181.37  333.75   1-0.50166 0.04882 0.85078 0.99762 0.15654 0.04864
   3   3   6 1722.72  283.81   1 0.10659-0.50605 0.15882-0.05642-0.98153-0.86065
   3  -3   6 1435.39  201.32   1 0.09496-0.44837-0.35423-0.60882-0.93032-0.65444
  -3   3  -6 1147.16  157.57   1-0.61100-0.06561 0.74467 0.99782 0.26858-0.00582
  -3  -3  -6 1419.74  208.91   1-0.58091 0.03312 0.77887 0.99252 0.23641 0.11744
   3  -3   7  -71.56  144.36   1 0.10150-0.50516-0.20079-0.52232-0.97435-0.68700
  -3   3  -7   47.17  128.62   1-0.65988-0.05095 0.67799 0.99796 0.32382 0.03833
  -3  -3  -7  366.95  159.91   1-0.64234 0.03522 0.70374 0.98421 0.30352 0.17346
  -3  -3  -8 1055.61  175.59   1-0.69025 0.05108 0.62729 0.97432 0.36062 0.21929
  -3   3  -8  913.28  158.41   1-0.69940-0.02674 0.61016 0.99678 0.37220 0.07548
  -3  -3  -9  594.37  183.36   1-0.72794 0.07696 0.54929 0.96309 0.41032 0.25791
  -3   3  -9  636.21  156.03   1-0.73148 0.00474 0.54078 0.99419 0.41530 0.10749
  -3  -4   9  746.35  184.57   1 0.10381-0.22136 0.33838-0.45782-0.93526-0.86104
   3  -4  -9  374.83  121.53   1-0.09250 0.32385-0.59191 0.15254 0.80067 0.93372
  -3  -4   8 4525.76  303.93   1 0.10484-0.15704 0.29472-0.43449-0.94981-0.88687
   3  -4  -8 5282.84  341.52   1-0.09384 0.25931-0.57091 0.10645 0.81562 0.95990
  -3  -4   710222.38  610.88   1 0.10555-0.09304 0.25630-0.40591-0.96081-0.90916
   3  -4  -710803.33  516.17   1-0.09458 0.19538-0.55883 0.05145 0.82386 0.97937
  -3  -4   620901.04  698.47   1 0.10601-0.02929 0.22456-0.37066-0.96867-0.92830
   3  -4  -620620.00  643.97   1-0.09462 0.13213-0.55806-0.01486 0.82438 0.99111
  -3  -4   5 1441.61  175.88   1 0.10627 0.03425 0.20172-0.32651-0.97366-0.94457
   3  -4  -5 1629.10  163.78   1-0.09379 0.06977-0.57181-0.09571 0.81500 0.99296
  -3  -4   4 4891.79  348.46   1 0.10636 0.09764 0.19136-0.26987-0.97573-0.95793
   3  -4  -4 5682.38  262.38   1-0.09168 0.00868-0.60419-0.19517 0.79154 0.98073
  -3   4   4 5176.67  351.74   1-0.80312-0.90480 0.20014-0.20801 0.56119 0.37156
  -3   4   4 5556.54  292.06   1 0.10669 0.00443 0.60049 0.19223-0.79247-0.98133
  -3  -4   317908.67  654.63   1 0.10629 0.16085 0.19954-0.19470-0.97410-0.96758
   3  -4  -317841.46  567.75   1-0.08753-0.05036-0.65969-0.31775 0.74642 0.94683
  -3   4   316934.42  570.43   1 0.10657 0.06771 0.65712 0.31571-0.74620-0.94643
  -3  -4   2 2028.29  214.46   1 0.10584 0.22370 0.23704-0.09020-0.96571-0.97047
   3   4  -2 1825.44  205.02   1 0.10352-0.01433-0.13327 0.19398-0.98565-0.98089
   3  -4  -2 1892.67  175.96   1-0.08000-0.10603-0.74105-0.46621 0.66665 0.87829
  -3   4   2 1722.35  217.47   1-0.09935-0.07333-0.46619-0.74103 0.87908 0.66744
  -3   4   2 2056.52  180.22   1 0.10520 0.12973 0.74068 0.46612-0.66355-0.87515
  -3  -4   110973.80  451.40   1 0.10417 0.28532 0.32412 0.06386-0.94025-0.95630
   3   4  -1 9558.33  483.69   1 0.10516-0.07598-0.05929 0.20096-0.99268-0.97664
   3  -4  -110076.55  371.91   1-0.06700-0.15622-0.84332-0.63556 0.53320 0.75607
  -3   4   1 9635.91  419.02   1-0.09009-0.00086-0.62655-0.83431 0.77414 0.55128
   3  -4  -1 9118.41  386.81   1 0.10670 0.01877 0.62932 0.83703-0.76978-0.54681
   3   4   0 5129.38  350.67   1 0.10628-0.13815 0.02182 0.21508-0.99409-0.96677
   3  -4   0 6121.92  282.93   1-0.04633-0.19873-0.94346-0.80272 0.32820 0.56226
  -3   4   0 5508.98  306.07   1-0.07607 0.07634-0.77622-0.91689 0.62584 0.39175
   3   4   0 5837.10  288.19   1-0.09785-0.34252-0.49850-0.30557 0.86134 0.88842
   3  -4   0 5007.29  288.39   1 0.10377-0.04754 0.78366 0.92453-0.61244-0.37812
   3   4   1 3398.31  260.49   1 0.10671-0.20101 0.11788 0.24415-0.98727-0.94867
   3  -4   1 3191.66  219.52   1-0.01792-0.23353-0.99829-0.92461 0.05562 0.30091
  -3   4  -1 2938.60  215.57   1-0.05825 0.15735-0.89333-0.96701 0.44559 0.20030
   3   4   1 3185.76  207.87   1-0.07270-0.38057-0.80320-0.67736 0.59124 0.62955
  -3   4  -1 3092.55  277.08   1-0.11736 0.09888 0.97814 0.90375-0.17164-0.41647
   3   4   2 2720.42  279.46   1 0.10554-0.26548 0.25721 0.31649-0.96057-0.91068
   3  -4   2 3089.97  242.04   1 0.01383-0.26498-0.97090-0.96409-0.23907 0.01743
   3   4   2 2900.65  258.43   1 0.01026-0.36075-0.97839-0.91935-0.20647-0.15699
  -3   4  -2 2917.11  244.66   1-0.03950 0.23932-0.96432-0.97092 0.26177 0.00526
  -3   4  -2 2819.41  270.96   1-0.27409 0.00566 0.96055 0.95299-0.04698-0.30291
  -3  -4  -2 2818.45  295.91   1-0.06364 0.30763 0.97520 0.91511-0.21196-0.26061
   3   4   3  122.66  176.22   1 0.09597-0.33830-0.33432-0.34214-0.93755-0.87663
   3  -4   3   48.89   96.58   1 0.04283-0.29923-0.86547-0.92570-0.49911-0.23135
  -3   4  -3  139.13   97.49   1-0.02315 0.31889-0.99419-0.93372 0.10508-0.16265
  -3  -4  -3  118.02  149.21   1-0.09497 0.33929-0.55212-0.54378 0.82833 0.76757
  -3   4  -3   53.40  105.42   1-0.39473-0.05140 0.91702 0.97633 0.05699-0.21008
  -3  -4  -3   31.21  150.36   1-0.24618 0.18860 0.96669 0.97344-0.06998-0.12973
   3   4   3  149.37  110.10   1 0.10636-0.32760 0.67918 0.67211-0.72621-0.66402
   3   4   4 1810.33  210.82   1 0.10656-0.39105 0.05726-0.01744-0.99265-0.92020
   3  -4   4 1670.59  194.58   1 0.06541-0.33986-0.71693-0.84402-0.69406-0.41486
  -3   4  -4 1509.68  161.33   1-0.01094 0.39432-0.99989-0.87235-0.01002-0.28898
  -3  -4  -4 1715.05  221.39   1-0.05932 0.43815-0.88788-0.81261 0.45622 0.38428
  -3   4  -4 1836.27  198.32   1-0.48743-0.08056 0.86140 0.98751 0.14281-0.13534
  -3  -4  -4 1645.56  235.20   1-0.38801 0.11038 0.92024 0.99369 0.05098-0.01992
   3   4   5  803.67  143.92   1 0.10616-0.45473 0.21129 0.06958-0.97163-0.88790
   3  -4   5  659.78  139.44   1 0.08158-0.38695-0.55544-0.74954-0.82754-0.53706
  -3  -4  -5  720.38  150.59   1-0.02963 0.53105-0.98552-0.84318 0.16689 0.08373
  -3   4  -5 1003.66  180.22   1-0.55992-0.08951 0.80026 0.99318 0.21463-0.07459
  -3  -4  -5  763.38  181.95   1-0.49587 0.06605 0.85517 0.99543 0.15093 0.06894
   3   4   6 5849.89  440.40   1 0.10431-0.51987 0.31847 0.10978-0.94217-0.84715
   3  -4   6 6222.92  428.56   1 0.09260-0.43920-0.39724-0.65836-0.91302-0.61127
  -3   4  -6 5759.66  325.48   1-0.61767-0.08372 0.73645 0.99619 0.27589-0.02442
  -3  -4  -6 5549.67  390.75   1-0.57805 0.04741 0.78189 0.98896 0.23342 0.14035
   3  -4   7 1846.73  266.84   1 0.09981-0.49525-0.24743-0.57557-0.96374-0.65071
  -3   4  -7 1816.82  177.19   1-0.66435-0.06687 0.67105 0.99760 0.32910 0.01770
  -3  -4  -7 1911.68  206.89   1-0.64137 0.04763 0.70511 0.97899 0.30241 0.19826
  -3   4  -8  366.07  179.31   1-0.70230-0.04110 0.60450 0.99773 0.37594 0.05331
  -3  -4  -8  575.93  163.13   1-0.69042 0.06236 0.62698 0.96741 0.36083 0.24540
  -3  -4  -9 1483.87  239.14   1-0.72877 0.08758 0.54732 0.95452 0.41148 0.28497
  -3   4  -9 1685.35  208.71   1-0.73326-0.00847 0.53641 0.99641 0.41783 0.08413
  -3  -5   9  531.42  140.59   1 0.10450-0.20913 0.31025-0.49250-0.94489-0.84481
   3  -5  -9  669.52  184.34   1-0.09021 0.33767-0.62485 0.11307 0.77551 0.93444
  -3   5   9  788.18  150.68   1 0.10671-0.32407 0.61588-0.12004-0.78057-0.93838
  -3  -5   8 4094.70  292.25   1 0.10542-0.14492 0.26425-0.47150-0.95867-0.86987
   3  -5  -8 3785.81  252.51   1-0.09150 0.27318-0.60668 0.06415 0.78966 0.95981
  -3  -5   7 1018.18  401.85   1 0.10603-0.08102 0.22305-0.44571-0.96902-0.89150
   3  -5  -7 1093.62  176.94   1-0.09212 0.20937-0.59766 0.00608 0.79643 0.97781
  -3  -5   6 2367.06  291.37   1 0.10639-0.01736 0.18790-0.41386-0.97640-0.91017
   3  -5  -6 2846.72  251.10   1-0.09195 0.14634-0.60014-0.06348 0.79458 0.98719
  -3  -5   511739.71  471.84   1 0.10658 0.04611 0.16075-0.37403-0.98122-0.92626
   3  -5  -511912.59  410.76   1-0.09077 0.08432-0.61711-0.14754 0.78161 0.98545
  -3   5   513236.66  501.69   1 0.10671-0.07049 0.61161 0.14308-0.78392-0.98719
  -3  -5   425655.47  668.75   1 0.10665 0.10947 0.14474-0.32304-0.98370-0.94003
   3  -5  -426161.63  628.22   1-0.08814 0.02375-0.65209-0.24961 0.75299 0.96805
  -3   5   423631.77  707.26   1-0.80314-0.91627 0.19951-0.20204 0.56138 0.34585
  -3   5   426472.07  690.95   1 0.10664-0.00717 0.64736 0.24568-0.75468-0.96932
  -3  -5   3 1048.78  141.47   1 0.10665 0.17276 0.14526-0.25553-0.98362-0.95123
   3  -5  -3 1129.28  121.39   1-0.08326-0.03456-0.70837-0.37297 0.70091 0.92719
  -3   5   3  976.69  142.38   1 0.10599 0.05557 0.70491 0.37007-0.70133-0.92733
   3   5  -2108252.9 1700.80   1 0.10102-0.02837-0.21491 0.11888-0.97139-0.99250
  -3   5   2109362.6 1302.19   1 0.10371 0.11668 0.78520 0.51722-0.61048-0.84785
  -3  -5   1  986.84  147.20   1 0.10574 0.29843 0.24403-0.02276-0.96398-0.95415
   3   5  -1 1006.62  156.95   1 0.10263-0.09005-0.16516 0.10164-0.98091-0.99073
   3  -5  -1 1157.68  125.29   1-0.06109-0.13875-0.87844-0.67715 0.47392 0.72263
  -3   5   1 1057.10  130.31   1-0.08646-0.00877-0.67255-0.87378 0.73497 0.48623
   3  -5  -1  884.27  135.88   1 0.10641 0.03005 0.67473 0.87587-0.73034-0.48160
   3   5   043383.82 1116.82   1 0.10376-0.15221-0.12375 0.07606-0.98687-0.98541
   3  -5   043249.69  815.12   1-0.04053-0.18139-0.96152-0.82731 0.27171 0.53165
  -3   5   044133.48  892.67   1-0.07179 0.06910-0.81011-0.94424 0.58186 0.32189
   3   5   044367.85  824.65   1-0.10192-0.35812-0.40068-0.20122 0.91052 0.91172
   3   5   1  664.87  132.85   1 0.10421-0.21506-0.10540 0.02741-0.98895-0.97621
   3  -5   1  639.13  112.66   1-0.01376-0.21785-0.99976-0.93262 0.01649 0.28766
  -3   5  -1  657.23  120.50   1-0.05423 0.14984-0.91235-0.97950 0.40578 0.13461
   3   5   1  668.59   99.82   1-0.08251-0.40191-0.71625-0.58388 0.69294 0.70537
  -3   5  -1  515.26  186.09   1-0.15622 0.04858 0.97750 0.90967-0.14172-0.41246
  -3  -5  -1  549.13  100.86   1 0.10449 0.42322 0.76403 0.63082-0.63665-0.65033
   3   5   2 7125.62  559.21   1 0.10120-0.28134-0.20967-0.14394-0.97251-0.94875
   3  -5   2 6754.36  388.48   1 0.01528-0.25201-0.96753-0.96725-0.25228 0.03011
   3   5   2 6333.57  506.27   1 0.01608-0.36645-0.96557-0.90000-0.25961-0.23601
  -3   5  -2 5840.32  311.93   1-0.03656 0.23074-0.97170-0.97177 0.23334-0.04904
  -3   5  -2 6407.87  376.08   1-0.30278-0.03446 0.95278 0.95179-0.02294-0.30479
   3  -5   3 2751.27  239.91   1 0.04192-0.28862-0.87010-0.93686-0.49108-0.19744
  -3   5  -3 2116.36  229.08   1-0.02146 0.30905-0.99579-0.92879 0.08909-0.20452
  -3   5  -3 2770.11  280.50   1-0.41519-0.08330 0.90659 0.97248 0.07543-0.21754
  -3  -5  -3 2284.63  232.79   1-0.23104 0.21518 0.96945 0.96964-0.08230-0.11615
[truncated: 1,774,829 more chars]
