# Supplementary material for: Different weak inter­actions in the crystals of three isomeric (E)-N-methyl-N′-(nitro­benzyl­idene)-2-(thio­phen-2-yl)acetohydrazides
Source: Acta Crystallogr E Crystallogr Commun. 2016 Nov 1;72(Pt 12):1677–82. doi: 10.1107/S2056989016016856 (PMC5137586; doi:10.1107/S2056989016016856)
Supplement: Supplementary file 2 [file e-72-01677-Isup2.hkl]

data_I                                                                          
_shelx_title ' 2013ncs0610a'                                                    
_shelx_refln_list_code          4                                               
_shelx_F_calc_maximum      156.64                                               
_exptl_crystal_F_000       632.00                                               
_reflns_d_resolution_high  0.7713                                               
                                                                                
loop_                                                                           
 _space_group_symop_operation_xyz                                               
 'x, y, z'                                                                      
 '-x, y+1/2, -z+1/2'                                                            
 '-x, -y, -z'                                                                   
 'x, -y-1/2, z-1/2'                                                             
                                                                                
_cell_length_a     7.3989                                                       
_cell_length_b    24.4910                                                       
_cell_length_c     7.7126                                                       
_cell_angle_alpha  90.000                                                       
_cell_angle_beta   96.022                                                       
_cell_angle_gamma  90.000                                                       
                                                                                
_shelx_F_squared_multiplier     1.000                                           
                                                                                
loop_                                                                           
 _refln_index_h                                                                 
 _refln_index_k                                                                 
 _refln_index_l                                                                 
 _refln_F_squared_calc                                                          
 _refln_F_squared_meas                                                          
 _refln_F_squared_sigma                                                         
 _refln_observed_status                                                         
   1   0   0        345.73        374.53        14.52 o                         
   2   0   0        736.04        809.27        16.74 o                         
   3   0   0       4095.79       4430.40        45.31 o                         
   4   0   0        489.11        491.21        16.86 o                         
   5   0   0        505.08        525.86        22.90 o                         
   6   0   0       1116.66       1036.93        37.83 o                         
   7   0   0        531.21        504.47        24.34 o                         
   8   0   0          0.80          0.49         7.70 o                         
   9   0   0        136.60        154.61        16.99 o                         
   1   1   0        814.10        839.53        14.94 o                         
   2   1   0       1274.16       1291.45        15.10 o                         
   3   1   0       1734.58       1583.59        18.95 o                         
   4   1   0          7.98          3.45         1.98 o                         
   5   1   0        264.57        260.47         9.72 o                         
   6   1   0         13.10          5.42         6.47 o                         
   7   1   0         44.70         34.89         8.08 o                         
   8   1   0        154.63        152.64         9.12 o                         
   9   1   0         56.69         79.49         9.20 o                         
   1   2   0         15.14         10.89         2.63 o                         
   3   2   0       2450.79       2555.78        28.12 o                         
   4   2   0        736.71        739.66        12.39 o                         
   5   2   0       1139.27       1046.62        51.15 o                         
   6   2   0        172.19        153.16         9.29 o                         
   7   2   0         13.54         10.41         4.19 o                         
   8   2   0        159.39        152.75        11.55 o                         
   9   2   0         74.10         83.35        10.19 o                         
   1   3   0       2196.98       2156.40        28.28 o                         
   2   3   0       4492.91       4551.55        41.88 o                         
   3   3   0        610.85        610.76        12.87 o                         
   4   3   0        388.50        398.31         9.13 o                         
   5   3   0        597.27        557.61        17.23 o                         
   6   3   0         60.68         59.19         5.97 o                         
   7   3   0         97.81         80.95         7.15 o                         
   8   3   0        209.69        216.40        10.80 o                         
   9   3   0          8.91          9.39         9.70 o                         
   0   4   0        686.19        678.56        16.73 o                         
   1   4   0        549.23        460.81        11.31 o                         
   2   4   0       6560.45       6701.35        66.65 o                         
   3   4   0        387.47        337.54        11.48 o                         
   4   4   0       2971.19       2964.43        55.78 o                         
   5   4   0        141.64        128.54         6.95 o                         
   6   4   0        117.12        114.82        10.22 o                         
   7   4   0          9.14          6.29         4.99 o                         
   8   4   0        258.46        291.88        16.39 o                         
   9   4   0         43.97         69.33         9.45 o                         
   1   5   0       7531.64       7849.38        87.32 o                         
   2   5   0        368.89        345.80         9.71 o                         
   3   5   0       2667.04       2647.75        26.93 o                         
   4   5   0        763.72        853.16        22.99 o                         
   5   5   0       1457.75       1350.69        45.60 o                         
   6   5   0          3.89         11.20         4.71 o                         
   7   5   0         81.75         96.63         6.94 o                         
   8   5   0          0.11          5.71         8.37 o                         
   9   5   0          8.73         21.75         7.93 o                         
   0   6   0       3351.07       3532.36        37.32 o                         
   1   6   0        351.75        267.94         7.42 o                         
   2   6   0         46.65         53.64         3.64 o                         
   3   6   0        362.13        380.45        10.20 o                         
   4   6   0       4450.13       4556.48       110.64 o                         
   5   6   0         81.42         73.80         4.67 o                         
   6   6   0       2063.43       2089.45        34.56 o                         
   7   6   0         11.49          6.07         3.98 o                         
   8   6   0        108.29        115.74         8.97 o                         
   9   6   0          0.10          4.27         6.59 o                         
   1   7   0         10.42         22.15         2.87 o                         
   2   7   0         63.64         66.94         4.07 o                         
   3   7   0        214.06        234.48         7.80 o                         
   4   7   0       1869.00       1910.76        64.59 o                         
   5   7   0        493.24        452.94        18.00 o                         
   6   7   0          1.51          1.77         3.16 o                         
   7   7   0        511.03        530.34        17.99 o                         
   8   7   0         21.31         31.24         5.13 o                         
   9   7   0         12.79          9.00         8.31 o                         
   0   8   0         15.47         29.78         3.20 o                         
   1   8   0       1545.90       1444.15        18.40 o                         
   2   8   0         66.58         76.69         4.41 o                         
   3   8   0        140.77        157.04         6.69 o                         
   4   8   0        677.85        725.11        19.26 o                         
   5   8   0        115.76        104.58         5.92 o                         
   6   8   0        836.89        866.37        17.39 o                         
   7   8   0          1.40          6.25         3.94 o                         
   8   8   0          2.82          3.95         5.76 o                         
   9   8   0          0.82          8.78         9.79 o                         
   1   9   0        462.42        445.02         8.51 o                         
   2   9   0       2894.10       2790.99        30.25 o                         
   3   9   0       2284.61       2357.69        34.99 o                         
   4   9   0         37.13         38.36         4.03 o                         
   5   9   0          4.31          7.54         2.59 o                         
   6   9   0          6.08          4.85         3.36 o                         
   7   9   0        106.23        123.96         8.59 o                         
   8   9   0          0.73         -6.49         6.49 o                         
   9   9   0        131.36        136.36        11.64 o                         
   0  10   0        677.74        675.32        14.18 o                         
   1  10   0         68.05         86.24         3.80 o                         
   2  10   0       2989.21       3098.16        61.52 o                         
   3  10   0        231.24        214.71         8.67 o                         
   4  10   0        396.71        401.55        11.46 o                         
   5  10   0        370.40        356.48        15.95 o                         
   6  10   0        208.73        198.00         7.75 o                         
   7  10   0          3.34          7.87         3.79 o                         
   8  10   0        158.77        153.04        12.03 o                         
   9  10   0         11.16         18.93         7.41 o                         
   1  11   0        192.45        194.71         5.60 o                         
   2  11   0         24.00         10.36         2.54 o                         
   3  11   0        768.14        833.76        22.80 o                         
   4  11   0        113.55        109.67         7.37 o                         
   5  11   0        372.35        382.05        24.06 o                         
   6  11   0        216.36        254.23         9.57 o                         
   7  11   0          2.46          5.22         5.01 o                         
   8  11   0          4.41          4.27        13.71 o                         
   0  12   0       3426.26       3715.91        48.09 o                         
   1  12   0        178.87        164.49         5.37 o                         
   2  12   0        104.20        123.29         6.10 o                         
   3  12   0        153.49        150.84         7.44 o                         
   4  12   0          0.32          0.60         2.83 o                         
   5  12   0        306.11        310.64        10.06 o                         
   6  12   0          0.06          1.38         3.24 o                         
   7  12   0         87.76         85.83         7.02 o                         
   8  12   0          0.35         -5.33         6.85 o                         
   1  13   0        215.27        239.17         6.61 o                         
   2  13   0        880.28        944.62        18.61 o                         
   3  13   0          9.67          6.16         3.27 o                         
   4  13   0        521.60        517.62        19.57 o                         
   5  13   0          0.54         -1.77         4.49 o                         
   6  13   0        108.27        104.28         6.85 o                         
   7  13   0          2.89          1.34         6.61 o                         
   8  13   0          0.80          7.53         6.07 o                         
   0  14   0        898.99        895.47        24.66 o                         
   1  14   0         95.73         86.65         4.21 o                         
   2  14   0        333.28        359.34        11.06 o                         
   3  14   0         81.53         81.89         5.55 o                         
   4  14   0         96.36         88.83         5.96 o                         
   5  14   0         50.41         54.85         5.85 o                         
   6  14   0        196.18        225.94        10.87 o                         
   7  14   0        196.16        211.95        12.00 o                         
   8  14   0        121.15        136.27        16.82 o                         
   1  15   0        280.43        254.92         7.17 o                         
   2  15   0        319.94        286.70        10.94 o                         
   3  15   0        338.72        322.25        10.26 o                         
   4  15   0        247.83        228.38        14.09 o                         
   5  15   0        141.31        147.31         8.20 o                         
   6  15   0          0.15         -0.88         4.41 o                         
   7  15   0        278.24        270.13        14.44 o                         
   8  15   0          4.45         -1.22         8.72 o                         
   0  16   0        439.36        459.75        40.34 o                         
   1  16   0         72.72         74.79         5.12 o                         
   2  16   0        545.90        551.81        37.16 o                         
   3  16   0          0.19          0.90         2.68 o                         
   4  16   0         30.42         25.08         4.55 o                         
   5  16   0        276.45        300.54        12.83 o                         
   6  16   0        188.00        210.43        10.38 o                         
   7  16   0          5.94          0.88         5.65 o                         
   8  16   0         16.73          6.14         8.89 o                         
   1  17   0        197.92        179.00         7.97 o                         
   2  17   0        414.98        424.46        13.16 o                         
   3  17   0        363.72        375.54        12.84 o                         
   4  17   0        112.64         90.93         6.98 o                         
   5  17   0        295.90        322.85        19.58 o                         
   6  17   0         67.71         67.33         6.13 o                         
   7  17   0          4.37          7.67         7.19 o                         
   8  17   0          0.06         -4.09         5.52 o                         
   0  18   0        281.07        290.36        14.58 o                         
   1  18   0         98.53         84.03         5.08 o                         
   2  18   0         13.18         18.19         3.10 o                         
   3  18   0         11.89         10.17         4.21 o                         
   4  18   0         33.45         26.80         4.78 o                         
   5  18   0          8.24         16.87         5.70 o                         
   6  18   0          4.75          5.61         9.60 o                         
   7  18   0         20.76         19.25         5.72 o                         
   1  19   0        211.28        209.46        14.98 o                         
   2  19   0         74.74         57.66         6.74 o                         
   3  19   0       1601.11       1616.96        80.31 o                         
   4  19   0        169.65        186.45         9.72 o                         
   5  19   0         35.46         41.68         5.22 o                         
   6  19   0         29.38         35.23         7.65 o                         
   7  19   0         55.47         46.84         9.75 o                         
   0  20   0         78.26         81.90         8.27 o                         
   1  20   0        145.56        133.80         7.67 o                         
   2  20   0         13.06         15.49         3.24 o                         
   3  20   0          1.04          2.96         4.59 o                         
   4  20   0         62.56         74.38         6.44 o                         
   5  20   0         32.82         24.29         5.47 o                         
   6  20   0          9.90          3.30         4.94 o                         
   7  20   0          3.21          3.59         6.99 o                         
   1  21   0        487.80        499.02        23.25 o                         
   2  21   0         38.36         33.43         4.75 o                         
   3  21   0         23.56         20.84         4.09 o                         
   4  21   0        103.36        100.39         8.02 o                         
   5  21   0        400.76        375.16        21.76 o                         
   6  21   0          3.44         -2.67         8.06 o                         
   7  21   0         11.79         15.91         7.27 o                         
   0  22   0       1348.73       1352.46        42.25 o                         
   1  22   0        213.69        214.94        12.34 o                         
   2  22   0          0.15         -0.22         3.40 o                         
   3  22   0        724.94        763.17        22.40 o                         
   4  22   0          2.90          2.65         3.98 o                         
   5  22   0          6.53         10.32         6.36 o                         
   6  22   0         63.47         67.68        10.63 o                         
   1  23   0        694.35        742.83        22.41 o                         
   2  23   0         34.47         37.13         4.45 o                         
   3  23   0         76.36         68.22         5.99 o                         
   4  23   0        249.55        286.12        11.83 o                         
   5  23   0        112.58        126.96        15.66 o                         
   6  23   0         33.23         43.54         9.09 o                         
   0  24   0       1527.56       1572.41        60.35 o                         
   1  24   0          2.17          0.53         4.91 o                         
   2  24   0        453.43        485.91        21.24 o                         
   3  24   0          0.64         -0.85         6.15 o                         
   4  24   0        290.55        308.33        15.59 o                         
   5  24   0        379.68        431.19        26.27 o                         
   6  24   0         10.09          5.73         9.57 o                         
   1  25   0          7.84         16.96         5.74 o                         
   2  25   0        769.29        795.36        27.73 o                         
   3  25   0        390.49        439.14        16.91 o                         
   4  25   0          2.37         14.58         7.22 o                         
   5  25   0         18.69         10.92         8.67 o                         
   0  26   0         50.32         51.46         9.21 o                         
   1  26   0          3.97          7.05         5.68 o                         
   2  26   0         93.13         91.61        11.99 o                         
   3  26   0         90.31         86.35         8.41 o                         
   4  26   0        326.70        338.08        25.00 o                         
   5  26   0         87.59         90.66        13.37 o                         
   1  27   0         10.72         14.58         6.44 o                         
   2  27   0         18.17         23.89         6.86 o                         
   3  27   0         40.49         41.48         7.03 o                         
   4  27   0         53.34         30.91         8.44 o                         
   5  27   0         17.18         15.00         7.94 o                         
   0  28   0         29.13         28.67         8.98 o                         
   1  28   0          5.74          1.12         7.71 o                         
   2  28   0         25.86         36.64         6.95 o                         
   3  28   0         91.35         83.46         8.97 o                         
   4  28   0         28.04         28.99         9.00 o                         
   1  29   0        136.53        152.74        12.12 o                         
   2  29   0        102.00        106.38        17.73 o                         
   3  29   0          7.30         12.37        12.48 o                         
   0  30   0         11.77         22.30        11.35 o                         
   1  30   0        101.82        103.29        11.20 o                         
   2  30   0         65.79         69.61         8.65 o                         
   3  30   0         88.33         81.07        12.54 o                         
   1  31   0         23.96         34.56         9.12 o                         
   2  31   0         49.66         63.83        10.95 o                         
  -9   1   1         69.04         63.04         7.17 o                         
  -8   1   1         12.78          7.55         4.80 o                         
  -7   1   1        144.97        129.61         7.93 o                         
  -6   1   1        217.96        210.95         9.80 o                         
  -5   1   1        459.99        469.76        11.90 o                         
  -4   1   1        283.81        308.69         7.49 o                         
  -3   1   1       2701.10       2723.20        42.32 o                         
  -2   1   1       4085.61       4289.24        53.57 o                         
  -1   1   1         15.13         18.61         3.23 o                         
   0   1   1       1586.19       1554.25        33.29 o                         
   1   1   1       4965.45       4799.42        74.73 o                         
   2   1   1        699.20        675.21        20.90 o                         
   3   1   1         78.23         95.76         4.23 o                         
   4   1   1        193.57        196.80         6.02 o                         
   5   1   1          2.78         -1.04         2.62 o                         
   6   1   1        298.78        275.92        25.47 o                         
   7   1   1        112.72        122.28        10.27 o                         
   8   1   1         47.87         53.59         6.19 o                         
   9   1   1          0.90         -2.66        11.72 o                         
  -9   2   1         61.58         49.84         7.47 o                         
  -8   2   1         37.56         28.87         5.14 o                         
  -7   2   1         57.12         51.63         5.37 o                         
  -6   2   1        350.36        320.37        10.34 o                         
  -5   2   1         33.03         20.56         3.45 o                         
  -4   2   1         10.44          5.42         2.35 o                         
  -3   2   1        163.94        172.81         5.78 o                         
  -2   2   1      15746.82      15522.47       149.48 o                         
  -1   2   1        708.74        729.04        13.50 o                         
   0   2   1       1706.84       1914.30        29.70 o                         
   1   2   1        225.27        248.86         7.32 o                         
   2   2   1       7604.08       7917.24        56.95 o                         
   3   2   1         34.88         64.55         3.79 o                         
   4   2   1          3.76         -0.01         1.79 o                         
   5   2   1        336.52        299.63        23.94 o                         
   6   2   1        209.23        210.23        11.22 o                         
   7   2   1        107.51         89.07         7.86 o                         
   8   2   1          0.86          0.63         5.30 o                         
   9   2   1         82.25        128.18        18.42 o                         
  -9   3   1         44.29         50.91         7.41 o                         
  -8   3   1          0.03         -2.24         5.67 o                         
  -7   3   1        961.27        880.08        20.55 o                         
  -6   3   1        232.00        232.05         9.08 o                         
  -5   3   1         45.10         51.36         4.17 o                         
  -4   3   1          4.83         10.20         2.72 o                         
  -3   3   1          8.50         12.78         2.56 o                         
  -2   3   1       1161.64       1169.67        14.89 o                         
  -1   3   1      24535.07      25357.84       145.12 o                         
   0   3   1        407.45        433.46         8.09 o                         
   1   3   1       1997.19       1985.01        40.23 o                         
   2   3   1          1.85         13.46         2.52 o                         
   3   3   1        528.79        486.70        10.30 o                         
   4   3   1        315.58        268.81         8.11 o                         
   5   3   1        803.21        772.95        40.00 o                         
   6   3   1        490.84        475.64        17.21 o                         
   7   3   1         29.51         34.55         5.22 o                         
   8   3   1          4.98         13.11         6.45 o                         
   9   3   1          0.18          6.32         8.32 o                         
  -9   4   1         34.00         45.26        10.06 o                         
  -8   4   1         11.68          5.28         4.04 o                         
  -7   4   1         15.52         11.48         5.22 o                         
  -6   4   1        437.87        425.44        12.37 o                         
  -5   4   1         34.10         37.29         4.06 o                         
  -4   4   1       4595.08       4770.01       129.66 o                         
  -3   4   1        638.06        596.99        15.82 o                         
  -2   4   1       6124.68       6035.43       108.52 o                         
  -1   4   1        795.15        826.85        12.77 o                         
   0   4   1       3607.80       3841.62        31.27 o                         
   1   4   1       2424.76       2608.13        37.19 o                         
   2   4   1       2518.02       2741.05        59.78 o                         
   3   4   1        153.08        190.76         6.26 o                         
   4   4   1         36.97         28.85         2.96 o                         
   5   4   1        190.42        210.86        10.10 o                         
   6   4   1        140.76        172.02        12.92 o                         
   7   4   1          1.86         -1.40         5.11 o                         
   8   4   1         61.84         52.57         8.67 o                         
   9   4   1         28.34         32.99         9.14 o                         
  -9   5   1         36.66         31.05         6.81 o                         
  -8   5   1         46.77         35.71         5.69 o                         
  -7   5   1          0.93          1.94         3.44 o                         
  -6   5   1        386.60        378.08        11.48 o                         
  -5   5   1          5.67          9.09         3.75 o                         
  -4   5   1       2597.40       2799.34        60.73 o                         
  -3   5   1         63.93         62.50         3.72 o                         
  -2   5   1       1390.74       1203.66        21.98 o                         
  -1   5   1       3518.82       3768.99        34.37 o                         
   0   5   1       1650.30       1591.62        24.63 o                         
   1   5   1       1361.99       1452.16        21.35 o                         
   2   5   1        804.15        815.48        14.15 o                         
   3   5   1         45.95         37.92         2.91 o                         
   4   5   1        166.48        154.99         6.35 o                         
   5   5   1        203.40        211.14         9.31 o                         
   6   5   1         16.77         19.57         3.80 o                         
   7   5   1         33.83         38.05         4.81 o                         
   8   5   1         50.36         37.33         7.45 o                         
   9   5   1         41.66         51.83        12.61 o                         
  -9   6   1          1.55         -3.34         7.29 o                         
  -8   6   1          1.56         -5.20         8.09 o                         
  -7   6   1         39.13         36.92         4.48 o                         
  -6   6   1        523.88        528.55        15.75 o                         
  -5   6   1        414.38        393.10        13.45 o                         
  -4   6   1       2551.80       2616.63       103.76 o                         
  -3   6   1        388.63        361.81        10.00 o                         
  -2   6   1       1223.48       1283.27        24.50 o                         
  -1   6   1        405.35        382.54         9.21 o                         
   0   6   1       3717.34       3632.35        49.75 o                         
   1   6   1        692.30        670.79        12.07 o                         
   2   6   1        707.89        744.78        12.77 o                         
   3   6   1        759.79        808.35        19.99 o                         
   4   6   1       1170.52       1214.39        52.92 o                         
   5   6   1         44.66         38.52         4.05 o                         
   6   6   1        214.83        207.43        18.13 o                         
   7   6   1         12.26         15.27         4.91 o                         
   8   6   1         67.02         61.07         9.37 o                         
   9   6   1        134.01        122.93        13.38 o                         
  -9   7   1         72.27         70.97        10.62 o                         
  -8   7   1        171.00        171.71        14.40 o                         
  -7   7   1        130.53        137.52         8.23 o                         
  -6   7   1        639.36        646.22        15.38 o                         
  -5   7   1        387.43        360.25        20.45 o                         
  -4   7   1         94.37         80.45         5.74 o                         
  -3   7   1        137.68        166.59         7.45 o                         
  -2   7   1         16.50         22.05         3.76 o                         
  -1   7   1        989.06        966.10        14.27 o                         
   0   7   1       1857.79       1905.63        20.35 o                         
   1   7   1        777.08        822.87        13.17 o                         
   2   7   1        988.67       1001.70        16.48 o                         
   3   7   1        408.44        463.85        14.46 o                         
   4   7   1        112.34        148.43         6.21 o                         
   5   7   1        256.04        249.65        18.43 o                         
   6   7   1        206.07        196.73        13.88 o                         
   7   7   1        302.16        304.17        13.99 o                         
   8   7   1         15.79         22.06         8.85 o                         
   9   7   1         27.05          5.98         8.49 o                         
  -9   8   1         11.16         21.04         8.00 o                         
  -8   8   1        284.73        277.29        14.04 o                         
  -7   8   1        381.25        401.86        13.80 o                         
  -6   8   1       1248.81       1239.88        22.31 o                         
  -5   8   1        167.36        171.47         9.01 o                         
  -4   8   1        682.09        707.42        18.28 o                         
  -3   8   1        368.85        351.00        13.70 o                         
  -2   8   1       1969.55       2030.74        50.07 o                         
  -1   8   1        296.82        303.70         7.74 o                         
   0   8   1        690.82        761.29        11.41 o                         
   1   8   1          1.94          0.90         1.94 o                         
   2   8   1        145.66        152.60         5.84 o                         
   3   8   1        925.16        888.09        20.98 o                         
   4   8   1       2664.79       2801.63        28.40 o                         
   5   8   1         39.85         31.93         3.82 o                         
   6   8   1        459.46        427.14        18.56 o                         
   7   8   1         41.73         46.04         5.78 o                         
   8   8   1        112.72        146.87        13.18 o                         
   9   8   1         76.85        111.22        12.47 o                         
  -9   9   1         94.52        100.14         9.71 o                         
  -8   9   1        342.55        333.84        15.45 o                         
  -7   9   1         23.06         23.18         4.05 o                         
  -6   9   1         11.11          6.38         4.32 o                         
  -5   9   1          0.07         -2.95         3.85 o                         
  -4   9   1        533.08        544.29        28.43 o                         
  -3   9   1          1.75          3.18         3.15 o                         
  -2   9   1        330.32        286.74         8.13 o                         
  -1   9   1          4.64          2.17         1.89 o                         
   0   9   1       3033.89       3341.58        27.84 o                         
   1   9   1          2.89         -0.47         2.00 o                         
   2   9   1         43.16         47.83         3.63 o                         
   3   9   1         41.36         28.96         3.86 o                         
   4   9   1         27.89         27.44         3.67 o                         
   5   9   1        100.48         97.61         5.37 o                         
   6   9   1        154.63        157.19         9.56 o                         
   7   9   1        165.62        163.47        11.12 o                         
   8   9   1         49.01         36.04         8.47 o                         
  -9  10   1         36.10         29.25         8.28 o                         
  -8  10   1        560.53        518.96        21.35 o                         
  -7  10   1          2.42         -0.75         3.98 o                         
  -6  10   1         24.59         26.38         5.13 o                         
  -5  10   1       1634.58       1618.12        56.65 o                         
  -4  10   1          1.58          2.18         3.00 o                         
  -3  10   1        418.34        420.77        12.89 o                         
  -2  10   1        663.41        715.13        13.88 o                         
  -1  10   1          2.31          5.22         1.99 o                         
   0  10   1        539.48        531.95         9.62 o                         
   1  10   1       1898.17       1998.62        26.01 o                         
   2  10   1        180.85        220.13         7.26 o                         
   3  10   1        570.68        618.76        24.80 o                         
   4  10   1         67.56         69.64         5.21 o                         
   5  10   1        760.60        796.30        21.21 o                         
   6  10   1         57.14         62.58         6.04 o                         
   7  10   1         26.55         21.04         7.12 o                         
   8  10   1        169.81        167.96        14.00 o                         
  -8  11   1         14.53          2.53         5.01 o                         
  -7  11   1        176.78        184.66         8.63 o                         
  -6  11   1        151.81        153.08         9.11 o                         
  -5  11   1        642.85        690.30        22.66 o                         
  -4  11   1          7.90         11.49         4.77 o                         
  -3  11   1        707.18        705.87        16.64 o                         
  -2  11   1        575.20        558.16        10.92 o                         
  -1  11   1        284.12        256.07         7.14 o                         
   0  11   1        495.34        504.77         9.10 o                         
   1  11   1       1528.26       1572.28        21.43 o                         
   2  11   1       1584.79       1829.26        26.37 o                         
   3  11   1          0.02         -0.68         2.68 o                         
   4  11   1        670.63        667.90        15.20 o                         
   5  11   1         48.46         61.93         4.39 o                         
   6  11   1         37.85         32.02         5.59 o                         
   7  11   1         25.28         31.69         7.10 o                         
   8  11   1          2.51         -0.37         5.68 o                         
  -8  12   1        178.37        184.02        15.26 o                         
  -7  12   1        123.12        122.51         6.63 o                         
  -6  12   1          5.00          8.64         9.42 o                         
  -5  12   1       1096.32       1109.60        24.68 o                         
  -4  12   1       1283.87       1264.44        25.71 o                         
  -3  12   1        403.60        402.18        11.18 o                         
  -2  12   1          0.14          1.56         2.45 o                         
  -1  12   1       1480.07       1558.05        28.62 o                         
   0  12   1         92.39        124.51         4.67 o                         
   1  12   1        673.59        680.23        12.82 o                         
   2  12   1        933.51        896.81        26.81 o                         
   3  12   1        671.21        733.77        23.23 o                         
   4  12   1         21.04         29.08         3.93 o                         
   5  12   1         16.48         15.35         3.09 o                         
   6  12   1        763.50        789.54        22.50 o                         
   7  12   1         25.12         16.45         6.71 o                         
   8  12   1          8.52         -0.37         5.74 o                         
  -8  13   1          0.53          8.24         5.94 o                         
  -7  13   1       1307.87       1391.44        24.79 o                         
  -6  13   1         81.29         85.28         6.53 o                         
  -5  13   1         37.04         40.18         6.33 o                         
  -4  13   1         16.90         18.31         4.16 o                         
  -3  13   1        125.99        137.75         9.95 o                         
  -2  13   1        689.70        717.17        22.70 o                         
  -1  13   1       1151.19       1167.63        20.20 o                         
   0  13   1         20.99         32.49         2.49 o                         
   1  13   1        606.10        604.02        16.92 o                         
   2  13   1        158.73        179.68         7.16 o                         
   3  13   1        466.89        509.27        14.34 o                         
   4  13   1        951.52        985.78        49.65 o                         
   5  13   1         30.29         30.33         4.08 o                         
   6  13   1          6.37          7.78         4.00 o                         
   7  13   1          6.04         -2.30         7.19 o                         
   8  13   1          6.88          8.38         6.35 o                         
  -8  14   1         29.67         38.25         7.98 o                         
  -7  14   1         31.49         26.41         5.40 o                         
  -6  14   1          1.66          5.86         4.93 o                         
  -5  14   1        185.88        192.64         9.60 o                         
  -4  14   1        106.42        111.43         7.76 o                         
  -3  14   1         38.75         32.21         4.72 o                         
  -2  14   1        132.90        138.66        12.23 o                         
  -1  14   1         14.22         13.67         2.78 o                         
   0  14   1        527.55        575.07        12.84 o                         
   1  14   1       1432.41       1384.61        26.27 o                         
   2  14   1        128.91        149.64         6.51 o                         
   3  14   1        119.75        115.02         6.44 o                         
   4  14   1       1127.50       1154.63        29.93 o                         
   5  14   1         20.22         22.24         4.15 o                         
   6  14   1         25.43         30.02         7.89 o                         
   7  14   1        109.87        107.56        13.17 o                         
   8  14   1        111.13        118.68        12.18 o                         
  -8  15   1         35.79         32.49         7.60 o                         
  -7  15   1          1.90          1.99         4.47 o                         
  -6  15   1         43.00         39.81         5.09 o                         
  -5  15   1        330.74        317.29        12.01 o                         
  -4  15   1        474.26        513.29        16.11 o                         
  -3  15   1        712.23        747.16        24.18 o                         
  -2  15   1        332.85        292.23        16.39 o                         
  -1  15   1         82.58        107.14         5.57 o                         
   0  15   1        769.79        756.24        21.06 o                         
   1  15   1        103.24        112.46         4.74 o                         
   2  15   1         68.49         55.61         4.27 o                         
   3  15   1        122.18        121.15        10.41 o                         
   4  15   1        139.48        154.18         7.38 o                         
   5  15   1        259.93        278.93        11.55 o                         
   6  15   1         54.88         46.12         6.66 o                         
   7  15   1        278.76        299.37        15.28 o                         
   8  15   1         70.02         74.55        17.53 o                         
  -8  16   1         35.96         27.43         7.97 o                         
  -7  16   1         29.13         27.73         6.58 o                         
  -6  16   1         17.80         10.94         4.04 o                         
  -5  16   1         21.80         15.99         5.53 o                         
  -4  16   1        391.97        408.57        22.94 o                         
  -3  16   1          0.04          1.66         2.99 o                         
  -2  16   1        600.10        566.35        15.54 o                         
  -1  16   1         11.93         14.24         2.99 o                         
   0  16   1        613.65        646.86        21.64 o                         
   1  16   1         85.72         82.84         4.66 o                         
   2  16   1        676.90        617.55        18.73 o                         
   3  16   1         88.58        109.58        10.50 o                         
   4  16   1        237.49        228.51        13.11 o                         
   5  16   1          1.38          3.60         3.64 o                         
   6  16   1        820.42        781.24        22.78 o                         
   7  16   1          0.68          2.22         7.48 o                         
   8  16   1        174.37        138.42        29.48 o                         
  -8  17   1         45.24         26.57         8.42 o                         
  -7  17   1          3.83          0.06         4.89 o                         
  -6  17   1          2.82          1.89         4.52 o                         
  -5  17   1        862.15        870.91        42.12 o                         
  -4  17   1       1130.78       1117.03        24.59 o                         
  -3  17   1         68.93         60.88         5.22 o                         
  -2  17   1          1.54          5.01         3.16 o                         
  -1  17   1        259.60        265.93        18.24 o                         
   0  17   1        118.21        108.54         7.24 o                         
   1  17   1       1084.43       1068.26        39.84 o                         
   2  17   1        325.92        316.23        12.85 o                         
   3  17   1          7.52          6.76         2.84 o                         
   4  17   1         13.87         11.09         5.02 o                         
   5  17   1        340.53        323.55        17.44 o                         
   6  17   1         88.58        105.48         9.05 o                         
   7  17   1         88.38         97.24        10.97 o                         
  -7  18   1          0.64         -1.62         7.95 o                         
  -6  18   1          8.38          9.74         5.37 o                         
  -5  18   1         22.24         33.83         5.28 o                         
  -4  18   1         58.10         44.25         5.70 o                         
  -3  18   1          1.93         -0.37         3.29 o                         
  -2  18   1       1437.71       1463.57        25.16 o                         
  -1  18   1          2.15          0.49         3.70 o                         
   0  18   1        207.77        212.62         8.63 o                         
   1  18   1        235.91        228.89         7.72 o                         
   2  18   1          1.66          3.87         2.54 o                         
   3  18   1        683.10        720.01        18.62 o                         
   4  18   1        899.49        924.72        20.17 o                         
   5  18   1         11.32         11.46         5.05 o                         
   6  18   1         54.97         51.86        11.09 o                         
   7  18   1         27.91         24.94         7.90 o                         
  -7  19   1         20.39         14.49         6.69 o                         
  -6  19   1         12.91          9.12         4.48 o                         
  -5  19   1         21.77         25.94         5.86 o                         
  -4  19   1        116.22        110.85         8.69 o                         
  -3  19   1        359.48        376.99        12.29 o                         
  -2  19   1        669.67        679.22        17.81 o                         
  -1  19   1          0.67          4.20         3.42 o                         
   0  19   1        147.10        129.78        12.09 o                         
   1  19   1         50.61         41.52         4.41 o                         
   2  19   1        318.61        339.80        15.66 o                         
   3  19   1          1.01         11.59         5.19 o                         
   4  19   1         22.45         23.83         4.72 o                         
   5  19   1         15.14         27.27         5.78 o                         
   6  19   1         17.07         12.78         5.34 o                         
   7  19   1          1.45          2.53         6.63 o                         
  -7  20   1         13.49          7.11        10.25 o                         
  -6  20   1          3.14          5.53         5.01 o                         
  -5  20   1          0.01          4.80         5.00 o                         
  -4  20   1          4.82          3.79         4.22 o                         
  -3  20   1        334.91        332.37        17.70 o                         
  -2  20   1        297.10        285.87        11.44 o                         
  -1  20   1         31.02         28.30         5.36 o                         
   0  20   1       1285.59       1266.31        77.54 o                         
   1  20   1        165.78        150.86         9.54 o                         
   2  20   1        104.67        126.30         7.41 o                         
   3  20   1        101.15        100.03         7.13 o                         
   4  20   1        391.33        392.25        20.38 o                         
   5  20   1        112.22         96.73         9.59 o                         
   6  20   1         15.69         16.00         6.86 o                         
   7  20   1         37.69         23.49         7.98 o                         
  -7  21   1         17.50         23.73         8.27 o                         
  -6  21   1        170.63        166.05        17.35 o                         
  -5  21   1        110.87        120.96         8.54 o                         
  -4  21   1         16.41         17.18         4.43 o                         
  -3  21   1         14.26         19.44         4.78 o                         
  -2  21   1        471.08        504.83        15.59 o                         
  -1  21   1       1399.39       1439.31        33.97 o                         
   0  21   1        666.50        661.74        51.69 o                         
   1  21   1        103.12         86.31         5.87 o                         
   2  21   1          1.92         -0.13         3.83 o                         
   3  21   1          0.04         -1.18         3.69 o                         
   4  21   1         23.92         32.03         5.16 o                         
   5  21   1         48.89         42.77        13.50 o                         
   6  21   1          2.90          3.08         7.16 o                         
  -6  22   1          8.67          6.01         7.98 o                         
  -5  22   1        178.33        202.18        12.21 o                         
  -4  22   1        231.06        262.07        13.82 o                         
  -3  22   1         11.61         25.26         5.40 o                         
  -2  22   1        192.68        172.58         9.10 o                         
  -1  22   1         12.81         23.46         5.61 o                         
   0  22   1        637.23        650.75        21.08 o                         
   1  22   1         64.08         77.05         5.88 o                         
   2  22   1       2008.33       2001.97        29.89 o                         
   3  22   1         32.87         28.79         4.62 o                         
   4  22   1         49.46         46.05         6.11 o                         
   5  22   1          0.55         -4.41         6.16 o                         
   6  22   1         18.13         15.69         6.74 o                         
  -6  23   1         27.63         36.46        11.96 o                         
  -5  23   1          0.53          2.24         5.36 o                         
  -4  23   1         39.46         39.27         9.19 o                         
  -3  23   1          3.83          5.56         4.42 o                         
  -2  23   1         63.99         59.91         6.95 o                         
  -1  23   1         20.48         25.46         6.16 o                         
   0  23   1        339.04        360.04        16.08 o                         
   1  23   1        270.96        275.68        10.39 o                         
   2  23   1        462.80        529.50        18.85 o                         
   3  23   1          0.84          0.23         4.62 o                         
   4  23   1         19.13         10.13         6.06 o                         
   5  23   1          0.02          8.50         6.64 o                         
   6  23   1          6.03         13.07         7.42 o                         
  -6  24   1          0.67          1.54         8.03 o                         
  -5  24   1         53.95         67.17         8.21 o                         
  -4  24   1        110.52        120.47         9.84 o                         
  -3  24   1          9.17         17.49         6.00 o                         
  -2  24   1         72.61         74.98        12.99 o                         
  -1  24   1        187.70        197.72        12.45 o                         
   0  24   1         31.48         27.18         6.28 o                         
   1  24   1          0.22         -0.73         3.51 o                         
   2  24   1        541.30        532.20        17.38 o                         
   3  24   1         84.92         83.18         7.43 o                         
   4  24   1        138.70        123.51         9.91 o                         
   5  24   1          7.56          6.18        10.20 o                         
   6  24   1          4.48          3.09         8.73 o                         
  -5  25   1         14.72         24.40        10.59 o                         
  -4  25   1          0.51          0.00         6.88 o                         
  -3  25   1         15.24         21.19        10.43 o                         
  -2  25   1          1.15          5.14         5.76 o                         
  -1  25   1        405.09        388.84        17.65 o                         
   0  25   1          1.36         -0.33         5.49 o                         
   1  25   1         84.91         87.26         7.60 o                         
   2  25   1        166.14        157.07         8.81 o                         
   3  25   1          0.71         -4.09         5.47 o                         
   4  25   1        245.98        249.31        21.00 o                         
   5  25   1         19.56         31.43         9.10 o                         
  -5  26   1        148.25        153.12        14.70 o                         
  -4  26   1         11.98         18.94         7.03 o                         
  -3  26   1         36.20         31.97         6.92 o                         
  -2  26   1        230.57        254.23        13.70 o                         
  -1  26   1        170.46        156.67        11.28 o                         
   0  26   1        411.86        405.29        16.13 o                         
   1  26   1         41.97         42.16         6.71 o                         
   2  26   1         52.37         53.61         7.36 o                         
   3  26   1         13.53          3.52         6.55 o                         
   4  26   1        362.68        353.08        22.13 o                         
   5  26   1          1.58          0.70         7.62 o                         
  -5  27   1         43.22         30.94        12.03 o                         
  -4  27   1        292.07        303.39        26.83 o                         
  -3  27   1          8.62         -0.39         7.29 o                         
  -2  27   1          3.68          3.62         6.65 o                         
  -1  27   1        297.13        294.97        14.03 o                         
   0  27   1         69.15         80.74         8.86 o                         
   1  27   1        450.11        510.74        30.84 o                         
   2  27   1         12.24          9.29         5.15 o                         
   3  27   1        124.11        106.13        14.52 o                         
   4  27   1        289.73        279.47        20.27 o                         
  -4  28   1        140.95        169.21        14.77 o                         
  -3  28   1         10.25         13.02         6.27 o                         
  -2  28   1         93.73         95.80         9.43 o                         
  -1  28   1          0.47          9.49         7.55 o                         
   0  28   1          0.34          3.91         6.63 o                         
   1  28   1        326.32        315.57        18.61 o                         
   2  28   1          0.61          5.08         6.61 o                         
   3  28   1         11.32         -4.68         9.19 o                         
   4  28   1          6.32         10.35         9.78 o                         
  -3  29   1          0.30          4.40         6.20 o                         
  -2  29   1         22.70         25.76         7.08 o                         
  -1  29   1         48.79         30.39         7.70 o                         
   0  29   1          6.93          4.60         5.91 o                         
   1  29   1         35.13         49.58         7.40 o                         
   2  29   1         48.15         49.72        11.11 o                         
   3  29   1         69.21         64.59        11.29 o                         
  -3  30   1          0.12          6.15         6.11 o                         
  -2  30   1          3.79          3.39         6.03 o                         
  -1  30   1         77.62         57.45         7.65 o                         
   0  30   1          0.78          4.46         7.20 o                         
   1  30   1          0.14         -0.03         5.25 o                         
   2  30   1         17.07         19.61        12.09 o                         
  -1  31   1        146.15        176.01        12.96 o                         
   0  31   1        245.25        286.36        17.59 o                         
   1  31   1          4.10          4.00         8.58 o                         
  -9   0   2         70.42         79.31        13.50 o                         
  -8   0   2         32.82         19.77        10.11 o                         
  -7   0   2         37.95         42.21         9.11 o                         
  -6   0   2          9.72          8.01         5.36 o                         
  -5   0   2         15.69          6.86         2.94 o                         
  -4   0   2        107.77        126.56         7.51 o                         
  -3   0   2        861.24        706.94        61.74 o                         
  -2   0   2         77.51         82.86         7.54 o                         
  -1   0   2       2401.49       2193.30        31.72 o                         
   0   0   2       3236.66       3642.16        64.18 o                         
   1   0   2         21.44         17.03         3.34 o                         
   2   0   2       1512.76       1459.50        37.24 o                         
   3   0   2        442.05        482.96        15.01 o                         
   4   0   2         11.56          6.97         2.71 o                         
   5   0   2        320.61        293.03        32.43 o                         
   6   0   2         95.51        118.47        10.59 o                         
   7   0   2        372.11        470.08        67.76 o                         
   8   0   2         15.02         31.74        13.53 o                         
   9   0   2         21.68          7.30        15.76 o                         
  -9   1   2         19.88         30.17         6.27 o                         
  -8   1   2         47.12         45.27         5.64 o                         
  -7   1   2        107.08         95.44         7.09 o                         
  -6   1   2        807.70        768.80        14.05 o                         
  -5   1   2        199.38        198.27         6.77 o                         
  -4   1   2       2489.12       2482.28        70.25 o                         
  -3   1   2        406.72        398.92        10.22 o                         
  -2   1   2         27.61         33.46         3.88 o                         
  -1   1   2       3110.78       3266.23        40.67 o                         
   0   1   2       3214.40       3417.06        27.15 o                         
   1   1   2        144.52        158.33         5.25 o                         
   2   1   2         19.35         15.52         2.34 o                         
   3   1   2          9.73          5.58         1.94 o                         
   4   1   2          0.03          0.99         1.92 o                         
   5   1   2          3.47          5.69         1.95 o                         
   6   1   2          6.86          8.24         4.09 o                         
   7   1   2          0.25         -1.44         6.03 o                         
   8   1   2          2.49          6.12         5.90 o                         
   9   1   2          5.27         -0.80        11.55 o                         
  -9   2   2         24.83         19.55         6.54 o                         
  -8   2   2         35.88         35.97         4.66 o                         
  -7   2   2         52.39         48.16         5.36 o                         
  -6   2   2        216.66        215.82         8.75 o                         
  -5   2   2          0.29          0.64         2.53 o                         
  -4   2   2          0.56          3.18         2.65 o                         
  -3   2   2       1199.06       1182.63        24.70 o                         
  -2   2   2        534.40        569.02        13.92 o                         
  -1   2   2        338.92        356.68         7.60 o                         
   0   2   2       1544.36       1450.70        15.77 o                         
   1   2   2       2150.85       2058.01        20.78 o                         
   2   2   2       1280.21       1342.53        16.13 o                         
   3   2   2         15.17         16.12         2.01 o                         
   4   2   2       1358.71       1412.72        41.41 o                         
   5   2   2         39.84         36.77         2.76 o                         
   6   2   2          1.14          3.69         4.10 o                         
   7   2   2         18.83         12.08         4.64 o                         
   8   2   2        140.78        141.32         9.91 o                         
   9   2   2          5.96          5.89        18.85 o                         
  -9   3   2          0.07         -2.94         4.49 o                         
  -8   3   2        195.14        182.01        11.31 o                         
  -7   3   2        180.86        190.20        17.10 o                         
  -6   3   2        375.70        374.61        11.75 o                         
  -5   3   2        490.82        537.41        16.33 o                         
  -4   3   2        426.79        428.83        11.46 o                         
  -3   3   2         28.52         25.74         3.11 o                         
  -2   3   2          2.91         -0.37         1.95 o                         
  -1   3   2       6404.53       6309.57        53.79 o                         
   0   3   2       1765.23       1793.53        18.72 o                         
   1   3   2         51.84         56.25         3.67 o                         
   2   3   2        646.45        640.82        11.68 o                         
   3   3   2       1510.44       1426.73        37.89 o                         
   4   3   2        197.97        218.48         8.90 o                         
   5   3   2         30.98         27.30         3.14 o                         
   6   3   2          1.00          1.86         3.97 o                         
   7   3   2          0.75          4.45         3.84 o                         
   8   3   2         63.11         66.36         8.86 o                         
   9   3   2          7.20         -5.83        12.72 o                         
  -9   4   2        107.74        116.29        11.57 o                         
  -8   4   2         90.67         78.22         7.58 o                         
  -7   4   2        100.03         91.90         5.79 o                         
  -6   4   2          8.36          7.06         3.49 o                         
  -5   4   2         19.39         17.06         4.06 o                         
  -4   4   2       3163.60       3333.97        44.68 o                         
  -3   4   2        108.97        116.11         5.30 o                         
  -2   4   2       1176.00       1292.23        21.30 o                         
  -1   4   2      15055.10      14403.27       159.83 o                         
   0   4   2       2269.37       2043.14        22.82 o                         
   1   4   2        345.02        341.65         7.75 o                         
   2   4   2        159.06        203.64         7.32 o                         
   3   4   2        198.69        174.95         6.49 o                         
   4   4   2       1687.92       1594.97        42.94 o                         
   5   4   2        922.32        852.84        31.48 o                         
   6   4   2        589.27        556.69        16.97 o                         
   7   4   2         91.92         89.17         6.98 o                         
   8   4   2          5.53          5.34         6.08 o                         
   9   4   2        315.29        308.30        55.70 o                         
  -9   5   2         99.52        109.88         8.64 o                         
  -8   5   2         78.05         81.13        10.03 o                         
  -7   5   2         15.06          9.89         4.64 o                         
  -6   5   2        230.46        218.36         8.52 o                         
  -5   5   2          0.42          1.00         3.11 o                         
  -4   5   2          2.62          7.74         3.23 o                         
  -3   5   2       6697.73       6582.87        62.47 o                         
  -2   5   2        108.81        120.37         4.71 o                         
  -1   5   2        385.19        415.91         7.25 o                         
   0   5   2         17.73         39.08         2.37 o                         
   1   5   2        173.66        172.01         5.95 o                         
   2   5   2        702.21        670.11        13.64 o                         
   3   5   2        442.77        385.92        10.84 o                         
   4   5   2        891.68        845.92        15.13 o                         
   5   5   2        223.47        228.83        10.45 o                         
   6   5   2        682.29        661.76        24.30 o                         
   7   5   2         70.23         79.78        11.19 o                         
   8   5   2        199.55        217.18        13.97 o                         
   9   5   2          3.91         -6.52        11.55 o                         
  -9   6   2          2.64          2.01         5.68 o                         
  -8   6   2         10.24          7.53         4.41 o                         
  -7   6   2        119.28        118.74         6.51 o                         
  -6   6   2       1023.29        989.01        23.72 o                         
  -5   6   2        902.75        945.87        21.50 o                         
  -4   6   2        230.97        257.10        11.37 o                         
  -3   6   2        637.44        601.95        21.00 o                         
  -2   6   2          0.31          2.25         2.24 o                         
  -1   6   2       5140.39       5303.62        50.61 o                         
   0   6   2          7.24          1.03         1.65 o                         
   1   6   2       8168.84       8084.85        52.21 o                         
   2   6   2          7.48         10.77         3.20 o                         
   3   6   2       1575.80       1510.38        35.60 o                         
   4   6   2        173.78        149.20         7.20 o                         
   5   6   2        396.77        340.45        13.14 o                         
   6   6   2        687.43        651.31        17.60 o                         
   7   6   2        136.48        156.15        11.97 o                         
   8   6   2        157.64        151.21        12.30 o                         
  -9   7   2        120.53        100.90        13.26 o                         
  -8   7   2         80.11         62.27         6.11 o                         
  -7   7   2          0.00          1.57         3.29 o                         
  -6   7   2        853.31        828.00        21.78 o                         
  -5   7   2        115.42        129.98        11.57 o                         
  -4   7   2         42.59         50.34         8.03 o                         
  -3   7   2        166.06        168.01         7.80 o                         
  -2   7   2       2014.65       2018.88        20.05 o                         
  -1   7   2         63.80         55.63         2.87 o                         
   0   7   2        918.50        946.99        11.59 o                         
   1   7   2          1.42         -0.52         1.80 o                         
   2   7   2        351.31        325.39        12.01 o                         
   3   7   2          0.78          2.81         2.90 o                         
   4   7   2         49.80         51.02         4.41 o                         
   5   7   2         92.56         92.54         6.09 o                         
   6   7   2        216.21        215.21        18.61 o                         
   7   7   2          4.92         -2.06         7.47 o                         
   8   7   2         26.79         31.09         6.76 o                         
  -9   8   2          0.18         -1.93         4.96 o                         
  -8   8   2         11.17          7.62         6.04 o                         
  -7   8   2          0.02         -1.18         3.69 o                         
  -6   8   2        761.73        730.87        47.62 o                         
  -5   8   2         97.77        112.21        12.75 o                         
  -4   8   2        582.59        512.87        59.22 o                         
  -3   8   2        764.30        758.27        23.72 o                         
  -2   8   2        515.27        565.87        14.47 o                         
  -1   8   2        727.02        722.57         9.67 o                         
   0   8   2        905.31       1043.66        15.92 o                         
   1   8   2        211.80        199.95         5.65 o                         
   2   8   2          1.43          0.20         2.94 o                         
   3   8   2       2400.32       2769.36       216.66 o                         
   4   8   2        175.76        183.75         8.57 o                         
   5   8   2         94.18         94.52         6.36 o                         
   6   8   2         89.63         90.19         7.37 o                         
   7   8   2          6.70          3.82         6.84 o                         
   8   8   2        107.56        119.46        10.25 o                         
  -9   9   2         11.14          3.39         4.78 o                         
  -8   9   2        296.88        293.37        12.05 o                         
  -7   9   2        226.33        227.15         9.68 o                         
  -6   9   2        147.82        129.18         7.80 o                         
  -5   9   2        501.25        445.59        15.42 o                         
  -4   9   2          6.26          4.55         4.00 o                         
  -3   9   2         20.87         15.26         3.65 o                         
  -2   9   2        109.58         95.95         4.34 o                         
  -1   9   2       1799.70       1879.79        21.57 o                         
   0   9   2         81.13         86.77         3.58 o                         
   1   9   2       1378.59       1433.45        17.39 o                         
   2   9   2       1633.71       1773.65        43.19 o                         
   3   9   2         12.09          9.60         5.43 o                         
   4   9   2        120.11        123.52         7.32 o                         
   5   9   2         39.19         41.99         4.42 o                         
   6   9   2          5.16         -0.29         5.97 o                         
   7   9   2         14.12         14.82         6.93 o                         
   8   9   2         77.45         76.00         9.63 o                         
  -9  10   2          0.39          1.69         6.73 o                         
  -8  10   2       1231.11       1177.42        43.11 o                         
  -7  10   2        234.99        255.71        12.17 o                         
  -6  10   2        220.52        218.24        10.31 o                         
  -5  10   2        206.40        210.30        10.40 o                         
  -4  10   2          2.78          3.67         3.91 o                         
  -3  10   2        758.85        785.86        22.89 o                         
  -2  10   2       1310.14       1269.34        25.98 o                         
  -1  10   2       1243.75       1219.50        19.24 o                         
   0  10   2        746.48        784.76        13.09 o                         
   1  10   2        180.40        189.53         5.99 o                         
   2  10   2        582.20        666.02        18.76 o                         
   3  10   2          2.57          4.51         3.08 o                         
   4  10   2          0.60          1.69         3.43 o                         
   5  10   2        261.12        275.49        11.87 o                         
   6  10   2        159.35        168.25        14.56 o                         
   7  10   2         28.90         31.95         7.63 o                         
   8  10   2          7.96          8.54         7.48 o                         
  -8  11   2         18.54         17.63         6.69 o                         
  -7  11   2        238.07        233.19        10.29 o                         
  -6  11   2          0.11          0.04         3.70 o                         
  -5  11   2         59.20         74.12        14.08 o                         
  -4  11   2        294.49        267.30        12.51 o                         
  -3  11   2         18.73         22.47         4.90 o                         
  -2  11   2        947.69        924.00        50.64 o                         
  -1  11   2         85.26         88.47         4.78 o                         
   0  11   2       1029.50       1052.02        19.62 o                         
   1  11   2       1066.75       1081.37        17.06 o                         
   2  11   2       1180.94       1233.20        22.18 o                         
   3  11   2        238.04        278.28         9.38 o                         
   4  11   2          0.04          0.81         3.50 o                         
   5  11   2         62.34         64.01         6.67 o                         
   6  11   2          1.46          1.51         4.72 o                         
   7  11   2         39.70         43.22         7.71 o                         
   8  11   2          2.28          0.80         7.09 o                         
  -8  12   2        192.92        158.62         7.98 o                         
  -7  12   2          1.93         -2.16         5.30 o                         
  -6  12   2         59.33         58.02         6.10 o                         
  -5  12   2         77.41         69.63         8.48 o                         
  -4  12   2         56.05         62.85         6.40 o                         
  -3  12   2        122.25        116.43         7.92 o                         
  -2  12   2        310.23        297.37        11.22 o                         
  -1  12   2        102.22        124.77         5.86 o                         
   0  12   2        547.80        695.12        13.18 o                         
   1  12   2        383.68        437.36        13.12 o                         
   2  12   2        601.45        666.72        14.26 o                         
   3  12   2          1.11          0.85         2.60 o                         
   4  12   2          5.19          5.37         3.98 o                         
   5  12   2          1.80          0.74         4.23 o                         
   6  12   2         25.31         35.26         8.89 o                         
   7  12   2         57.15         50.76         8.27 o                         
   8  12   2         37.55         31.41         8.86 o                         
  -8  13   2        100.15         92.45         8.09 o                         
  -7  13   2         80.40         83.40         7.10 o                         
  -6  13   2        117.35        113.71         8.29 o                         
  -5  13   2          0.80         -3.29         4.81 o                         
  -4  13   2          8.61          7.97         4.13 o                         
  -3  13   2        474.37        430.54        17.11 o                         
  -2  13   2        868.60        817.38        18.19 o                         
  -1  13   2         87.55         90.21         5.12 o                         
   0  13   2        828.51        811.40        21.35 o                         
   1  13   2          0.52         -0.22         2.03 o                         
   2  13   2       1165.76       1325.59        20.48 o                         
   3  13   2        567.63        580.51        14.77 o                         
   4  13   2        280.40        309.71        11.14 o                         
   5  13   2         47.15         42.91         6.30 o                         
   6  13   2          3.18          3.73         5.48 o                         
   7  13   2         84.94         95.25        12.14 o                         
   8  13   2          4.43          1.59         6.31 o                         
  -8  14   2          0.19         -4.13         4.13 o                         
  -7  14   2         22.08         18.78         4.97 o                         
  -6  14   2       1657.16       1793.08        40.16 o                         
  -5  14   2         90.99         64.22         9.30 o                         
  -4  14   2        383.62        355.00        12.95 o                         
  -3  14   2        597.25        586.76        16.34 o                         
  -2  14   2        145.02        179.73         8.34 o                         
  -1  14   2         33.43         39.12         5.78 o                         
   0  14   2       1546.64       1532.69        18.04 o                         
   1  14   2          1.54          0.27         1.97 o                         
   2  14   2          1.54          4.15         2.71 o                         
   3  14   2        336.50        373.71        11.90 o                         
   4  14   2         10.97          4.09         3.00 o                         
   5  14   2          9.65          0.16         5.00 o                         
   6  14   2         11.42          7.87         5.23 o                         
   7  14   2         57.25         79.39        19.65 o                         
   8  14   2        132.56        165.53        11.98 o                         
  -8  15   2          0.06          4.76         6.63 o                         
  -7  15   2        207.70        212.01        11.78 o                         
  -6  15   2        814.81        812.94        29.11 o                         
  -5  15   2        792.66        825.38        27.63 o                         
  -4  15   2        154.22        169.71        10.02 o                         
  -3  15   2          1.48         -0.64         3.62 o                         
  -2  15   2        194.90        253.43        10.75 o                         
  -1  15   2        498.24        511.56        17.20 o                         
   0  15   2          7.70          9.85         2.70 o                         
   1  15   2        203.53        183.66         6.49 o                         
   2  15   2        798.22        806.72        17.57 o                         
   3  15   2        230.49        211.30         8.60 o                         
   4  15   2        268.66        289.96        10.45 o                         
   5  15   2          0.98         -1.85         5.58 o                         
   6  15   2          2.50          2.20         5.39 o                         
   7  15   2        111.55        112.79        10.85 o                         
  -8  16   2        180.77        165.55        12.53 o                         
  -7  16   2          0.62         -1.08         4.74 o                         
  -6  16   2        216.77        190.47         9.99 o                         
  -5  16   2        354.85        323.58        12.36 o                         
  -4  16   2       1170.69       1262.81        26.82 o                         
  -3  16   2          9.89         10.64         4.72 o                         
  -2  16   2         97.54        132.95         7.65 o                         
  -1  16   2        205.01        210.42        12.00 o                         
   0  16   2          5.77          6.57         3.11 o                         
   1  16   2          2.77          0.86         1.74 o                         
   2  16   2          3.34          2.71         2.56 o                         
   3  16   2         96.49        100.94         5.90 o                         
   4  16   2        117.51        129.86         8.25 o                         
   5  16   2          0.01          5.20         5.58 o                         
   6  16   2          1.59          1.11         5.35 o                         
   7  16   2         23.42         35.72         9.79 o                         
  -8  17   2         23.29         21.69         8.06 o                         
  -7  17   2         11.26         14.01         5.59 o                         
  -6  17   2        233.08        211.55        13.56 o                         
  -5  17   2        244.14        249.32        11.03 o                         
  -4  17   2        140.79        126.62         7.72 o                         
  -3  17   2         10.36          6.55         3.51 o                         
  -2  17   2         79.43         73.96         5.80 o                         
  -1  17   2         98.83         89.30         7.00 o                         
   0  17   2          3.82          0.00         2.72 o                         
   1  17   2         12.61         16.31         2.61 o                         
   2  17   2         12.79         12.91         2.78 o                         
   3  17   2        228.19        247.16        14.80 o                         
   4  17   2        126.27        144.79         8.19 o                         
   5  17   2        334.31        403.83        23.42 o                         
   6  17   2        278.72        249.34        12.54 o                         
   7  17   2          5.42          7.52         6.03 o                         
  -7  18   2         16.78         15.13         4.96 o                         
  -6  18   2         20.63         16.11         5.18 o                         
  -5  18   2         13.02          9.99         4.28 o                         
  -4  18   2        877.58        899.01        20.26 o                         
  -3  18   2          1.10          0.39         3.67 o                         
  -2  18   2       1511.71       1496.14        34.91 o                         
  -1  18   2        515.50        503.33        20.95 o                         
   0  18   2        359.47        319.06        10.71 o                         
   1  18   2         33.85         36.52         3.17 o                         
   2  18   2         37.81         27.70         3.08 o                         
   3  18   2        208.73        207.16         9.42 o                         
   4  18   2         89.19        108.36        23.36 o                         
   5  18   2         49.18         55.82         7.16 o                         
   6  18   2        423.26        450.82        38.19 o                         
   7  18   2          8.84          7.91         7.51 o                         
  -7  19   2        150.47        132.24        10.26 o                         
  -6  19   2         77.00         88.43         8.49 o                         
  -5  19   2        296.23        331.26        13.27 o                         
  -4  19   2         18.22         28.47         4.78 o                         
  -3  19   2       2056.97       2029.16        74.04 o                         
  -2  19   2        642.16        651.00        20.84 o                         
  -1  19   2        147.18        151.64        10.78 o                         
   0  19   2          4.66          3.72         3.71 o                         
   1  19   2        444.39        418.32        12.36 o                         
   2  19   2          6.19          2.75         2.22 o                         
   3  19   2        684.34        690.78        17.55 o                         
   4  19   2         16.74         18.66         6.30 o                         
   5  19   2          4.88          1.51         7.14 o                         
   6  19   2         13.68         25.28         6.42 o                         
   7  19   2         15.06         19.73         7.13 o                         
  -7  20   2         53.09         55.62        12.25 o                         
  -6  20   2        551.44        542.81        26.55 o                         
  -5  20   2         49.91         33.54         6.01 o                         
  -4  20   2         12.24          7.71         4.06 o                         
  -3  20   2        429.76        453.47        14.36 o                         
  -2  20   2         79.12         81.76         7.09 o                         
  -1  20   2        350.27        375.35        16.61 o                         
   0  20   2        957.15        998.00        21.55 o                         
   1  20   2        181.79        182.96         8.98 o                         
   2  20   2         29.44         14.49         4.03 o                         
   3  20   2          2.99          3.26         3.89 o                         
   4  20   2       1099.77       1094.87        32.16 o                         
   5  20   2        120.57        117.59        13.85 o                         
   6  20   2        188.92        207.35        13.68 o                         
  -7  21   2         16.32          4.75         6.99 o                         
  -6  21   2         26.93         17.55         5.59 o                         
  -5  21   2         13.18         12.53         6.42 o                         
  -4  21   2          5.87          3.52         4.86 o                         
  -3  21   2        165.47        143.33        11.19 o                         
  -2  21   2         74.99         71.15         7.91 o                         
  -1  21   2        820.21        793.89        24.10 o                         
   0  21   2        323.98        317.05        16.37 o                         
   1  21   2         83.43         71.45         6.02 o                         
   2  21   2        226.47        269.53        10.27 o                         
   3  21   2         22.60         25.64         4.77 o                         
   4  21   2          2.49          5.94         4.94 o                         
   5  21   2         31.96         11.55         5.80 o                         
   6  21   2         33.49         34.54         7.29 o                         
  -6  22   2         59.22         63.13         9.17 o                         
  -5  22   2         14.26          9.27         6.66 o                         
  -4  22   2         30.46         34.89         6.25 o                         
  -3  22   2        272.72        273.75        14.48 o                         
  -2  22   2         23.19         15.17         6.86 o                         
  -1  22   2        151.98        180.83        11.12 o                         
   0  22   2        116.90        114.34         9.12 o                         
   1  22   2        531.89        516.13        15.10 o                         
   2  22   2        247.96        222.45        10.01 o                         
   3  22   2          1.68         -1.06         4.23 o                         
   4  22   2         96.82         85.83        11.02 o                         
   5  22   2         29.81         32.40         7.39 o                         
   6  22   2          0.01         -4.74         7.07 o                         
  -6  23   2        109.80         94.39        12.51 o                         
  -5  23   2         17.25         18.75         5.78 o                         
  -4  23   2        158.04        163.52        10.68 o                         
  -3  23   2        111.21        116.67        10.16 o                         
  -2  23   2         52.07         56.67         7.88 o                         
  -1  23   2         37.09         52.90        11.51 o                         
   0  23   2        104.79        109.38        11.76 o                         
   1  23   2        574.25        584.20        21.45 o                         
   2  23   2        250.91        218.79        10.58 o                         
   3  23   2         33.30         22.21         6.59 o                         
   4  23   2         41.16         38.12         6.19 o                         
   5  23   2         24.12         22.43         5.81 o                         
   6  23   2          0.06         -4.33         7.05 o                         
  -6  24   2          3.48          0.56         7.94 o                         
  -5  24   2          3.15         12.18         5.78 o                         
  -4  24   2          1.56          2.06         7.21 o                         
  -3  24   2         29.68         20.68         6.77 o                         
  -2  24   2        225.57        188.62        12.36 o                         
  -1  24   2        340.61        326.32        14.90 o                         
   0  24   2        676.04        663.38        26.93 o                         
   1  24   2        198.93        208.51        10.16 o                         
   2  24   2        330.05        310.40        12.01 o                         
   3  24   2         11.53         11.39         4.91 o                         
   4  24   2         40.33         39.05         6.55 o                         
   5  24   2          2.30         10.21         6.69 o                         
  -5  25   2         50.72         58.16         8.14 o                         
  -4  25   2         42.19         50.23         7.91 o                         
  -3  25   2         24.82         30.54         6.15 o                         
  -2  25   2         20.49         16.97         5.45 o                         
  -1  25   2         56.24         74.83         8.20 o                         
   0  25   2         88.80        105.69        10.20 o                         
   1  25   2          0.41          2.79         4.73 o                         
   2  25   2          5.97          5.22         4.41 o                         
   3  25   2        282.23        264.05        17.22 o                         
   4  25   2          0.82         -1.02         5.55 o                         
   5  25   2         92.26         92.49        12.54 o                         
  -5  26   2         58.28         59.51         8.45 o                         
  -4  26   2         13.97          9.93         6.09 o                         
  -3  26   2          0.01          4.41         8.31 o                         
  -2  26   2        149.60        149.98         9.70 o                         
  -1  26   2          5.48          7.38         6.61 o                         
   0  26   2          5.25          9.29         5.42 o                         
   1  26   2         48.08         45.86         6.00 o                         
   2  26   2          3.08          0.96         6.75 o                         
   3  26   2         29.07         31.04         6.15 o                         
   4  26   2         92.22         88.76        12.72 o                         
  -4  27   2         18.35         12.20         8.38 o                         
  -3  27   2        105.44         96.24         9.95 o                         
  -2  27   2         18.07         18.82         7.28 o                         
  -1  27   2          0.47         -2.22         5.30 o                         
   0  27   2        258.65        250.73        22.14 o                         
   1  27   2          5.94          9.04         6.53 o                         
   2  27   2         37.44         23.58        11.06 o                         
   3  27   2        112.91        119.75        13.90 o                         
   4  27   2         10.10          0.35         7.22 o                         
  -4  28   2         54.17         59.03         8.69 o                         
  -3  28   2          0.24         -0.72         5.95 o                         
  -2  28   2        283.51        295.36        21.96 o                         
  -1  28   2         41.97         45.14         8.16 o                         
   0  28   2        130.69        126.95        11.73 o                         
   1  28   2         11.77         19.21         7.22 o                         
   2  28   2         17.44         21.56        11.80 o                         
   3  28   2          6.62         -2.81         6.27 o                         
  -3  29   2        243.68        269.22        20.21 o                         
  -2  29   2          3.17          1.26         6.62 o                         
  -1  29   2         18.36         12.30         8.54 o                         
   0  29   2          2.13          0.80         6.33 o                         
   1  29   2        199.20        219.11        17.56 o                         
   2  29   2         87.21         95.91        16.15 o                         
   3  29   2        118.29        125.36        13.12 o                         
  -2  30   2        118.21        106.49         9.48 o                         
  -1  30   2         84.00         85.55         8.69 o                         
   0  30   2         44.33         51.98         7.35 o                         
   1  30   2          1.67         12.35         8.24 o                         
   2  30   2         19.21          7.60        11.26 o                         
   0  31   2         11.35          8.92         8.25 o                         
  -9   1   3         23.64         17.33         7.27 o                         
  -8   1   3         79.03         71.05         6.84 o                         
  -7   1   3         86.07         82.52         5.42 o                         
  -6   1   3         79.03         80.73         4.70 o                         
  -5   1   3         60.26         65.79         4.74 o                         
  -4   1   3         20.82         19.18         3.76 o                         
  -3   1   3          0.04         -3.05         3.65 o                         
  -2   1   3        729.56        695.23        13.53 o                         
  -1   1   3        526.69        503.79         8.55 o                         
   0   1   3        266.07        276.67         6.49 o                         
   1   1   3       8883.88       9197.93       119.18 o                         
   2   1   3       1159.97       1281.64        20.48 o                         
   3   1   3       1167.34       1210.73        18.15 o                         
   4   1   3         97.81         76.87         4.29 o                         
   5   1   3          1.05          0.18         1.70 o                         
   6   1   3         22.05         18.74         4.74 o                         
   7   1   3        221.11        243.82        13.07 o                         
   8   1   3          9.45         14.15         9.81 o                         
  -9   2   3          0.21          3.44         5.29 o                         
  -8   2   3          2.58         -0.38         4.66 o                         
  -7   2   3        298.05        302.81        11.19 o                         
  -6   2   3        234.01        235.43         8.39 o                         
  -5   2   3       1005.05       1003.18        17.98 o                         
  -4   2   3        604.15        593.91        12.66 o                         
  -3   2   3        291.94        254.23        11.39 o                         
  -2   2   3         14.15          9.40         2.47 o                         
  -1   2   3        955.82       1065.43        12.06 o                         
   0   2   3        748.71        775.47        10.69 o                         
   1   2   3        539.90        587.73        10.00 o                         
   2   2   3       1704.22       1675.68        24.51 o                         
   3   2   3         30.24         25.41         2.89 o                         
   4   2   3       1042.80        974.73        29.77 o                         
   5   2   3          0.99          0.97         2.66 o                         
   6   2   3         27.74         26.72         5.48 o                         
   7   2   3        235.42        232.78        13.27 o                         
   8   2   3         28.83         38.09        19.24 o                         
  -9   3   3          0.29         -3.72         6.98 o                         
  -8   3   3        103.82        104.30         5.81 o                         
  -7   3   3        101.53        109.02         6.89 o                         
  -6   3   3        184.32        184.73         6.96 o                         
  -5   3   3        356.28        370.36        10.55 o                         
  -4   3   3        225.70        226.71         7.92 o                         
  -3   3   3          0.94         -1.25         2.56 o                         
  -2   3   3        335.95        362.29         8.03 o                         
  -1   3   3       4059.69       4028.10        28.80 o                         
   0   3   3        520.91        631.40         9.75 o                         
   1   3   3         90.67         95.98         4.04 o                         
   2   3   3         35.45         38.08         3.31 o                         
   3   3   3       1274.22       1356.19        38.82 o                         
   4   3   3        456.61        415.65        12.03 o                         
   5   3   3       1521.07       1500.02        36.81 o                         
   6   3   3         16.34         15.47         4.53 o                         
   7   3   3         39.51         43.91         7.70 o                         
   8   3   3         18.62         16.52         9.16 o                         
  -9   4   3          0.04         -0.31         4.65 o                         
  -8   4   3         16.23         14.57         4.59 o                         
  -7   4   3         22.32         23.22         3.82 o                         
  -6   4   3          4.85          4.46         3.65 o                         
  -5   4   3        744.64        758.05        15.59 o                         
  -4   4   3        294.88        316.86         9.80 o                         
  -3   4   3       1104.49       1059.97        20.71 o                         
  -2   4   3        171.90        155.68         5.72 o                         
  -1   4   3         69.33         69.66         3.44 o                         
   0   4   3         21.53         23.06         2.32 o                         
   1   4   3        133.48        149.43         5.07 o                         
   2   4   3       1088.56       1119.73        19.45 o                         
   3   4   3          9.17          5.70         2.69 o                         
   4   4   3        542.85        500.48        15.13 o                         
   5   4   3        715.99        718.36        17.84 o                         
   6   4   3         62.62         65.83         6.21 o                         
   7   4   3         31.98         39.59         8.17 o                         
   8   4   3         14.30          5.38         9.14 o                         
  -9   5   3         33.12         16.78        11.46 o                         
  -8   5   3         26.44         38.67         5.31 o                         
  -7   5   3        277.97        283.26        11.03 o                         
  -6   5   3        150.46        163.75        12.54 o                         
  -5   5   3          1.72          4.61         3.10 o                         
  -4   5   3        483.12        521.64        13.45 o                         
  -3   5   3         78.07         64.28         4.67 o                         
  -2   5   3       1229.50       1170.20        19.79 o                         
  -1   5   3        988.54        998.72        12.30 o                         
   0   5   3        303.01        254.93         6.09 o                         
   1   5   3       1182.13       1239.87        17.33 o                         
   2   5   3        599.93        594.11        25.90 o                         
   3   5   3        139.11        149.94         9.77 o                         
   4   5   3         14.09         13.42         3.56 o                         
   5   5   3        153.37        169.71         7.97 o                         
   6   5   3         69.66         78.33         7.40 o                         
   7   5   3        648.35        638.24        30.18 o                         
   8   5   3        109.82        157.14        35.50 o                         
  -9   6   3          1.61          2.32         4.49 o                         
  -8   6   3          4.94          6.09         3.70 o                         
  -7   6   3         80.56         84.80         7.59 o                         
  -6   6   3        330.93        330.42        18.16 o                         
  -5   6   3         57.44         54.82         4.98 o                         
  -4   6   3         23.53         40.36         4.20 o                         
  -3   6   3        236.17        300.40        11.29 o                         
  -2   6   3       2453.61       2440.42        52.11 o                         
  -1   6   3        920.53        865.14        11.93 o                         
   0   6   3          4.17          2.77         1.57 o                         
   1   6   3       1426.99       1504.13        25.87 o                         
   2   6   3        264.75        261.11         9.08 o                         
   3   6   3          3.09          2.87         2.83 o                         
   4   6   3         18.59         17.19         4.29 o                         
   5   6   3         37.00         31.94         4.67 o                         
   6   6   3          0.11         -2.21         5.37 o                         
   7   6   3        362.52        356.48        35.26 o                         
   8   6   3          1.73          0.99         5.30 o                         
  -9   7   3          2.00          1.71         5.13 o                         
  -8   7   3        622.95        650.92        15.76 o                         
  -7   7   3        259.35        290.01        14.11 o                         
  -6   7   3         91.47         99.27         7.68 o                         
  -5   7   3        750.70        760.52        29.81 o                         
  -4   7   3        657.75        662.09        21.60 o                         
  -3   7   3        721.62        726.42        16.60 o                         
  -2   7   3       2242.15       2386.11        33.01 o                         
  -1   7   3       1868.36       1830.32        28.27 o                         
   0   7   3        401.17        342.22         6.79 o                         
   1   7   3          1.67          2.38         1.78 o                         
   2   7   3         16.61         12.57         3.14 o                         
   3   7   3       1643.93       1622.42        33.01 o                         
   4   7   3        227.66        234.91        11.23 o                         
   5   7   3          0.37          2.25         4.40 o                         
   6   7   3        146.00        150.02         9.34 o                         
   7   7   3        621.37        711.99        22.71 o                         
   8   7   3        190.87        170.40        12.53 o                         
  -9   8   3         17.15         16.00         5.73 o                         
  -8   8   3         13.65         14.11         4.55 o                         
  -7   8   3         61.51         49.12         6.45 o                         
  -6   8   3        171.82        151.38         8.76 o                         
  -5   8   3        587.79        535.77        63.19 o                         
  -4   8   3       1760.52       1679.68        37.65 o                         
  -3   8   3          3.62          2.11         3.19 o                         
  -2   8   3        686.61        775.11        24.05 o                         
  -1   8   3       1639.87       1794.13        24.65 o                         
   0   8   3          9.64          3.39         1.68 o                         
   1   8   3       1848.59       1756.03        23.55 o                         
   2   8   3        145.24        130.06         6.91 o                         
   3   8   3         21.65         26.75         4.49 o                         
   4   8   3         97.57        124.57         8.28 o                         
   5   8   3       1912.64       2042.21        64.87 o                         
   6   8   3          9.35         18.38         6.37 o                         
   7   8   3          0.22          4.72         6.28 o                         
   8   8   3         30.71         40.49         8.40 o                         
  -8   9   3         60.99         74.90         7.32 o                         
  -7   9   3         22.44         29.11         6.43 o                         
  -6   9   3        232.12        220.41        10.39 o                         
  -5   9   3         78.95         76.97         7.14 o                         
  -4   9   3        111.62        108.82         8.34 o                         
  -3   9   3          4.38          3.21         3.66 o                         
  -2   9   3       1538.92       1497.53        46.60 o                         
  -1   9   3         24.98         36.31         3.08 o                         
   0   9   3       2199.49       2218.60        44.01 o                         
   1   9   3          2.47          3.92         1.99 o                         
   2   9   3         76.14         76.26         5.87 o                         
   3   9   3         60.24         68.99         6.27 o                         
   4   9   3        145.16        129.18         7.86 o                         
   5   9   3       1752.91       1882.18        34.95 o                         
   6   9   3        290.84        317.26        14.79 o                         
   7   9   3         32.31         26.49         8.21 o                         
   8   9   3        151.67        157.01        12.40 o                         
  -8  10   3          0.12         -1.40         4.34 o                         
  -7  10   3          8.15          9.67         5.82 o                         
  -6  10   3         53.26         43.26         5.04 o                         
  -5  10   3          0.35          5.34         5.02 o                         
  -4  10   3          9.42          1.73         3.51 o                         
  -3  10   3         15.65         10.84         4.67 o                         
  -2  10   3          5.65          8.86         3.08 o                         
  -1  10   3       1375.65       1293.47        37.14 o                         
   0  10   3       1256.38       1258.28        20.55 o                         
   1  10   3        210.98        206.79         7.12 o                         
   2  10   3        102.16        112.20         6.94 o                         
   3  10   3        753.00        761.77        19.53 o                         
   4  10   3         36.41         37.15         6.22 o                         
   5  10   3        129.65        132.98         8.86 o                         
   6  10   3          0.28          2.49         5.21 o                         
   7  10   3         56.58         56.37         8.41 o                         
   8  10   3        114.76        125.55         9.93 o                         
  -8  11   3        183.66        173.73        11.58 o                         
  -7  11   3        162.79        177.02        26.40 o                         
  -6  11   3        460.35        419.32        17.09 o                         
  -5  11   3         53.98         42.02         6.07 o                         
  -4  11   3          1.12          4.17         4.01 o                         
  -3  11   3         92.91        105.41         7.74 o                         
  -2  11   3         12.25         25.97         3.51 o                         
  -1  11   3        248.58        260.81        11.46 o                         
   0  11   3        193.22        200.29         6.40 o                         
   1  11   3        115.96        109.80         5.17 o                         
   2  11   3        772.68        953.48        18.64 o                         
   3  11   3        891.04        933.72        24.63 o                         
   4  11   3        419.07        458.56        17.30 o                         
   5  11   3          8.53          7.63         4.35 o                         
   6  11   3        364.86        422.70        17.18 o                         
   7  11   3          1.73          1.98         5.27 o                         
   8  11   3          0.46         -7.82         7.82 o                         
  -8  12   3        623.35        604.53        32.65 o                         
  -7  12   3         86.83        101.28         7.14 o                         
  -6  12   3        148.81        153.09        10.20 o                         
  -5  12   3         20.67         16.86         4.08 o                         
  -4  12   3         16.67         18.09         5.19 o                         
  -3  12   3        539.62        476.75        16.31 o                         
  -2  12   3        550.54        589.05        17.76 o                         
  -1  12   3        243.57        220.29         6.81 o                         
   0  12   3        336.27        321.04        14.91 o                         
   1  12   3        641.81        634.58        17.13 o                         
   2  12   3         12.53          2.08         3.36 o                         
   3  12   3        285.94        283.82        13.13 o                         
   4  12   3        416.40        446.25        15.77 o                         
   5  12   3        446.75        480.60        16.29 o                         
   6  12   3         31.88         28.17         7.62 o                         
   7  12   3         88.21        104.71         9.97 o                         
   8  12   3        327.30        326.92        14.92 o                         
  -8  13   3         44.94         56.97         7.08 o                         
  -7  13   3         82.31         94.03        13.09 o                         
  -6  13   3        100.97         95.98        10.23 o                         
  -5  13   3          1.46         -0.79         5.63 o                         
  -4  13   3         83.27         71.81         6.03 o                         
  -3  13   3          4.47          8.84         4.02 o                         
  -2  13   3         72.67         82.75         7.00 o                         
  -1  13   3          0.87          0.62         2.58 o                         
   0  13   3         20.22         12.68         2.40 o                         
   1  13   3        954.64        892.34        13.75 o                         
   2  13   3        484.63        492.38        12.68 o                         
   3  13   3        174.67        167.31         8.33 o                         
   4  13   3        227.29        221.84        10.75 o                         
   5  13   3          6.18          1.56         5.35 o                         
   6  13   3         29.40         30.38         9.63 o                         
   7  13   3        129.85        171.32        12.40 o                         
  -8  14   3        173.89        175.54        13.37 o                         
  -7  14   3        144.48        127.77         8.79 o                         
  -6  14   3        718.15        769.82        44.64 o                         
  -5  14   3        104.55        101.81         7.79 o                         
  -4  14   3        201.80        215.34        13.88 o                         
  -3  14   3         10.79         19.22         4.82 o                         
  -2  14   3         59.86         63.57         5.07 o                         
  -1  14   3        373.36        357.38        11.94 o                         
   0  14   3        387.00        358.63        14.58 o                         
   1  14   3         61.48         47.51         3.70 o                         
   2  14   3        678.85        658.03        13.21 o                         
   3  14   3        296.22        267.84        11.22 o                         
   4  14   3        135.29        132.48         7.98 o                         
   5  14   3         91.46        101.06         8.81 o                         
   6  14   3         24.75         32.34         6.66 o                         
   7  14   3         22.87         31.85         9.31 o                         
  -8  15   3         13.52         14.89         5.81 o                         
  -7  15   3        170.25        158.78        15.95 o                         
  -6  15   3         25.39         27.09         7.95 o                         
  -5  15   3         40.75         34.74        10.14 o                         
  -4  15   3        156.96        153.48         8.50 o                         
  -3  15   3        201.74        199.61         9.70 o                         
  -2  15   3        281.10        258.35        11.91 o                         
  -1  15   3        176.21        179.90         9.04 o                         
   0  15   3       1003.28        927.71        34.57 o                         
   1  15   3          4.25         -0.51         2.36 o                         
   2  15   3        260.61        262.18         7.89 o                         
   3  15   3          2.41          3.09         4.01 o                         
   4  15   3        116.65        121.86         8.36 o                         
   5  15   3        150.71        163.18         9.29 o                         
   6  15   3         53.87         49.22        11.80 o                         
   7  15   3          0.00          3.45         5.52 o                         
  -8  16   3          0.29         -2.69         4.26 o                         
  -7  16   3          0.87          0.12         5.38 o                         
  -6  16   3         97.48        126.94         8.90 o                         
  -5  16   3         33.56         30.56         5.04 o                         
  -4  16   3       1300.73       1294.92        44.67 o                         
  -3  16   3         25.36         33.05         4.51 o                         
  -2  16   3         47.32         46.83         5.52 o                         
  -1  16   3        114.04        115.14         6.72 o                         
   0  16   3         49.84         35.22         3.50 o                         
   1  16   3        879.31        842.91        31.30 o                         
   2  16   3        374.03        343.28         9.76 o                         
   3  16   3         77.12         82.58        10.51 o                         
   4  16   3        241.97        231.40        10.57 o                         
   5  16   3        106.90        106.32         8.30 o                         
   6  16   3         19.06         11.72         5.28 o                         
   7  16   3         95.75         87.61         8.86 o                         
  -7  17   3        466.09        406.88        24.40 o                         
  -6  17   3        175.22        213.32        12.70 o                         
  -5  17   3         88.77         79.04         6.87 o                         
  -4  17   3        917.95        936.12        24.22 o                         
  -3  17   3        134.74        129.78         7.14 o                         
  -2  17   3        502.42        509.06        35.72 o                         
  -1  17   3       1021.26        981.74        67.31 o                         
   0  17   3          7.02          1.88         3.50 o                         
   1  17   3         43.37         39.69         3.53 o                         
   2  17   3          0.63         -0.25         2.19 o                         
   3  17   3        868.10        805.50        20.23 o                         
   4  17   3         49.55         53.05         8.22 o                         
   5  17   3          1.51         -0.18         6.61 o                         
   6  17   3         65.91         74.18         8.22 o                         
   7  17   3          1.43          4.81         7.37 o                         
  -7  18   3         63.62         63.28         9.53 o                         
  -6  18   3         97.04        109.88         9.57 o                         
  -5  18   3         71.09         69.54         7.37 o                         
  -4  18   3          0.17         -1.66         3.70 o                         
  -3  18   3         12.39          5.67         3.51 o                         
  -2  18   3       1207.65       1114.21        27.73 o                         
  -1  18   3        261.16        264.70        12.71 o                         
   0  18   3        298.01        278.55        10.04 o                         
   1  18   3        484.73        456.82        25.79 o                         
   2  18   3         19.34         22.84         3.90 o                         
   3  18   3          0.02          2.64         3.82 o                         
   4  18   3        178.75        163.19         9.85 o                         
   5  18   3         18.03         23.99         5.91 o                         
   6  18   3         53.46         76.51        10.91 o                         
   7  18   3        119.12        112.40         9.22 o                         
  -7  19   3         11.84         15.26         5.11 o                         
  -6  19   3          4.72         -2.32         4.74 o                         
  -5  19   3          2.29         -1.93         5.40 o                         
  -4  19   3         66.30         64.55        10.57 o                         
  -3  19   3         27.46         18.66         6.66 o                         
  -2  19   3        128.96        137.00         9.03 o                         
  -1  19   3         97.19        107.57         9.07 o                         
   0  19   3        253.13        250.75        12.79 o                         
   1  19   3         77.75         87.93         6.67 o                         
   2  19   3        188.38        188.76         8.26 o                         
   3  19   3        148.50        138.09         8.22 o                         
   4  19   3         72.97         74.21         7.22 o                         
   5  19   3          0.24          3.12         5.44 o                         
   6  19   3         13.75         15.03         5.68 o                         
  -7  20   3          6.10          2.24         5.58 o                         
  -6  20   3          3.47         10.42         6.04 o                         
  -5  20   3          0.02         -1.66         6.38 o                         
  -4  20   3         30.19         25.97         7.73 o                         
  -3  20   3         21.13         30.83         5.91 o                         
  -2  20   3        163.70        196.10        11.01 o                         
  -1  20   3          8.75          6.49         4.22 o                         
   0  20   3        244.02        218.17         9.10 o                         
   1  20   3          7.75         13.17         3.66 o                         
   2  20   3         97.15         76.98         7.42 o                         
   3  20   3          6.85         13.66         6.38 o                         
   4  20   3        224.31        210.82        10.99 o                         
   5  20   3          1.53          4.36         5.73 o                         
   6  20   3         44.22         32.72         7.42 o                         
  -6  21   3          8.37          1.84         5.55 o                         
  -5  21   3         29.13         11.78         5.77 o                         
  -4  21   3        122.43        113.69         9.22 o                         
  -3  21   3         25.18         14.49        10.68 o                         
  -2  21   3         19.20         31.07         5.32 o                         
  -1  21   3        658.61        607.10        21.42 o                         
   0  21   3          8.98          7.82         3.73 o                         
   1  21   3        127.84        124.16         7.05 o                         
   2  21   3          1.43          0.90         3.44 o                         
   3  21   3        130.08        140.50         9.17 o                         
   4  21   3         70.65         81.80         7.55 o                         
   5  21   3         21.67         28.58         7.74 o                         
   6  21   3        152.54        168.83        35.20 o                         
  -6  22   3         55.47         63.45         7.38 o                         
  -5  22   3         80.66         91.43        11.31 o                         
  -4  22   3        189.13        197.88        13.10 o                         
  -3  22   3          1.41          2.92         5.08 o                         
  -2  22   3         64.76         53.91         8.13 o                         
  -1  22   3         33.58         34.97         5.59 o                         
   0  22   3         87.99         83.05         8.71 o                         
   1  22   3          2.00         -0.54         4.46 o                         
   2  22   3        801.69        724.42        47.31 o                         
   3  22   3         33.39         33.57         6.67 o                         
   4  22   3          0.01          2.91         6.05 o                         
   5  22   3         19.71         27.83         7.70 o                         
  -6  23   3          0.19         -2.26         6.93 o                         
  -5  23   3          7.08         13.03         6.22 o                         
  -4  23   3         49.47         59.62         8.70 o                         
  -3  23   3         98.30         91.04         8.63 o                         
  -2  23   3        257.49        247.45        13.00 o                         
  -1  23   3          5.46         -0.67         4.30 o                         
   0  23   3         18.60         28.12         4.21 o                         
   1  23   3         38.39         34.99         5.25 o                         
   2  23   3          5.60          3.42         5.30 o                         
   3  23   3         11.16         10.81         5.93 o                         
   4  23   3         23.20         29.28        13.02 o                         
   5  23   3        148.70        125.49        12.15 o                         
  -5  24   3          1.16         -5.31         5.31 o                         
  -4  24   3         45.26         47.30        12.80 o                         
  -3  24   3         37.73         55.13         7.29 o                         
  -2  24   3         53.56         52.68         6.78 o                         
  -1  24   3        248.29        235.15        12.56 o                         
   0  24   3        283.40        271.44        13.42 o                         
   1  24   3         63.69         56.43         6.20 o                         
   2  24   3         87.53         78.34         7.08 o                         
   3  24   3          3.54          7.62         6.89 o                         
   4  24   3         20.31         33.31        20.94 o                         
   5  24   3          1.33          4.12        12.50 o                         
  -5  25   3         91.82         68.71        12.48 o                         
  -4  25   3         14.04         18.56        13.01 o                         
  -3  25   3         38.12         52.90        16.64 o                         
  -2  25   3        224.68        266.58        13.25 o                         
  -1  25   3          1.90         -0.23         4.69 o                         
   0  25   3         94.84         91.99        18.53 o                         
   1  25   3         87.61         87.20         7.20 o                         
   2  25   3         24.06         23.44         6.07 o                         
   3  25   3          2.88         -2.68         4.95 o                         
   4  25   3         75.33         87.75        12.90 o                         
  -4  26   3         59.94         75.58        13.92 o                         
  -3  26   3          1.73          3.53         7.56 o                         
  -2  26   3        116.21        123.04        10.04 o                         
  -1  26   3         43.23         39.23         7.11 o                         
   0  26   3        175.82        187.58        12.64 o                         
   1  26   3        109.57        123.30        18.91 o                         
   2  26   3         64.93         70.79         8.24 o                         
   3  26   3         64.19         55.01         7.70 o                         
   4  26   3        135.14        151.29        18.69 o                         
  -4  27   3          1.09          2.66         7.13 o                         
  -3  27   3         56.17         50.86         8.04 o                         
  -2  27   3          2.03          5.09         6.90 o                         
  -1  27   3        117.16        152.59        11.72 o                         
   0  27   3          2.37          1.77         6.15 o                         
   1  27   3          6.16          0.93         6.62 o                         
   2  27   3          8.22         13.22         7.14 o                         
   3  27   3         30.03         19.58         6.41 o                         
  -3  28   3        313.07        336.43        22.21 o                         
  -2  28   3        123.85        114.65        24.33 o                         
  -1  28   3          1.15          4.12         7.48 o                         
   0  28   3         16.92         26.23         7.93 o                         
   1  28   3         17.46         20.37         9.63 o                         
   2  28   3        156.05        139.40        13.69 o                         
   3  28   3        114.05        104.01        16.91 o                         
  -2  29   3        209.99        195.11        18.01 o                         
  -1  29   3          4.65          3.67         5.95 o                         
   0  29   3          0.10          1.82         9.51 o                         
   1  29   3         30.70         35.44         9.68 o                         
   2  29   3        109.67        124.81        14.71 o                         
  -1  30   3        279.78        265.32        15.54 o                         
   0  30   3         74.75         92.02        13.25 o                         
  -9   0   4        200.40        175.70        14.60 o                         
  -8   0   4        140.58        122.77         8.86 o                         
  -7   0   4          3.94         -1.60         4.39 o                         
  -6   0   4        706.85        700.85        44.79 o                         
  -5   0   4          5.45          3.67         4.33 o                         
  -4   0   4         27.15         25.37         6.25 o                         
  -3   0   4        348.48        371.68        17.03 o                         
  -1   0   4        526.24        570.60        14.12 o                         
   0   0   4        842.75        697.61        16.08 o                         
   1   0   4         54.34         87.75         8.29 o                         
   2   0   4       1999.16       2145.87        35.84 o                         
   3   0   4        517.73        455.80        15.33 o                         
   4   0   4       1859.62       1781.12       101.06 o                         
   5   0   4        757.43        716.94        27.94 o                         
   6   0   4         11.48         14.40         6.09 o                         
   7   0   4         39.53         36.79        15.99 o                         
   8   0   4         23.18         24.69        14.06 o                         
  -9   1   4         63.63         68.49        10.01 o                         
  -8   1   4         22.82         23.78         5.13 o                         
  -7   1   4        188.64        188.07         7.26 o                         
  -6   1   4        269.39        281.93        13.37 o                         
  -5   1   4         94.82         82.64         5.56 o                         
  -4   1   4       1391.05       1433.43       127.02 o                         
  -3   1   4         76.27         60.59         5.58 o                         
  -2   1   4        252.59        215.05        12.56 o                         
  -1   1   4         15.14         12.80         2.19 o                         
   0   1   4         12.39         13.96         2.49 o                         
   1   1   4       3385.08       3415.28        53.65 o                         
   2   1   4        295.52        262.94         7.61 o                         
   3   1   4       2093.57       2137.46        34.76 o                         
   4   1   4        247.05        224.75         7.88 o                         
   5   1   4         73.72         63.53         5.79 o                         
   6   1   4        155.88        143.33        10.32 o                         
   7   1   4        114.85        114.68        17.61 o                         
   8   1   4          2.66         -3.56         9.72 o                         
  -9   2   4         48.96         40.97         6.21 o                         
  -8   2   4        102.79        102.33        10.22 o                         
  -7   2   4        103.08        106.75         6.11 o                         
  -6   2   4          0.33          4.25         3.25 o                         
  -5   2   4          0.02         -1.72         2.90 o                         
  -4   2   4         72.07         83.11         9.41 o                         
  -3   2   4          1.49          1.44         3.62 o                         
  -2   2   4        179.15        201.04         8.36 o                         
  -1   2   4         30.54         15.14         2.16 o                         
   0   2   4       5270.61       5400.13        63.96 o                         
   1   2   4         34.82         23.76         2.86 o                         
   2   2   4         43.25         45.94         3.65 o                         
   3   2   4        900.40        883.51        30.08 o                         
   4   2   4          1.86          4.40         2.36 o                         
   5   2   4        169.90        172.76         8.86 o                         
   6   2   4        267.81        256.44        15.15 o                         
   7   2   4          2.97         -7.33         7.33 o                         
   8   2   4         58.60         71.61        12.46 o                         
  -9   3   4          0.00         -1.44         4.26 o                         
  -8   3   4          4.42          2.70         5.32 o                         
  -7   3   4        299.86        298.63         9.18 o                         
  -6   3   4        183.95        193.51         7.51 o                         
  -5   3   4        175.93        167.69         7.46 o                         
  -4   3   4         84.85         90.28         5.28 o                         
  -3   3   4         68.93         71.00         5.74 o                         
  -2   3   4       1108.43       1035.38        38.53 o                         
  -1   3   4       1197.47       1203.07        15.95 o                         
   0   3   4       2044.74       2112.86        33.18 o                         
   1   3   4          0.08          1.39         2.09 o                         
   2   3   4          0.01          1.78         2.24 o                         
   3   3   4          1.42          0.95         2.95 o                         
   4   3   4        256.83        270.31        11.31 o                         
   5   3   4          0.82         -2.33         3.55 o                         
   6   3   4          1.44         -2.73         5.50 o                         
   7   3   4          0.28         17.03         8.08 o                         
   8   3   4          4.39          2.55         8.96 o                         
  -9   4   4        123.34        122.51         7.78 o                         
  -8   4   4         78.51         76.22         6.09 o                         
  -7   4   4        215.83        229.35        14.50 o                         
  -6   4   4         22.96         17.22         3.96 o                         
  -5   4   4        322.67        326.99        14.83 o                         
  -4   4   4         84.86         69.36         5.24 o                         
  -3   4   4        345.45        327.23        10.21 o                         
  -2   4   4         32.88         32.62         4.42 o                         
  -1   4   4        141.24        132.47         4.47 o                         
   0   4   4       1079.82       1131.39        25.07 o                         
   1   4   4         37.46         43.56         3.09 o                         
   2   4   4        280.96        311.31         8.55 o                         
   3   4   4        119.42        102.10         4.91 o                         
   4   4   4         32.91         35.80         4.09 o                         
   5   4   4          0.14          1.79         3.92 o                         
   6   4   4        412.77        466.77        17.31 o                         
   7   4   4         64.85         83.85        10.90 o                         
   8   4   4          0.67          8.34         8.61 o                         
  -9   5   4         10.75          6.19         5.49 o                         
  -8   5   4         92.37         92.54         6.66 o                         
  -7   5   4         93.82         89.06         7.08 o                         
  -6   5   4        296.88        308.87         9.51 o                         
  -5   5   4        497.03        446.61        12.41 o                         
  -4   5   4          2.37          4.95         3.06 o                         
  -3   5   4       1597.27       1545.58        30.48 o                         
  -2   5   4       1864.49       1926.87        51.90 o                         
  -1   5   4        970.74       1030.99        17.41 o                         
   0   5   4        741.25        746.32        12.47 o                         
   1   5   4        435.87        400.96        11.32 o                         
   2   5   4          2.81          6.18         2.08 o                         
   3   5   4         79.39         83.64         8.30 o                         
   4   5   4        156.02        140.89         8.74 o                         
   5   5   4         21.41         27.27         7.33 o                         
   6   5   4         75.62         67.82         7.34 o                         
   7   5   4        222.69        236.44        13.23 o                         
   8   5   4        215.56        195.99        20.27 o                         
  -8   6   4          2.18          2.77         5.01 o                         
  -7   6   4         60.26         67.30         6.19 o                         
  -6   6   4          4.61          6.19         4.58 o                         
  -5   6   4         14.64         20.92         3.57 o                         
  -4   6   4        400.49        388.19        11.47 o                         
  -3   6   4        186.64        185.19         7.02 o                         
  -2   6   4         14.47         14.40         2.71 o                         
  -1   6   4          2.48          2.04         1.88 o                         
   0   6   4         18.18         34.37         3.00 o                         
   1   6   4          5.08          2.97         2.03 o                         
   2   6   4        723.42        743.94        17.07 o                         
   3   6   4        115.25        106.49         7.28 o                         
   4   6   4        717.19        690.30        19.10 o                         
   5   6   4         45.55         51.64         6.39 o                         
   6   6   4          5.20          8.06         6.41 o                         
   7   6   4        177.44        165.63        13.08 o                         
   8   6   4        415.42        445.59        56.55 o                         
  -8   7   4         80.38         69.85         6.17 o                         
  -7   7   4         48.30         55.66         9.98 o                         
  -6   7   4         19.35         10.49         4.63 o                         
  -5   7   4        799.21        744.59        58.19 o                         
  -4   7   4         12.87         15.47         3.39 o                         
  -3   7   4        842.78        874.29        35.88 o                         
  -2   7   4        557.87        509.51        16.75 o                         
  -1   7   4         29.80         22.80         2.74 o                         
   0   7   4         80.17         71.51         3.40 o                         
   1   7   4          0.43          0.67         1.76 o                         
   2   7   4         24.51         26.57         4.52 o                         
   3   7   4         38.35         46.74         6.34 o                         
   4   7   4        138.60        140.77         8.61 o                         
   5   7   4        240.23        267.63        12.53 o                         
   6   7   4        168.56        174.54        10.73 o                         
   7   7   4         36.87         22.47         7.04 o                         
   8   7   4         89.64         96.01        12.43 o                         
  -8   8   4        110.67        112.20         9.80 o                         
  -7   8   4         34.48         43.59         6.02 o                         
  -6   8   4          1.60         -1.24         4.14 o                         
  -5   8   4          0.58         -4.93         4.93 o                         
  -4   8   4         39.69         27.54         7.87 o                         
  -3   8   4        774.01        739.08        17.58 o                         
  -2   8   4          0.20         -1.01         2.21 o                         
  -1   8   4        403.98        371.09         8.68 o                         
   0   8   4        194.30        164.13         5.05 o                         
   1   8   4        490.43        501.80        14.11 o                         
   2   8   4        359.93        346.97        12.99 o                         
   3   8   4        269.88        255.59        10.17 o                         
   4   8   4        119.81        130.31         7.47 o                         
   5   8   4       1037.00       1072.88        25.90 o                         
   6   8   4         44.45         42.45        10.27 o                         
   7   8   4         21.03         19.92         6.63 o                         
  -8   9   4         63.60         53.60         5.83 o                         
  -7   9   4          0.18         -1.57         4.58 o                         
  -6   9   4          4.76          6.66         4.70 o                         
  -5   9   4        221.74        221.73        11.49 o                         
  -4   9   4         76.18         59.40        19.22 o                         
  -3   9   4        162.88        144.08         7.15 o                         
  -2   9   4         19.25         22.48         3.79 o                         
  -1   9   4         74.35         80.33         4.34 o                         
   0   9   4        268.43        279.29         7.84 o                         
   1   9   4        121.44         94.90         4.83 o                         
   2   9   4        440.95        439.40        14.32 o                         
   3   9   4          1.42          2.15         4.86 o                         
   4   9   4        478.01        542.50        17.24 o                         
   5   9   4        403.16        455.23        18.29 o                         
   6   9   4        581.31        610.59        19.02 o                         
   7   9   4        141.87        150.68        12.59 o                         
  -8  10   4        174.66        182.36        17.05 o                         
  -7  10   4          1.76          1.55         6.12 o                         
  -6  10   4        324.91        354.14        31.07 o                         
  -5  10   4          0.71          2.38         4.22 o                         
  -4  10   4          2.57         -1.41         5.19 o                         
  -3  10   4          0.03         -0.91         2.90 o                         
  -2  10   4       1717.15       1708.44        66.42 o                         
  -1  10   4       1488.82       1300.72        27.06 o                         
   0  10   4        638.66        515.36         9.67 o                         
   1  10   4         79.25         92.46         4.70 o                         
   2  10   4         52.41         54.04         5.45 o                         
   3  10   4       2686.04       2624.01        56.31 o                         
   4  10   4         36.37         34.84         5.37 o                         
   5  10   4          5.58          8.07         4.77 o                         
   6  10   4         14.14         19.94         7.18 o                         
   7  10   4         54.40         59.86         7.64 o                         
  -8  11   4         58.94         68.75         6.83 o                         
  -7  11   4        133.87        121.69        24.21 o                         
  -6  11   4         54.58         57.14         7.40 o                         
  -5  11   4         99.40         88.76         7.51 o                         
  -4  11   4         37.67         32.49         5.65 o                         
  -3  11   4          8.90          3.88         3.40 o                         
  -2  11   4         10.22          4.64         3.57 o                         
  -1  11   4          1.29          0.31         2.25 o                         
   0  11   4        578.69        562.90        11.61 o                         
   1  11   4        150.46        175.83         6.64 o                         
   2  11   4        143.72        125.29         7.44 o                         
   3  11   4       1220.41       1220.42        31.07 o                         
   4  11   4        275.70        231.42        11.20 o                         
   5  11   4         44.52         66.45         6.81 o                         
   6  11   4         56.86         49.26         6.17 o                         
   7  11   4         80.86         80.38         8.66 o                         
  -8  12   4         75.57         56.75         8.66 o                         
  -7  12   4          2.05          3.82         5.89 o                         
  -6  12   4         28.49         26.51         6.05 o                         
  -5  12   4         15.70         16.08         7.02 o                         
  -4  12   4          1.26         -1.70         4.09 o                         
  -3  12   4          4.59         11.45         3.39 o                         
  -2  12   4         50.85         53.80         6.55 o                         
  -1  12   4        448.77        452.71        11.68 o                         
   0  12   4        231.05        204.06         6.85 o                         
   1  12   4         11.19          7.49         2.59 o                         
   2  12   4        134.78        123.26         7.31 o                         
   3  12   4        499.05        504.72        15.58 o                         
   4  12   4         29.54         22.46         4.73 o                         
   5  12   4        216.01        213.86        16.12 o                         
   6  12   4         89.14         85.23         8.85 o                         
   7  12   4         32.30         22.79         8.00 o                         
  -8  13   4         16.53         22.41         6.59 o                         
  -7  13   4         81.29        111.08         9.87 o                         
  -6  13   4         20.26         26.85         5.28 o                         
  -5  13   4          9.32         13.44         4.92 o                         
  -4  13   4          1.09         -1.46         4.39 o                         
  -3  13   4          5.71          4.56         3.80 o                         
  -2  13   4        612.32        596.22        18.17 o                         
  -1  13   4         16.82         13.59         3.36 o                         
   0  13   4        769.08        683.03        16.79 o                         
   1  13   4       1079.74       1095.10        19.18 o                         
   2  13   4        510.71        511.00        15.52 o                         
   3  13   4        106.86        129.98         7.56 o                         
   4  13   4         70.90         80.09         6.91 o                         
   5  13   4        300.99        280.13        13.19 o                         
   6  13   4         66.42         81.50         7.78 o                         
   7  13   4        227.68        230.91        13.42 o                         
  -8  14   4        124.26        104.59         9.61 o                         
  -7  14   4          2.74          0.04         5.50 o                         
  -6  14   4        268.26        277.45        15.70 o                         
  -5  14   4         28.29         18.07         5.77 o                         
  -4  14   4         77.90         82.59         8.25 o                         
  -3  14   4        356.31        315.48        12.91 o                         
  -2  14   4        779.30        778.15        19.76 o                         
  -1  14   4        764.19        709.86        15.43 o                         
   0  14   4          8.21         12.53         4.36 o                         
   1  14   4        277.37        263.11         9.16 o                         
   2  14   4        103.85        107.98         6.39 o                         
   3  14   4        519.27        531.68        19.06 o                         
   4  14   4        126.91        126.89         7.71 o                         
   5  14   4       1097.39       1089.38        48.83 o                         
   6  14   4          2.67         10.07         5.36 o                         
   7  14   4         86.33         71.33         8.15 o                         
  -7  15   4          0.18         -0.64         5.80 o                         
  -6  15   4         17.69         24.42         5.74 o                         
  -5  15   4         31.46         40.37         8.75 o                         
  -4  15   4        234.73        234.38        11.62 o                         
  -3  15   4        386.27        319.49        22.60 o                         
  -2  15   4          5.02          1.00         4.33 o                         
  -1  15   4        230.33        256.03         9.93 o                         
   0  15   4        400.95        344.87        17.43 o                         
   1  15   4        444.07        435.34        12.29 o                         
   2  15   4        365.15        354.09        11.45 o                         
   3  15   4         62.27         66.92         6.11 o                         
   4  15   4         20.30         28.00         5.60 o                         
   5  15   4          1.26         -2.50         5.36 o                         
   6  15   4         37.95         39.28         6.36 o                         
   7  15   4         22.47          2.63         6.63 o                         
  -7  16   4         91.41        117.65         8.83 o                         
  -6  16   4         31.86         19.57         8.41 o                         
  -5  16   4        108.25        100.94         9.13 o                         
  -4  16   4         51.18         42.01         6.26 o                         
  -3  16   4        467.58        429.43        15.14 o                         
  -2  16   4        203.67        202.59        10.49 o                         
  -1  16   4          0.04          0.73         3.52 o                         
   0  16   4        465.93        457.39        23.12 o                         
   1  16   4        491.08        491.38        15.16 o                         
   2  16   4        257.37        268.64        10.52 o                         
   3  16   4        283.18        231.15        10.18 o                         
   4  16   4         36.52         31.47         6.27 o                         
   5  16   4        159.77        149.93        16.01 o                         
   6  16   4          0.06          5.71         6.26 o                         
  -7  17   4          3.13          8.57         5.13 o                         
  -6  17   4          1.21          2.95         5.37 o                         
  -5  17   4         46.20         41.93         8.04 o                         
  -4  17   4         61.38         65.59         6.80 o                         
  -3  17   4        362.28        323.62        12.83 o                         
  -2  17   4         38.08         26.10         4.71 o                         
  -1  17   4         24.07         22.54         3.96 o                         
   0  17   4         14.14         14.47         4.01 o                         
   1  17   4        276.10        245.51         9.30 o                         
   2  17   4        130.85        135.92         7.01 o                         
   3  17   4          3.74          3.32         5.26 o                         
   4  17   4        132.96        129.86        12.94 o                         
   5  17   4         37.73         32.44         6.07 o                         
   6  17   4          0.00          2.79         5.02 o                         
  -7  18   4        134.89        107.33         9.40 o                         
  -6  18   4         74.86         80.76         7.97 o                         
  -5  18   4         28.47         23.90         6.22 o                         
  -4  18   4          0.01          2.77         4.84 o                         
  -3  18   4        167.59        146.92        19.05 o                         
  -2  18   4         43.50         52.69         6.76 o                         
  -1  18   4         56.80         67.01         5.41 o                         
   0  18   4        159.03        174.69         8.56 o                         
   1  18   4        117.41        103.21         6.40 o                         
   2  18   4          0.76          0.89         4.74 o                         
   3  18   4          0.28         -3.06         3.86 o                         
   4  18   4         20.55         20.41         6.16 o                         
   5  18   4          0.08         -2.16         6.85 o                         
   6  18   4         18.30         16.78         7.31 o                         
  -7  19   4         98.08        111.11        10.86 o                         
  -6  19   4        359.50        370.83        20.41 o                         
  -5  19   4          3.71          0.62         4.99 o                         
  -4  19   4          2.32          1.65         5.96 o                         
  -3  19   4        206.39        216.77        11.61 o                         
  -2  19   4        129.35        143.91         9.56 o                         
  -1  19   4         18.91          9.58         4.47 o                         
   0  19   4        627.05        613.41        16.93 o                         
   1  19   4        491.77        480.86        14.55 o                         
   2  19   4         70.77         71.63         7.02 o                         
   3  19   4        243.04        221.93        12.57 o                         
   4  19   4         29.35         40.05         7.30 o                         
   5  19   4          3.58         -0.77         5.55 o                         
   6  19   4        110.40        106.35        10.79 o                         
  -6  20   4         44.72         48.36        11.86 o                         
  -5  20   4          1.61          3.70         4.57 o                         
  -4  20   4          1.07         -4.07         4.38 o                         
  -3  20   4        321.59        283.41        14.14 o                         
  -2  20   4          0.22          0.11         4.07 o                         
  -1  20   4        131.52        128.89         9.69 o                         
   0  20   4         12.28         13.68         7.90 o                         
   1  20   4        117.84        112.61         7.25 o                         
   2  20   4          0.01          0.23         5.35 o                         
   3  20   4         27.75         26.69         6.68 o                         
   4  20   4          0.41         -3.19         5.33 o                         
   5  20   4        116.00        120.61        10.69 o                         
  -6  21   4          0.03          6.14         7.36 o                         
  -5  21   4        122.89        140.39        11.03 o                         
  -4  21   4         16.29         11.56         5.95 o                         
  -3  21   4         18.18          9.70         4.81 o                         
  -2  21   4        154.09        185.47        11.53 o                         
  -1  21   4          3.89          3.95         5.59 o                         
   0  21   4        299.64        302.64        11.95 o                         
   1  21   4        338.34        312.32        11.50 o                         
   2  21   4         27.23         30.50         5.52 o                         
   3  21   4         84.58         98.59         9.08 o                         
   4  21   4         19.27         20.65         5.45 o                         
   5  21   4         37.45         44.16         7.80 o                         
  -6  22   4          3.27          2.33         6.96 o                         
  -5  22   4         88.40         76.25        13.44 o                         
  -4  22   4         35.02         26.39         5.32 o                         
  -3  22   4        266.74        298.18        14.80 o                         
  -2  22   4          4.92          2.27         5.06 o                         
  -1  22   4          0.76         10.57         5.22 o                         
   0  22   4         19.23         23.89         5.16 o                         
   1  22   4          6.64          3.62         5.58 o                         
   2  22   4         17.82         12.59         5.34 o                         
   3  22   4          6.43         -0.57         6.42 o                         
   4  22   4        128.68        137.35         9.66 o                         
   5  22   4         81.67         96.13         9.55 o                         
  -5  23   4          8.90          7.07         6.00 o                         
  -4  23   4        364.58        423.08        25.53 o                         
  -3  23   4          2.15          3.49         5.84 o                         
  -2  23   4         42.61         49.59         7.14 o                         
  -1  23   4         38.87         33.85         9.99 o                         
   0  23   4          1.16         -0.49         3.95 o                         
   1  23   4         56.32         57.58         7.00 o                         
   2  23   4        303.90        303.52        14.94 o                         
   3  23   4        240.35        218.04        17.31 o                         
   4  23   4          8.73         -0.13         7.39 o                         
  -5  24   4         61.61         70.14         8.27 o                         
  -4  24   4         22.85         19.07         8.42 o                         
  -3  24   4         22.19         18.35         5.42 o                         
  -2  24   4         11.28          6.28         5.47 o                         
  -1  24   4        183.17        210.88        15.30 o                         
   0  24   4        194.12        208.58        11.97 o                         
   1  24   4         85.75         90.36         7.56 o                         
   2  24   4          3.34         -4.05         6.81 o                         
   3  24   4        450.93        462.59        17.58 o                         
   4  24   4         42.99         60.11         7.99 o                         
  -4  25   4        500.93        525.74        21.27 o                         
  -3  25   4          0.51          5.39         5.53 o                         
  -2  25   4        116.50        139.99        10.85 o                         
  -1  25   4         20.26         24.88         5.41 o                         
   0  25   4        138.72        144.01         9.65 o                         
   1  25   4         67.85         55.98         7.11 o                         
   2  25   4         66.75         74.73         7.50 o                         
   3  25   4          8.47          5.46         6.19 o                         
   4  25   4          4.76          5.46         6.68 o                         
  -4  26   4          0.93         -3.70         6.84 o                         
  -3  26   4          4.69          0.97         5.76 o                         
  -2  26   4         76.19         62.71        15.52 o                         
  -1  26   4         64.54         60.66         7.57 o                         
   0  26   4         24.12         28.13        11.68 o                         
   1  26   4          0.73         -4.83         4.98 o                         
   2  26   4         54.63         64.34         8.23 o                         
   3  26   4        163.71        159.32        12.88 o                         
  -3  27   4         21.86         26.51         6.62 o                         
  -2  27   4        161.15        151.03        11.86 o                         
  -1  27   4          0.33          7.07         6.75 o                         
   0  27   4        110.82        104.22        12.74 o                         
   1  27   4          4.11          6.47         5.06 o                         
   2  27   4          1.90         -2.01         4.77 o                         
  -2  28   4          0.86         -1.83         6.69 o                         
  -1  28   4          8.55         -0.34        12.07 o                         
   0  28   4         35.27         26.19        11.23 o                         
   1  28   4         79.06         88.34         8.29 o                         
  -1  29   4          2.71         -1.38        10.69 o                         
   0  29   4         47.60         57.60        11.35 o                         
  -8   1   5         70.31         72.14         4.95 o                         
  -7   1   5         11.80         11.15         4.25 o                         
  -6   1   5         38.14         35.97         4.59 o                         
  -5   1   5          4.16          6.12         4.70 o                         
  -4   1   5        332.68        331.58        13.08 o                         
  -3   1   5         16.36         18.49         4.22 o                         
  -2   1   5        491.25        485.05        16.62 o                         
  -1   1   5         27.49         24.18         3.01 o                         
   0   1   5          2.82          1.16         2.19 o                         
   1   1   5        158.40        157.53         5.79 o                         
   2   1   5         49.35         54.23         3.75 o                         
   3   1   5        137.13        123.25         5.38 o                         
   4   1   5        292.09        289.03        11.38 o                         
   5   1   5          3.68          2.86         5.46 o                         
   6   1   5         15.56         24.06         8.17 o                         
   7   1   5          0.22         -0.80         8.40 o                         
  -8   2   5          1.64          3.03         3.57 o                         
  -7   2   5        286.88        299.00        10.35 o                         
  -6   2   5         60.66         54.58         4.76 o                         
  -5   2   5        362.97        340.78        11.10 o                         
  -4   2   5        583.26        584.67        33.08 o                         
  -3   2   5         87.19         88.45         6.97 o                         
  -2   2   5        357.34        391.35        21.64 o                         
  -1   2   5        147.00        174.12         7.28 o                         
   0   2   5        291.68        269.49         7.56 o                         
   1   2   5        477.72        518.59        12.63 o                         
   2   2   5        163.39        150.17         7.22 o                         
   3   2   5        231.15        222.65         7.65 o                         
   4   2   5        321.14        300.72        11.66 o                         
   5   2   5         10.30         -2.26         4.80 o                         
   6   2   5         49.44         47.06         7.98 o                         
   7   2   5        130.60        133.35        13.51 o                         
  -8   3   5         67.33         81.97         6.14 o                         
  -7   3   5        152.95        156.20         7.08 o                         
  -6   3   5          8.83          5.61         4.48 o                         
  -5   3   5         81.34         69.29         7.62 o                         
  -4   3   5        238.24        230.45        13.93 o                         
  -3   3   5          3.80          9.58         4.41 o                         
  -2   3   5        190.77        190.93         9.67 o                         
  -1   3   5        774.93        738.93        13.52 o                         
   0   3   5        844.37        819.42        13.57 o                         
   1   3   5         44.58         49.65         3.79 o                         
   2   3   5        665.75        652.32        14.08 o                         
   3   3   5        323.41        306.45         9.86 o                         
   4   3   5         63.65         59.91         7.90 o                         
   5   3   5          6.62          3.21         4.79 o                         
   6   3   5        354.69        383.42        20.38 o                         
   7   3   5         39.59         34.99        11.23 o                         
  -8   4   5         34.22         36.75         5.38 o                         
  -7   4   5          2.14         -4.79         4.79 o                         
  -6   4   5        570.19        550.59        19.01 o                         
  -5   4   5        600.71        635.07        15.50 o                         
  -4   4   5        359.95        393.05        17.04 o                         
  -3   4   5        120.57         93.51         7.24 o                         
  -2   4   5         30.66         28.79         4.70 o                         
  -1   4   5        143.10        133.55         5.54 o                         
   0   4   5        668.73        654.01        20.44 o                         
   1   4   5        697.26        686.55        13.78 o                         
   2   4   5         36.52         40.47         3.79 o                         
   3   4   5         52.74         47.69         4.22 o                         
   4   4   5         98.52         83.47         6.71 o                         
   5   4   5         41.68         44.15        10.79 o                         
   6   4   5        124.26        118.82        12.90 o                         
   7   4   5         12.73         24.13        10.36 o                         
  -8   5   5         16.40         13.92         4.23 o                         
  -7   5   5         84.27         95.91         7.87 o                         
  -6   5   5          6.48          3.51         6.28 o                         
  -5   5   5          4.85          4.64         3.52 o                         
  -4   5   5         25.75         28.29         3.98 o                         
  -3   5   5        746.56        740.52        26.22 o                         
  -2   5   5         89.76         86.84         6.17 o                         
  -1   5   5        556.88        539.22        15.02 o                         
   0   5   5          0.13          0.70         2.41 o                         
   1   5   5          0.28          0.96         2.46 o                         
   2   5   5        220.78        228.58         8.15 o                         
   3   5   5          3.50          0.42         2.45 o                         
   4   5   5        128.82        119.97         8.72 o                         
   5   5   5         83.81         87.01         7.66 o                         
   6   5   5          4.37          5.01         5.56 o                         
   7   5   5         57.48         54.85        13.69 o                         
  -8   6   5          9.58         10.80         4.36 o                         
  -7   6   5          0.49         -0.06         4.11 o                         
  -6   6   5        302.07        298.45        14.33 o                         
  -5   6   5        256.35        262.72        11.68 o                         
  -4   6   5         77.88         89.55         5.74 o                         
  -3   6   5        280.13        303.23         9.93 o                         
  -2   6   5       1141.30       1141.52        49.07 o                         
  -1   6   5       1391.00       1302.44        33.29 o                         
   0   6   5         21.59         24.29         3.00 o                         
   1   6   5         27.48         22.53         2.67 o                         
   2   6   5         84.28         84.31         4.95 o                         
   3   6   5        203.79        218.80         9.65 o                         
   4   6   5        592.61        631.19        18.61 o                         
   5   6   5         33.03         32.89         6.38 o                         
   6   6   5         73.69         67.08         8.07 o                         
   7   6   5        226.62        235.07        15.69 o                         
  -8   7   5         19.50         15.69         5.04 o                         
  -7   7   5          9.91         13.05         5.22 o                         
  -6   7   5          0.00         -0.15         4.71 o                         
  -5   7   5         88.74         90.56         6.05 o                         
  -4   7   5         51.87         57.69         7.12 o                         
  -3   7   5        508.70        515.53        13.31 o                         
  -2   7   5        106.48         94.47         5.40 o                         
  -1   7   5        135.96        130.64         4.81 o                         
   0   7   5         56.80         43.82         2.96 o                         
   1   7   5        107.44         96.74         4.44 o                         
   2   7   5        213.47        218.31         7.04 o                         
   3   7   5        165.24        162.84         8.51 o                         
   4   7   5        528.59        534.70        16.62 o                         
   5   7   5         31.00         20.85         6.20 o                         
   6   7   5        150.26        140.36        12.86 o                         
   7   7   5         34.18         32.03        10.35 o                         
  -8   8   5         91.29         97.25         8.00 o                         
  -7   8   5         65.37         65.25         6.26 o                         
  -6   8   5         53.34         48.93         5.61 o                         
  -5   8   5        133.41        148.79         8.26 o                         
  -4   8   5        832.27        844.27        17.89 o                         
  -3   8   5         44.58         39.42         4.03 o                         
  -2   8   5         15.77         18.82         2.87 o                         
  -1   8   5        187.18        206.09         7.13 o                         
   0   8   5        380.96        370.04        11.00 o                         
   1   8   5       2615.33       2535.43        28.22 o                         
   2   8   5        397.57        379.72        11.20 o                         
   3   8   5        241.44        238.35        11.05 o                         
   4   8   5        190.68        184.59        11.01 o                         
   5   8   5         52.81         40.42         5.73 o                         
   6   8   5         32.16         35.96         6.74 o                         
   7   8   5        121.33        137.76        14.36 o                         
  -8   9   5          0.09          5.62         6.40 o                         
  -7   9   5         65.07         69.00         6.70 o                         
  -6   9   5         21.69         16.16         4.82 o                         
  -5   9   5        441.21        435.39        14.79 o                         
  -4   9   5         17.12         11.34         4.18 o                         
  -3   9   5        164.60        139.54         6.64 o                         
  -2   9   5        100.11        110.08         5.58 o                         
  -1   9   5         39.68         38.12         3.28 o                         
   0   9   5        285.62        252.36        10.12 o                         
   1   9   5        231.82        225.68         6.99 o                         
   2   9   5        144.71        160.18         7.75 o                         
   3   9   5        935.30        968.48        21.39 o                         
   4   9   5         35.81         46.79         5.88 o                         
   5   9   5        422.57        434.14        16.96 o                         
   6   9   5         64.99         81.65         7.40 o                         
   7   9   5         99.32        106.32        12.91 o                         
  -8  10   5         54.22         66.37         7.85 o                         
  -7  10   5         48.93         49.59         6.10 o                         
  -6  10   5        182.66        173.45        14.21 o                         
  -5  10   5         38.77         47.00         6.13 o                         
  -4  10   5          6.16          0.80         5.46 o                         
  -3  10   5        360.04        323.73        20.31 o                         
  -2  10   5        281.37        249.36        13.87 o                         
  -1  10   5        508.53        473.58        11.95 o                         
   0  10   5        251.22        251.49         7.74 o                         
   1  10   5          5.11          5.49         2.34 o                         
   2  10   5        367.68        394.06        13.19 o                         
   3  10   5        281.43        257.08        14.40 o                         
   4  10   5         19.50         16.51         5.27 o                         
   5  10   5         30.31         41.64         6.12 o                         
   6  10   5          1.91          1.45         5.31 o                         
   7  10   5          3.40          2.14         7.35 o                         
  -8  11   5        102.00         95.63         8.55 o                         
  -7  11   5        728.82        739.11        79.69 o                         
  -6  11   5          1.72         -3.31         7.78 o                         
  -5  11   5         20.89         16.14         5.48 o                         
  -4  11   5        499.18        480.13        15.59 o                         
  -3  11   5        325.47        295.59        31.94 o                         
  -2  11   5       1458.59       1526.02        59.85 o                         
  -1  11   5        605.09        586.11        13.26 o                         
   0  11   5        182.95        163.70         5.76 o                         
   1  11   5        673.92        644.79        13.89 o                         
   2  11   5        848.36        825.78        19.50 o                         
   3  11   5       1336.58       1341.25        45.82 o                         
   4  11   5       1295.76       1372.15        35.13 o                         
   5  11   5        256.18        277.29        12.88 o                         
   6  11   5         69.34         82.13        13.38 o                         
   7  11   5        153.91        125.22        12.59 o                         
  -7  12   5         87.84        120.07        36.79 o                         
  -6  12   5        160.63        178.84        10.58 o                         
  -5  12   5         25.75         21.40         4.42 o                         
  -4  12   5        105.60        109.33         9.83 o                         
  -3  12   5         12.22          6.43         3.62 o                         
  -2  12   5         34.49         28.28         4.88 o                         
  -1  12   5          5.81          6.50         2.88 o                         
   0  12   5       1472.07       1323.74        22.12 o                         
   1  12   5       1501.99       1402.97        20.45 o                         
   2  12   5        294.90        292.81        12.27 o                         
   3  12   5         64.19         80.21         6.16 o                         
   4  12   5          0.35         -4.65         4.65 o                         
   5  12   5        670.74        662.77        21.51 o                         
   6  12   5          0.69          4.35         6.34 o                         
  -7  13   5         80.46        116.80         8.94 o                         
  -6  13   5          0.78          3.65         6.03 o                         
  -5  13   5        240.15        230.06        12.84 o                         
  -4  13   5        324.80        300.41        13.13 o                         
  -3  13   5       1002.31        999.68        27.04 o                         
  -2  13   5        889.67        783.25        43.73 o                         
  -1  13   5          3.38          2.50         3.16 o                         
   0  13   5          2.80          2.66         2.20 o                         
   1  13   5        898.36        921.96        17.53 o                         
   2  13   5       1637.78       1560.75        28.47 o                         
   3  13   5        363.96        312.12        12.81 o                         
   4  13   5        889.43        872.12        27.48 o                         
   5  13   5        248.83        247.63        12.62 o                         
   6  13   5         68.45         80.86         9.05 o                         
  -7  14   5          5.56          1.62         7.24 o                         
  -6  14   5          3.29          3.78         4.95 o                         
  -5  14   5        179.00        160.16        10.17 o                         
  -4  14   5        176.18        154.58         9.52 o                         
  -3  14   5          2.06         -2.54         3.89 o                         
  -2  14   5        451.29        454.98        17.41 o                         
  -1  14   5       1047.38       1026.75        20.42 o                         
   0  14   5         54.49         53.82         4.35 o                         
   1  14   5        329.66        322.66        11.13 o                         
   2  14   5         32.87         29.94         4.62 o                         
   3  14   5          7.23          7.55         4.73 o                         
   4  14   5          0.78          4.98         5.97 o                         
   5  14   5         80.03         84.38         7.63 o                         
   6  14   5         59.88         55.63         6.17 o                         
  -7  15   5         94.47        113.26        16.58 o                         
  -6  15   5          3.20         -0.39         4.95 o                         
  -5  15   5          5.33          3.54         4.25 o                         
  -4  15   5         18.76         20.53         5.97 o                         
  -3  15   5        211.91        165.22        10.82 o                         
  -2  15   5          0.76          3.52         6.03 o                         
  -1  15   5       1991.56       2003.35        31.50 o                         
   0  15   5         38.65         44.52         4.68 o                         
   1  15   5        369.09        353.56        14.91 o                         
   2  15   5          4.73          0.70         4.18 o                         
   3  15   5          0.00          2.50         4.20 o                         
   4  15   5         25.32         24.99         5.99 o                         
   5  15   5         42.72         39.35         7.16 o                         
   6  15   5         16.36          8.96         5.98 o                         
  -7  16   5         73.33         59.97         9.84 o                         
  -6  16   5         15.07         14.52         5.49 o                         
  -5  16   5          0.53          0.42         4.73 o                         
  -4  16   5        306.11        291.27        13.84 o                         
  -3  16   5         20.94         28.63         5.20 o                         
  -2  16   5          0.03          7.03         4.16 o                         
  -1  16   5        719.33        739.16        18.10 o                         
   0  16   5        169.82        167.49         7.86 o                         
   1  16   5         44.02         40.02         4.88 o                         
   2  16   5         13.82         11.68         4.22 o                         
   3  16   5        276.03        283.50        13.12 o                         
   4  16   5        228.36        206.15        10.86 o                         
   5  16   5         21.21         23.56         6.35 o                         
   6  16   5          4.75          5.07         8.50 o                         
  -6  17   5         49.65         49.49         7.02 o                         
  -5  17   5         52.36         50.95         7.53 o                         
  -4  17   5         76.07         70.95        11.17 o                         
  -3  17   5        464.11        474.75        18.53 o                         
  -2  17   5        447.30        398.25        17.25 o                         
  -1  17   5       1165.00       1100.66        21.59 o                         
   0  17   5          2.06          1.32         3.46 o                         
   1  17   5        128.45        142.77         8.31 o                         
   2  17   5         67.24         56.71         6.85 o                         
   3  17   5          0.03          4.10        10.93 o                         
   4  17   5        263.51        237.00        13.13 o                         
   5  17   5         79.02         76.25        10.98 o                         
  -6  18   5         19.55         33.61         6.02 o                         
  -5  18   5         80.15         69.42        18.62 o                         
  -4  18   5          0.02          4.86         4.39 o                         
  -3  18   5        277.79        275.70        14.17 o                         
  -2  18   5        450.23        406.75        35.85 o                         
  -1  18   5        556.27        566.83        17.42 o                         
   0  18   5        374.78        365.45        13.05 o                         
   1  18   5         83.63         95.05         8.33 o                         
   2  18   5         16.50          7.47         7.41 o                         
   3  18   5         35.28         52.95         8.02 o                         
   4  18   5        153.80        176.59        11.61 o                         
   5  18   5        126.25        139.64        11.98 o                         
  -6  19   5          6.46          2.89         5.23 o                         
  -5  19   5        176.95        180.18        12.59 o                         
  -4  19   5         52.37         41.02         6.77 o                         
  -3  19   5        335.41        303.43        32.39 o                         
  -2  19   5          7.32          1.01         3.84 o                         
  -1  19   5        119.32        105.95         7.02 o                         
   0  19   5         47.01         52.95         6.14 o                         
   1  19   5        154.59        152.29        12.34 o                         
   2  19   5          5.03         -0.15         4.84 o                         
   3  19   5          5.90         10.32         5.64 o                         
   4  19   5         35.68         19.26         8.21 o                         
   5  19   5         15.61         21.83         7.14 o                         
  -6  20   5          1.51          2.60         5.89 o                         
  -5  20   5        956.32        984.74        29.86 o                         
  -4  20   5         66.05         62.62         7.67 o                         
  -3  20   5          9.58         14.41         8.28 o                         
  -2  20   5         55.52         57.36         7.96 o                         
  -1  20   5         53.84         45.06         5.69 o                         
   0  20   5         26.36         29.70         5.02 o                         
   1  20   5         23.84         39.12         5.68 o                         
   2  20   5        220.11        207.34        20.05 o                         
   3  20   5        197.05        226.96        13.29 o                         
   4  20   5          9.46          8.57         6.07 o                         
   5  20   5          0.34          1.38         6.77 o                         
  -5  21   5         46.11         27.98         7.59 o                         
  -4  21   5        226.07        247.03        19.83 o                         
  -3  21   5         26.53         38.86         6.01 o                         
  -2  21   5        131.52        160.22        10.97 o                         
  -1  21   5         19.18         12.72         4.83 o                         
   0  21   5         48.87         50.49         5.69 o                         
   1  21   5         39.55         38.12         6.56 o                         
   2  21   5        145.37        136.45         9.54 o                         
   3  21   5        346.88        418.27        22.20 o                         
   4  21   5         20.64         29.98         7.27 o                         
  -5  22   5         86.86         98.55         8.52 o                         
  -4  22   5         32.45         36.65        11.81 o                         
  -3  22   5         44.85         55.58         8.07 o                         
  -2  22   5         50.09         42.77         6.54 o                         
  -1  22   5        259.03        270.42        13.53 o                         
   0  22   5        123.47        121.01         9.62 o                         
   1  22   5        177.19        155.21         9.93 o                         
   2  22   5         36.56         32.12         7.51 o                         
   3  22   5         60.98         75.31         9.20 o                         
   4  22   5          4.26         -4.62         6.02 o                         
  -5  23   5         13.92         22.24         7.98 o                         
  -4  23   5         66.67         63.55         8.18 o                         
  -3  23   5          7.22         16.05         5.49 o                         
  -2  23   5        283.87        322.85        33.77 o                         
  -1  23   5          9.12          9.20         6.49 o                         
   0  23   5         25.15         26.00         7.61 o                         
   1  23   5          0.18          1.14         6.47 o                         
   2  23   5         59.05         56.69        20.86 o                         
   3  23   5        180.59        156.32        10.18 o                         
   4  23   5        143.22        164.13        17.35 o                         
  -4  24   5         59.52         61.86         7.59 o                         
  -3  24   5          0.61          2.59         5.97 o                         
  -2  24   5         30.72         22.77         6.16 o                         
  -1  24   5          2.17         -2.53         8.06 o                         
   0  24   5          7.86          4.54         6.76 o                         
   1  24   5        288.43        275.40        12.98 o                         
   2  24   5          7.73          8.46         6.24 o                         
   3  24   5          2.39          3.55         8.19 o                         
  -3  25   5         10.31          9.10         6.80 o                         
  -2  25   5         44.82         40.85         9.07 o                         
  -1  25   5          1.28          1.42         8.12 o                         
   0  25   5          9.01          9.48         6.11 o                         
   1  25   5         11.23         15.04         6.65 o                         
   2  25   5          7.44          5.14         6.75 o                         
  -3  26   5          4.47          0.95         7.47 o                         
  -2  26   5         24.24         34.96         9.25 o                         
  -1  26   5         61.27         59.81        10.98 o                         
   0  26   5         93.04         80.39        12.32 o                         
   1  26   5        184.67        185.22        12.29 o                         
   2  26   5         38.01         34.94         8.12 o                         
  -2  27   5        116.63         97.19        15.18 o                         
  -1  27   5          2.91         -1.74         8.39 o                         
   0  27   5         25.33         21.82        11.34 o                         
   1  27   5          2.40          8.89         6.84 o                         
  -8   0   6         16.63         18.53         5.69 o                         
  -7   0   6        108.41        123.22         9.64 o                         
  -6   0   6          3.54         -2.06         4.89 o                         
  -5   0   6       1623.62       1698.01        39.16 o                         
  -4   0   6        110.47        122.91        10.62 o                         
  -3   0   6        348.78        346.47        20.29 o                         
  -2   0   6        169.43        168.18        14.56 o                         
  -1   0   6        432.42        462.20        15.10 o                         
   0   0   6        543.34        562.62        21.03 o                         
   1   0   6          0.07          5.56         4.36 o                         
   2   0   6        137.54        122.48        15.08 o                         
   3   0   6         41.85         36.45         6.12 o                         
   4   0   6        240.62        223.66        14.21 o                         
   5   0   6        892.61        883.40        41.64 o                         
   6   0   6          6.60          3.71         9.70 o                         
   7   0   6         13.03         24.57        13.21 o                         
  -8   1   6        126.22        124.30         7.01 o                         
  -7   1   6         46.01         57.51         4.80 o                         
  -6   1   6        785.16        818.80        24.98 o                         
  -5   1   6        296.36        318.39        14.08 o                         
  -4   1   6        263.47        235.32        21.57 o                         
  -3   1   6        169.50        173.20         9.05 o                         
  -2   1   6          2.34          6.18         9.17 o                         
  -1   1   6        554.02        573.41        12.33 o                         
   0   1   6        621.74        658.00        13.97 o                         
   1   1   6        147.71        157.47         8.89 o                         
   2   1   6          7.83          5.46         3.14 o                         
   3   1   6        348.16        325.73        11.82 o                         
   4   1   6         31.76         49.56         9.57 o                         
   5   1   6        108.65         88.88         8.70 o                         
   6   1   6          6.85         14.46        12.15 o                         
   7   1   6          4.29          1.20         7.80 o                         
  -8   2   6         81.14         85.16         8.16 o                         
  -7   2   6          0.96          3.29         3.50 o                         
  -6   2   6         79.23         79.27         6.05 o                         
  -5   2   6         10.11         11.50         5.39 o                         
  -4   2   6         21.66         16.34         4.05 o                         
  -3   2   6        493.85        512.29        16.72 o                         
  -2   2   6        181.42        189.96        11.19 o                         
  -1   2   6         11.41         11.91         3.22 o                         
   0   2   6         43.01         47.50         4.53 o                         
   1   2   6          6.55          7.86         3.05 o                         
   2   2   6          0.02          3.59         3.05 o                         
   3   2   6        110.71         85.98         6.00 o                         
   4   2   6        162.76        170.03         9.85 o                         
   5   2   6        202.11        223.51        14.58 o                         
   6   2   6          5.57         -4.39         7.62 o                         
  -8   3   6         28.11         26.05         4.21 o                         
  -7   3   6          9.78         14.30         4.69 o                         
  -6   3   6          3.77          5.10         3.77 o                         
  -5   3   6         99.39        114.45         6.31 o                         
  -4   3   6         70.35         73.48         9.10 o                         
  -3   3   6       1655.77       1740.70        35.35 o                         
  -2   3   6         87.06         82.54         7.28 o                         
  -1   3   6         61.51         64.09         4.36 o                         
   0   3   6        512.11        498.12        11.65 o                         
   1   3   6         49.69         41.61         4.15 o                         
   2   3   6        224.13        225.26        16.14 o                         
   3   3   6         74.65         83.30         6.03 o                         
   4   3   6          0.08         -1.44         4.68 o                         
   5   3   6         85.97         69.75        11.78 o                         
   6   3   6          6.69         -1.35         9.45 o                         
  -8   4   6          1.37          3.50         4.83 o                         
  -7   4   6        140.03        134.90         7.84 o                         
  -6   4   6          0.56          0.54         3.59 o                         
  -5   4   6         15.53         19.66         4.84 o                         
  -4   4   6         11.73          9.03         3.82 o                         
  -3   4   6       1199.01       1253.68        28.61 o                         
  -2   4   6          3.72          5.10         3.79 o                         
  -1   4   6         34.68         26.64         3.60 o                         
   0   4   6          7.48          4.41         2.86 o                         
   1   4   6        256.96        233.91        11.25 o                         
   2   4   6        212.57        196.59         9.38 o                         
   3   4   6        348.58        352.20        11.72 o                         
   4   4   6        192.64        201.28        10.31 o                         
   5   4   6         24.15         27.85         6.74 o                         
   6   4   6         10.62         10.54         6.90 o                         
  -8   5   6         44.20         29.04         4.59 o                         
  -7   5   6          0.13         -1.10         4.79 o                         
  -6   5   6        195.98        203.12         7.89 o                         
  -5   5   6        274.36        278.82        11.20 o                         
  -4   5   6        153.86        143.12         7.01 o                         
  -3   5   6        163.37        160.93        14.49 o                         
  -2   5   6         25.58         20.55         5.47 o                         
  -1   5   6        325.97        339.12         9.54 o                         
   0   5   6       1294.58       1279.30        21.25 o                         
   1   5   6        298.43        337.65        13.11 o                         
   2   5   6       1621.29       1514.07        42.37 o                         
   3   5   6        117.52         94.64         7.20 o                         
   4   5   6        147.50        167.36        15.81 o                         
   5   5   6        119.20        109.72         8.33 o                         
   6   5   6        263.01        265.70        19.23 o                         
  -8   6   6          1.04         -1.03         4.48 o                         
  -7   6   6          6.02          6.15         5.30 o                         
  -6   6   6        158.52        152.06         6.98 o                         
  -5   6   6          0.90          0.56         5.13 o                         
  -4   6   6         92.47         92.47         6.97 o                         
  -3   6   6         67.69         67.49         5.70 o                         
  -2   6   6         45.10         49.63         5.30 o                         
  -1   6   6       3349.08       3196.56        36.77 o                         
   0   6   6         44.64         45.76         4.02 o                         
   1   6   6        141.11        124.12         5.62 o                         
   2   6   6        218.43        204.29         8.11 o                         
   3   6   6          0.16          0.35         3.85 o                         
   4   6   6         84.00         84.72         8.20 o                         
   5   6   6         75.81         78.20        11.22 o                         
   6   6   6         29.60         56.18        11.20 o                         
  -7   7   6          4.46          1.26         4.35 o                         
  -6   7   6         69.94         67.88         6.27 o                         
  -5   7   6         23.30         22.71         3.68 o                         
  -4   7   6        150.31        149.36        11.14 o                         
  -3   7   6        141.48        143.38         9.00 o                         
  -2   7   6         28.04         26.72         4.45 o                         
  -1   7   6        511.61        477.76        10.07 o                         
   0   7   6        193.82        176.18         6.06 o                         
   1   7   6        515.55        533.35        17.15 o                         
   2   7   6        566.58        552.26        12.52 o                         
   3   7   6          1.42          0.39         4.22 o                         
   4   7   6         27.49         38.66         6.15 o                         
   5   7   6          2.13         -1.03         5.29 o                         
   6   7   6         15.49         11.18        13.44 o                         
  -7   8   6          7.51         -1.02         6.43 o                         
  -6   8   6          3.95          3.01         4.54 o                         
  -5   8   6          6.21          3.76         3.58 o                         
  -4   8   6          3.87         10.69         3.89 o                         
  -3   8   6        490.53        484.50        12.92 o                         
  -2   8   6        226.90        247.30         9.34 o                         
  -1   8   6         15.09         14.09         2.80 o                         
   0   8   6          4.61          4.23         2.38 o                         
   1   8   6       1735.45       1824.29        40.89 o                         
   2   8   6        182.14        188.34         7.03 o                         
   3   8   6          1.08          0.34         3.91 o                         
   4   8   6         98.33         96.05         7.93 o                         
   5   8   6         26.84         31.39         6.13 o                         
   6   8   6         91.95         87.04         9.88 o                         
  -7   9   6        136.75        148.07         9.26 o                         
  -6   9   6        150.32        175.20        13.20 o                         
  -5   9   6         97.78         96.56         8.81 o                         
  -4   9   6         53.43         41.95         5.25 o                         
  -3   9   6          1.34         -3.94         3.94 o                         
  -2   9   6        513.32        526.49        15.44 o                         
  -1   9   6       1190.94       1223.12        23.00 o                         
   0   9   6         27.95         27.17         3.17 o                         
   1   9   6        717.66        699.32        17.02 o                         
   2   9   6        198.69        200.52        13.27 o                         
   3   9   6        105.02         94.16         6.40 o                         
   4   9   6          0.75          0.54         4.33 o                         
   5   9   6         20.56         20.07         5.81 o                         
   6   9   6        121.82        124.02        13.66 o                         
  -7  10   6         48.97         52.59         6.77 o                         
  -6  10   6         83.39         84.28        11.92 o                         
  -5  10   6         73.15         59.73         6.58 o                         
  -4  10   6        230.11        249.56        20.78 o                         
  -3  10   6        187.24        186.15         8.39 o                         
  -2  10   6          7.51         11.08         3.13 o                         
  -1  10   6        282.24        264.57         7.99 o                         
   0  10   6         28.47         28.11         3.32 o                         
   1  10   6        311.98        309.02         9.86 o                         
   2  10   6        347.74        320.13        11.82 o                         
   3  10   6       1696.53       1638.95        54.23 o                         
   4  10   6         36.04         32.40         5.61 o                         
   5  10   6        118.99        120.96         9.89 o                         
   6  10   6         13.98         -2.48         7.86 o                         
  -7  11   6          1.00         -4.29         5.83 o                         
  -6  11   6        268.05        263.49        16.38 o                         
  -5  11   6        113.55         94.65         7.47 o                         
  -4  11   6         97.79         88.01         7.24 o                         
  -3  11   6        245.69        246.16        11.20 o                         
  -2  11   6         45.37         41.35         6.34 o                         
  -1  11   6         21.27         16.66         4.44 o                         
   0  11   6        669.00        634.68        19.51 o                         
   1  11   6         55.51         53.59         4.56 o                         
   2  11   6        113.80        111.30         6.87 o                         
   3  11   6        295.94        260.75        11.34 o                         
   4  11   6          3.67          8.96         5.59 o                         
   5  11   6         49.27         38.69         6.09 o                         
   6  11   6          7.57         19.18         8.44 o                         
  -7  12   6         89.52         95.21         9.48 o                         
  -6  12   6         51.12         40.48        14.13 o                         
  -5  12   6         34.67         28.83         5.36 o                         
  -4  12   6         85.98         89.90         9.01 o                         
  -3  12   6         25.81         28.38         5.38 o                         
  -2  12   6         32.62         42.92         5.65 o                         
  -1  12   6         96.33         90.18         5.94 o                         
   0  12   6        608.94        581.09        12.62 o                         
   1  12   6          3.93          3.59         2.78 o                         
   2  12   6         49.41         50.02         7.07 o                         
   3  12   6        155.84        170.79         9.60 o                         
   4  12   6          0.14          1.62         5.16 o                         
   5  12   6         45.61         57.29         6.74 o                         
   6  12   6          4.59          0.77         8.16 o                         
  -7  13   6         17.40         14.20         6.63 o                         
  -6  13   6          7.80         14.02         7.56 o                         
  -5  13   6        352.97        338.13        14.07 o                         
  -4  13   6          2.14         -3.26         3.92 o                         
  -3  13   6         92.70         79.62         7.53 o                         
  -2  13   6        211.94        207.36        12.15 o                         
  -1  13   6         13.62         15.82         4.16 o                         
   0  13   6          1.33          3.31         3.10 o                         
   1  13   6          6.51          3.54         2.90 o                         
   2  13   6         24.12         22.86         4.62 o                         
   3  13   6          2.28         -2.07         4.76 o                         
   4  13   6         22.32         12.01         5.73 o                         
   5  13   6        205.98        189.84         9.95 o                         
  -6  14   6          7.91          3.07         7.55 o                         
  -5  14   6        145.22        138.89         9.92 o                         
  -4  14   6          8.33         11.01         5.85 o                         
  -3  14   6         47.72         35.75         6.51 o                         
  -2  14   6       1123.18       1117.96        45.96 o                         
  -1  14   6        166.77        153.87         7.81 o                         
   0  14   6        230.50        230.75         9.95 o                         
   1  14   6         12.92         14.85         3.85 o                         
   2  14   6         32.45         27.18         4.17 o                         
   3  14   6        532.33        540.30        18.77 o                         
   4  14   6         36.87         31.94         4.85 o                         
   5  14   6        346.15        360.45        18.70 o                         
  -6  15   6         26.26         33.00         6.09 o                         
  -5  15   6         16.42          7.13         6.62 o                         
  -4  15   6          0.21         -4.47         4.47 o                         
  -3  15   6          0.07         -1.65         6.23 o                         
  -2  15   6        160.54        143.15        10.01 o                         
  -1  15   6         10.52         15.27         3.89 o                         
   0  15   6         91.25         93.08         6.51 o                         
   1  15   6          1.44         -1.57         4.32 o                         
   2  15   6         60.43         71.47         7.43 o                         
   3  15   6         86.89        106.43         9.13 o                         
   4  15   6          1.23         -4.97         4.97 o                         
   5  15   6        155.93        131.81        12.27 o                         
  -6  16   6        164.45        147.93         9.70 o                         
  -5  16   6          1.18          2.05         5.31 o                         
  -4  16   6        180.45        156.41        10.42 o                         
  -3  16   6       1423.26       1311.30        56.94 o                         
  -2  16   6        228.91        242.89        16.90 o                         
  -1  16   6         59.97         54.15         5.66 o                         
   0  16   6        157.72        150.81         7.51 o                         
   1  16   6        104.25         90.78         7.76 o                         
   2  16   6         19.94         22.81         8.58 o                         
   3  16   6          7.64          8.26         7.02 o                         
   4  16   6         25.35         16.74         9.45 o                         
   5  16   6         42.84         25.56         6.95 o                         
  -6  17   6          0.02         -4.14         4.46 o                         
  -5  17   6         38.28         43.25         7.06 o                         
  -4  17   6          3.53          0.53         5.74 o                         
  -3  17   6         27.59         19.56         5.43 o                         
  -2  17   6         10.88          6.65         5.24 o                         
  -1  17   6          0.03         -2.35         4.25 o                         
   0  17   6         12.91         14.20         3.69 o                         
   1  17   6          0.70         -4.27         4.27 o                         
   2  17   6          0.33         -1.31         5.92 o                         
   3  17   6         83.09         77.39         8.90 o                         
   4  17   6          1.27          3.74         7.34 o                         
   5  17   6          0.03          5.52         8.56 o                         
  -5  18   6         39.31         34.17         6.36 o                         
  -4  18   6        318.80        309.66        29.71 o                         
  -3  18   6        407.90        380.69        14.41 o                         
  -2  18   6          0.71          2.89         9.64 o                         
  -1  18   6          8.09          2.53         4.17 o                         
   0  18   6         29.39         34.28        17.58 o                         
   1  18   6         87.06         96.67        10.05 o                         
   2  18   6         60.58         61.47         7.00 o                         
   3  18   6          6.23          9.46         7.07 o                         
   4  18   6        104.82        114.69         9.71 o                         
  -5  19   6          0.11          0.50         5.78 o                         
  -4  19   6         12.80         11.41         5.42 o                         
  -3  19   6        377.08        390.18        17.07 o                         
  -2  19   6          1.55          0.58         6.69 o                         
  -1  19   6         19.30         13.09         4.50 o                         
   0  19   6        324.19        315.05        34.29 o                         
   1  19   6        383.74        371.29        13.72 o                         
   2  19   6        243.31        242.36        15.33 o                         
   3  19   6          6.88         13.38         6.16 o                         
   4  19   6          7.77          4.61         7.39 o                         
  -5  20   6        186.03        180.81        12.34 o                         
  -4  20   6          2.90          2.88         6.49 o                         
  -3  20   6        206.52        205.34        16.14 o                         
  -2  20   6        132.40        118.68        12.61 o                         
  -1  20   6          5.58         -0.39         3.94 o                         
   0  20   6          4.93          7.44         5.62 o                         
   1  20   6         26.88         23.58         9.15 o                         
   2  20   6         16.12         12.35         6.37 o                         
   3  20   6          4.26          5.31         5.53 o                         
   4  20   6        290.62        343.81        25.66 o                         
  -4  21   6         32.08         35.74         6.41 o                         
  -3  21   6        127.13        124.10        10.46 o                         
  -2  21   6        157.12        156.75        13.16 o                         
  -1  21   6         13.43         20.62         9.14 o                         
   0  21   6         83.05         81.32         7.98 o                         
   1  21   6         22.79         27.75         6.39 o                         
   2  21   6         94.04         84.88         8.19 o                         
   3  21   6         55.03         60.17        11.40 o                         
  -4  22   6          0.00         -5.95         6.69 o                         
  -3  22   6          3.15         -1.34         6.30 o                         
  -2  22   6         51.70         66.92        11.09 o                         
  -1  22   6         27.21         26.92         8.85 o                         
   0  22   6          5.56         -1.64         6.26 o                         
   1  22   6        158.20        142.73         9.67 o                         
   2  22   6         13.80         20.21         5.23 o                         
   3  22   6         97.83        104.36         8.81 o                         
  -3  23   6          6.63          9.95         5.71 o                         
  -2  23   6          0.04         -2.72         6.20 o                         
  -1  23   6        157.64        154.58        16.69 o                         
   0  23   6         65.10         77.26         8.77 o                         
   1  23   6        203.79        221.86        22.30 o                         
   2  23   6         89.15         88.03         8.09 o                         
  -3  24   6         54.64         68.49         8.23 o                         
  -2  24   6         70.00         57.87        11.33 o                         
  -1  24   6          4.23         10.80         8.24 o                         
   0  24   6         12.40          8.15         5.57 o                         
   1  24   6          0.06         11.25         9.57 o                         
  -1  25   6         68.78         71.21        11.64 o                         
   0  25   6          0.05         -0.87         5.20 o                         
  -7   1   7       1006.05        996.21        17.99 o                         
  -6   1   7         46.25         45.55         8.69 o                         
  -5   1   7        741.43        772.93        27.81 o                         
  -4   1   7         46.73         65.10         6.85 o                         
  -3   1   7         12.18         14.93         4.16 o                         
  -2   1   7        503.94        482.73        16.55 o                         
  -1   1   7         28.40         39.61         4.07 o                         
   0   1   7         85.13        100.83         5.72 o                         
   1   1   7          3.66          8.19         3.34 o                         
   2   1   7          5.33          5.89         4.12 o                         
   3   1   7        199.14        173.13         9.64 o                         
   4   1   7          0.97         -4.94         5.72 o                         
   5   1   7          0.59          8.52         8.05 o                         
   6   1   7          2.05          1.70         8.20 o                         
  -7   2   7        486.76        470.52        13.23 o                         
  -6   2   7          5.46          6.60         3.71 o                         
  -5   2   7        687.11        720.02        19.51 o                         
  -4   2   7         62.58         77.65         9.86 o                         
  -3   2   7         18.47         20.81         7.48 o                         
  -2   2   7        170.61        185.76        10.46 o                         
  -1   2   7        237.86        229.59         7.66 o                         
   0   2   7        311.96        344.00        10.32 o                         
   1   2   7         16.39         16.67         4.13 o                         
   2   2   7          2.06          1.73         3.53 o                         
   3   2   7        109.70        110.52        10.46 o                         
   4   2   7          3.99          5.04         7.38 o                         
   5   2   7         17.95         18.14         6.57 o                         
   6   2   7         78.90         59.08        10.00 o                         
  -7   3   7         78.84         78.18         6.73 o                         
  -6   3   7         43.78         48.56         5.50 o                         
  -5   3   7        389.18        461.73        13.38 o                         
  -4   3   7        371.54        401.46        16.88 o                         
  -3   3   7        543.84        576.85        20.75 o                         
  -2   3   7        248.97        261.57        17.42 o                         
  -1   3   7          2.77          3.45         3.26 o                         
   0   3   7         78.91         71.24         5.32 o                         
   1   3   7        214.71        168.99         7.40 o                         
   2   3   7         44.19         45.56         4.85 o                         
   3   3   7          1.90          6.24         7.04 o                         
   4   3   7          0.02         -5.64         5.93 o                         
   5   3   7         44.99         52.21         9.23 o                         
   6   3   7         54.71         63.19         8.70 o                         
  -7   4   7        103.70        104.95         7.04 o                         
  -6   4   7        280.97        294.58        14.64 o                         
  -5   4   7         30.52         25.12         5.75 o                         
  -4   4   7         35.13         29.32         4.18 o                         
  -3   4   7        628.84        638.57        23.82 o                         
  -2   4   7          6.39          9.29         6.33 o                         
  -1   4   7        162.59        174.16         8.82 o                         
   0   4   7         71.94         86.34         5.26 o                         
   1   4   7        382.20        321.43        10.14 o                         
   2   4   7        101.48        107.00         6.19 o                         
   3   4   7        122.55        112.13         7.26 o                         
   4   4   7          4.40         15.23         6.91 o                         
   5   4   7          7.62         -1.94         6.86 o                         
  -7   5   7         13.96          7.16         5.01 o                         
  -6   5   7         61.19         74.04         6.12 o                         
  -5   5   7        171.95        167.72         7.97 o                         
  -4   5   7         27.90         27.25         7.33 o                         
  -3   5   7         70.61         65.27         9.78 o                         
  -2   5   7         28.53         23.05         5.60 o                         
  -1   5   7        947.28        941.34        19.78 o                         
   0   5   7          0.36         -3.55         3.74 o                         
   1   5   7          9.66          2.85         3.47 o                         
   2   5   7        173.61        202.72        10.64 o                         
   3   5   7        420.68        397.60        13.69 o                         
   4   5   7          0.01          1.81         4.76 o                         
   5   5   7         35.43         38.47         9.85 o                         
  -7   6   7         10.82         17.32         4.43 o                         
  -6   6   7          5.57          3.71         3.94 o                         
  -5   6   7        169.52        170.27        12.64 o                         
  -4   6   7         95.52         75.53         5.77 o                         
  -3   6   7         44.68         49.87         5.83 o                         
  -2   6   7         69.47         70.52         9.57 o                         
  -1   6   7        488.82        503.94        11.12 o                         
   0   6   7          5.43          3.55         3.14 o                         
   1   6   7        246.57        265.83         9.91 o                         
   2   6   7         43.85         46.81         5.00 o                         
   3   6   7         96.21         86.74         7.47 o                         
   4   6   7        134.54        143.98         8.90 o                         
   5   6   7         18.04         15.35        12.63 o                         
  -7   7   7          0.64          4.07         5.55 o                         
  -6   7   7          0.05         -1.66         3.59 o                         
  -5   7   7        116.32        101.81         5.97 o                         
  -4   7   7        151.37        158.95        10.70 o                         
  -3   7   7       1116.63       1157.85        37.83 o                         
  -2   7   7        428.98        452.51        15.15 o                         
  -1   7   7        388.04        352.68         8.99 o                         
   0   7   7          0.40          0.69         2.54 o                         
   1   7   7         99.02         93.71         5.20 o                         
   2   7   7        125.67        137.45         7.53 o                         
   3   7   7         95.15         89.73         6.81 o                         
   4   7   7        237.57        270.88        12.44 o                         
   5   7   7         92.94        104.03        17.99 o                         
  -7   8   7        184.56        206.24        10.79 o                         
  -6   8   7         55.22         61.77         4.94 o                         
  -5   8   7         53.27         50.84         5.34 o                         
  -4   8   7         29.85         39.24         4.69 o                         
  -3   8   7        115.91        108.77         7.22 o                         
  -2   8   7          5.13          3.43         4.47 o                         
  -1   8   7        583.08        604.59        16.13 o                         
   0   8   7        267.40        253.31         8.11 o                         
   1   8   7        583.11        575.14        13.59 o                         
   2   8   7         45.03         29.38         5.61 o                         
   3   8   7          2.86          2.51         4.53 o                         
   4   8   7         26.78         18.87         5.59 o                         
   5   8   7        106.83        102.21         9.93 o                         
  -6   9   7          6.17         13.43        11.35 o                         
  -5   9   7         62.79         57.91         5.28 o                         
  -4   9   7        258.13        264.93        10.15 o                         
  -3   9   7          1.07          1.48         3.77 o                         
  -2   9   7        199.09        208.55         9.56 o                         
  -1   9   7         63.20         74.73         5.48 o                         
   0   9   7          7.13          1.59         2.85 o                         
   1   9   7        451.53        425.55        11.67 o                         
   2   9   7        148.38        128.68        10.84 o                         
   3   9   7         97.19        125.50        11.81 o                         
   4   9   7         17.64         21.39         5.82 o                         
   5   9   7          0.46          1.77         5.66 o                         
  -6  10   7         45.32         38.72         8.76 o                         
  -5  10   7         72.06         50.92        10.43 o                         
  -4  10   7        113.72        101.79         6.28 o                         
  -3  10   7         23.44         27.77         4.37 o                         
  -2  10   7          5.42          3.00         3.37 o                         
  -1  10   7          0.19         -1.95         2.93 o                         
   0  10   7          3.42         -0.33         2.67 o                         
   1  10   7         80.84         54.62         5.61 o                         
   2  10   7         50.96         51.34         6.09 o                         
   3  10   7         30.02         24.49         5.91 o                         
   4  10   7          3.41          5.52         5.91 o                         
   5  10   7         18.28         27.10         6.53 o                         
  -6  11   7          1.49          0.00         4.66 o                         
  -5  11   7         57.05         51.74         8.80 o                         
  -4  11   7        108.30        111.74        17.36 o                         
  -3  11   7         60.11         46.36         6.70 o                         
  -2  11   7         45.31         49.52         5.24 o                         
  -1  11   7          2.08          1.12         3.33 o                         
   0  11   7         95.57         88.76         5.34 o                         
   1  11   7         15.32         22.38         4.20 o                         
   2  11   7        112.61        126.64         8.88 o                         
   3  11   7          0.27          5.72         4.96 o                         
   4  11   7        298.50        280.50        17.86 o                         
   5  11   7         73.08         86.03         8.93 o                         
  -6  12   7         23.23         23.51         5.69 o                         
  -5  12   7         23.41         19.10        10.49 o                         
  -4  12   7          8.86         10.55         6.89 o                         
  -3  12   7         79.27         70.06         6.95 o                         
  -2  12   7        472.39        481.95        17.64 o                         
  -1  12   7        291.53        276.23        11.06 o                         
   0  12   7         64.70         62.65         4.70 o                         
   1  12   7        102.25        122.00         7.90 o                         
   2  12   7          6.22          3.03         4.87 o                         
   3  12   7         97.57        119.82         8.16 o                         
   4  12   7          2.34          6.63         4.65 o                         
   5  12   7        181.88        166.10        13.18 o                         
  -6  13   7          2.86          1.31         5.26 o                         
  -5  13   7          0.07          3.84         5.90 o                         
  -4  13   7         54.80         44.81         6.37 o                         
  -3  13   7          2.75         -0.13         9.45 o                         
  -2  13   7         95.51         92.49        11.64 o                         
  -1  13   7          4.65         -2.46         4.08 o                         
   0  13   7         17.36         29.42         5.01 o                         
   1  13   7         31.69         30.76         5.85 o                         
   2  13   7          1.24          7.32         6.07 o                         
   3  13   7          1.86          0.24         6.16 o                         
   4  13   7        105.47         91.85         8.14 o                         
  -6  14   7          4.01          0.91         5.75 o                         
  -5  14   7         61.60         48.32         6.51 o                         
  -4  14   7         92.02         83.48         8.55 o                         
  -3  14   7         19.50         13.02         5.01 o                         
  -2  14   7         41.50         53.05        13.40 o                         
  -1  14   7         58.02         54.80         5.54 o                         
   0  14   7          0.71         -1.22         4.52 o                         
   1  14   7         79.82         83.23         8.01 o                         
   2  14   7        183.67        208.81        16.51 o                         
   3  14   7         54.32         31.55         7.54 o                         
   4  14   7         35.85         31.43         8.29 o                         
  -5  15   7         24.82         33.97         6.48 o                         
  -4  15   7         51.83         53.73         7.50 o                         
  -3  15   7        307.67        287.01        24.94 o                         
  -2  15   7         83.70        104.37         8.75 o                         
  -1  15   7          0.24          7.40         4.51 o                         
   0  15   7         90.88         76.73         7.29 o                         
   1  15   7        171.06        177.22        10.33 o                         
   2  15   7          1.38         -4.88         5.39 o                         
   3  15   7         43.79         47.53         7.68 o                         
   4  15   7         29.77         34.05         9.92 o                         
  -5  16   7          1.22          1.80         6.95 o                         
  -4  16   7        104.39        101.05        23.19 o                         
  -3  16   7         10.84         16.30         5.37 o                         
  -2  16   7        116.26        117.98        10.10 o                         
  -1  16   7        141.58        132.63         7.52 o                         
   0  16   7          7.98          0.94         5.98 o                         
   1  16   7        256.43        266.96        18.98 o                         
   2  16   7          1.97         -0.45         6.70 o                         
   3  16   7         22.75         24.80         7.90 o                         
   4  16   7        192.89        184.20        12.37 o                         
  -5  17   7        144.06        145.48         9.63 o                         
  -4  17   7         53.67         52.11         7.92 o                         
  -3  17   7        221.80        243.13        45.68 o                         
  -2  17   7         84.03         91.31        10.41 o                         
  -1  17   7         21.37         16.76         5.62 o                         
   0  17   7         90.97        114.28        19.85 o                         
   1  17   7         59.91         60.68         6.62 o                         
   2  17   7        250.88        301.48        22.93 o                         
   3  17   7        255.81        268.27        20.92 o                         
  -4  18   7         28.07         21.69         5.49 o                         
  -3  18   7        177.56        189.37        12.78 o                         
  -2  18   7          5.09          8.71         5.87 o                         
  -1  18   7        159.10        142.62        11.35 o                         
   0  18   7         10.34          8.38         5.47 o                         
   1  18   7          4.15          3.92         5.75 o                         
   2  18   7         52.58         68.26         7.59 o                         
   3  18   7         20.81         18.20         6.26 o                         
  -4  19   7          3.50         -0.81         7.40 o                         
  -3  19   7         57.27         50.50        10.48 o                         
  -2  19   7         34.44         39.55         7.83 o                         
  -1  19   7         79.25         91.02        14.40 o                         
   0  19   7          0.04          5.42         6.66 o                         
   1  19   7         12.99         13.41         5.49 o                         
   2  19   7          0.95          2.27         6.84 o                         
   3  19   7        248.38        284.56        25.40 o                         
  -3  20   7          0.78          3.37         6.78 o                         
  -2  20   7          7.79          3.84        10.71 o                         
  -1  20   7         42.58         34.85        10.74 o                         
   0  20   7          0.49         -3.35         6.19 o                         
   1  20   7          7.23         12.20         6.42 o                         
   2  20   7          0.49         -5.42         8.05 o                         
  -3  21   7         15.82         19.76         7.17 o                         
  -2  21   7        133.90        143.40        16.80 o                         
  -1  21   7          3.42         -0.94        11.44 o                         
   0  21   7          2.17         -5.36         5.36 o                         
   1  21   7         49.29         47.64         7.95 o                         
  -2  22   7        136.56        184.66        17.79 o                         
  -1  22   7         15.04         33.79        11.74 o                         
   0  22   7         23.32         19.91         5.74 o                         
  -6   0   8         17.61         20.43         5.52 o                         
  -5   0   8        327.02        332.53        24.67 o                         
  -4   0   8          1.14          5.34         6.57 o                         
  -3   0   8        291.76        326.51        18.77 o                         
  -2   0   8        189.34        199.49        16.50 o                         
  -1   0   8          1.11          1.29         5.95 o                         
   0   0   8        159.64        142.82        10.34 o                         
   1   0   8        134.95        123.67        16.45 o                         
   2   0   8         74.97         83.23         7.97 o                         
   3   0   8          9.20          7.84         6.99 o                         
   4   0   8          6.17         10.36        10.53 o                         
  -6   1   8         33.06         28.95         5.63 o                         
  -5   1   8         17.74         24.23         6.37 o                         
  -4   1   8        124.86        154.90         9.01 o                         
  -3   1   8         81.86         96.87         8.20 o                         
  -2   1   8          6.06          0.59         4.54 o                         
  -1   1   8        140.80        142.87         8.76 o                         
   0   1   8         43.31         44.17         4.86 o                         
   1   1   8        522.76        587.47        14.65 o                         
   2   1   8         17.58         26.29         6.16 o                         
   3   1   8        124.24        160.36        11.62 o                         
   4   1   8          3.22          2.50         6.71 o                         
  -6   2   8        100.49        110.46         8.58 o                         
  -5   2   8         33.02         23.47         6.63 o                         
  -4   2   8          1.30          9.00         4.71 o                         
  -3   2   8         61.76         52.07         8.30 o                         
  -2   2   8         19.58         23.17         7.04 o                         
  -1   2   8          3.75          6.04         4.07 o                         
   0   2   8         17.22         15.22         4.46 o                         
   1   2   8         16.32         19.63         4.73 o                         
   2   2   8          8.21          5.95         4.38 o                         
   3   2   8        104.41         99.10        11.15 o                         
   4   2   8         52.00         53.24         6.75 o                         
  -6   3   8         33.93         41.72         4.92 o                         
  -5   3   8        189.56        214.58        11.98 o                         
  -4   3   8         49.67         60.60         8.18 o                         
  -3   3   8         44.09         25.68         7.59 o                         
  -2   3   8        256.91        319.71        15.18 o                         
  -1   3   8         37.68         26.68         3.97 o                         
   0   3   8         12.62         15.96         3.77 o                         
   1   3   8         38.74         26.19         4.10 o                         
   2   3   8         74.68         74.31         7.62 o                         
   3   3   8         52.87         59.35         7.11 o                         
   4   3   8         12.59         11.25         6.11 o                         
  -6   4   8         17.88         23.39         7.38 o                         
  -5   4   8         22.53         17.61         5.12 o                         
  -4   4   8        446.94        478.04        13.87 o                         
  -3   4   8        261.57        295.41        22.87 o                         
  -2   4   8          1.90          3.34         6.18 o                         
  -1   4   8        159.74        148.84         6.72 o                         
   0   4   8         19.13         17.05         3.58 o                         
   1   4   8         29.25         31.80         4.05 o                         
   2   4   8        121.00        131.49         8.48 o                         
   3   4   8         21.33         29.27         7.29 o                         
   4   4   8         19.89         19.41         6.63 o                         
  -6   5   8         35.65         37.47         4.82 o                         
  -5   5   8        149.19        144.57        10.19 o                         
  -4   5   8          0.24         -3.34         5.80 o                         
  -3   5   8        204.33        237.07        11.54 o                         
  -2   5   8        217.78        239.99        13.67 o                         
  -1   5   8        325.47        318.66        11.65 o                         
   0   5   8        197.10        204.63         8.51 o                         
   1   5   8         61.97         48.05         5.55 o                         
   2   5   8         12.22         11.75         4.59 o                         
   3   5   8         90.96         95.91         8.82 o                         
   4   5   8         22.82         28.18         6.92 o                         
  -6   6   8        128.90        142.57        10.75 o                         
  -5   6   8         53.19         56.91         9.37 o                         
  -4   6   8         17.17         16.53         4.96 o                         
  -3   6   8          3.39          1.74         4.38 o                         
  -2   6   8        108.99        120.51         7.67 o                         
  -1   6   8         25.73         23.85         4.66 o                         
   0   6   8        130.67        133.24         6.89 o                         
   1   6   8        173.62        155.64        10.22 o                         
   2   6   8          3.76          0.07         5.67 o                         
   3   6   8          1.52          1.27         5.01 o                         
   4   6   8         30.52         42.44         6.42 o                         
  -6   7   8          4.59          4.78         4.85 o                         
  -5   7   8         30.92         26.17         6.03 o                         
  -4   7   8         11.84         18.92         4.87 o                         
  -3   7   8          5.00          6.25         4.53 o                         
  -2   7   8         30.90         34.43         5.94 o                         
  -1   7   8         62.03         77.27         5.08 o                         
   0   7   8         32.36         37.02         3.89 o                         
   1   7   8         51.34         47.24         5.80 o                         
   2   7   8          1.12          4.82         3.88 o                         
   3   7   8         12.85          6.19         6.03 o                         
   4   7   8          0.00          3.96         5.61 o                         
  -6   8   8         37.33         30.02        10.33 o                         
  -5   8   8         22.42         24.50         4.62 o                         
  -4   8   8          0.59          1.27         3.73 o                         
  -3   8   8         19.72         15.89         4.76 o                         
  -2   8   8          0.86         -0.71         4.92 o                         
  -1   8   8        225.65        211.31         7.80 o                         
   0   8   8         67.46         64.30         4.34 o                         
   1   8   8         47.29         57.96         5.58 o                         
   2   8   8         13.47         15.92         5.67 o                         
   3   8   8        172.91        162.57        10.71 o                         
   4   8   8         50.12         39.40         7.63 o                         
  -5   9   8         66.16         69.45         6.06 o                         
  -4   9   8         12.13          7.94         4.50 o                         
  -3   9   8        245.20        228.11         9.16 o                         
  -2   9   8         44.06         44.92         5.35 o                         
  -1   9   8        252.33        251.36        11.78 o                         
   0   9   8        139.20        150.14         6.72 o                         
   1   9   8          6.35         -1.87         4.85 o                         
   2   9   8         30.69         54.29         7.53 o                         
   3   9   8          2.12         14.08         5.19 o                         
   4   9   8        140.60        129.24        17.16 o                         
  -5  10   8         15.84         24.23         6.48 o                         
  -4  10   8        119.29        125.76        10.77 o                         
  -3  10   8         47.88         41.84         6.26 o                         
  -2  10   8         94.56         92.58         8.97 o                         
  -1  10   8          3.66          4.41         3.91 o                         
   0  10   8          8.78          5.81         3.46 o                         
   1  10   8          5.56          3.08         4.94 o                         
   2  10   8         83.89         89.02         7.36 o                         
   3  10   8        145.30        144.08         9.28 o                         
   4  10   8         11.25         15.23         8.61 o                         
  -5  11   8          0.35          3.77         5.70 o                         
  -4  11   8         15.42         15.68         7.24 o                         
  -3  11   8          1.10          3.95         3.80 o                         
  -2  11   8        168.39        172.93        11.31 o                         
  -1  11   8          2.14          4.20         3.24 o                         
   0  11   8          9.57         12.99         6.07 o                         
   1  11   8        393.35        424.22        15.56 o                         
   2  11   8          0.17         -0.37         7.01 o                         
   3  11   8         11.86          9.25         6.43 o                         
  -5  12   8         42.53         30.29         8.06 o                         
  -4  12   8          7.47         11.12         5.63 o                         
  -3  12   8         73.78         73.55         7.36 o                         
  -2  12   8          4.24          3.49         4.49 o                         
  -1  12   8          9.97         11.79         5.33 o                         
   0  12   8         31.46         35.39         5.89 o                         
   1  12   8          1.29          1.33         6.46 o                         
   2  12   8         15.41         11.99         5.51 o                         
   3  12   8          1.15         -1.19         7.03 o                         
  -4  13   8         23.84         33.86         6.46 o                         
  -3  13   8        211.47        219.08        12.70 o                         
  -2  13   8         80.54         76.76         9.04 o                         
  -1  13   8         21.97         30.34         7.51 o                         
   0  13   8          0.51         -0.14         5.30 o                         
   1  13   8        108.97        106.94        10.59 o                         
   2  13   8        140.17        135.36         9.74 o                         
   3  13   8        195.45        215.19        12.16 o                         
  -4  14   8        185.36        196.20        13.12 o                         
  -3  14   8          0.68          9.29         6.09 o                         
  -2  14   8          0.06          5.13         7.30 o                         
  -1  14   8        200.94        211.09        13.46 o                         
   0  14   8         15.60         21.01         5.39 o                         
   1  14   8          1.02          4.34         4.95 o                         
   2  14   8         54.72         53.17         9.83 o                         
   3  14   8        417.31        453.60        18.45 o                         
  -4  15   8          0.13         -0.39         4.98 o                         
  -3  15   8          6.06         -4.83         9.11 o                         
  -2  15   8          5.86          9.44         6.31 o                         
  -1  15   8        444.13        467.53        17.74 o                         
   0  15   8        262.76        271.67        13.45 o                         
   1  15   8          2.91          6.87         5.45 o                         
   2  15   8         65.70         64.40        10.95 o                         
  -3  16   8         28.65         39.18         6.22 o                         
  -1  16   8          8.76         21.09         7.19 o                         
   0  16   8        173.01        179.07        11.15 o                         
   1  16   8         45.87         31.89         7.93 o                         
   2  16   8         28.15         30.46         7.21 o                         
  -3  17   8         23.91         30.71         6.63 o                         
  -2  17   8          2.20         -7.30        11.84 o                         
  -1  17   8         28.64         44.20         6.99 o                         
   0  17   8        101.27        128.31        10.31 o                         
   1  17   8        394.15        436.68        18.24 o                         
  -2  18   8         56.12         50.46        10.05 o                         
  -1  18   8         20.14         23.95         5.83 o                         
   0  18   8         60.64         52.15         6.41 o                         
   1  18   8          3.59         10.71        16.78 o                         
  -1  19   8         14.47          3.06        11.61 o                         
  -5   1   9         11.07         15.06         5.84 o                         
  -4   1   9        116.59        146.34        10.42 o                         
  -3   1   9         16.21         17.15         7.10 o                         
  -2   1   9          1.79          3.90         5.84 o                         
  -1   1   9          1.62          1.47         4.64 o                         
   0   1   9         87.87         83.87         5.85 o                         
   1   1   9          5.81          3.88         4.79 o                         
   2   1   9          0.23         -2.58         5.96 o                         
   3   1   9         78.17         78.95         8.99 o                         
  -5   2   9         88.19         86.70         8.62 o                         
  -4   2   9          1.09          6.58         8.05 o                         
  -3   2   9         13.01         15.24         7.99 o                         
  -2   2   9         58.97         67.52         8.19 o                         
  -1   2   9        230.81        285.55        12.40 o                         
   0   2   9         98.17        112.74         9.79 o                         
   1   2   9         68.67         92.68        10.60 o                         
   2   2   9          8.91         11.90         6.41 o                         
   3   2   9         19.41         17.80         6.61 o                         
  -4   3   9        205.02        248.99        13.22 o                         
  -3   3   9        136.48        147.96        11.03 o                         
  -2   3   9         26.55         24.73         8.74 o                         
  -1   3   9        185.10        196.84         9.42 o                         
   0   3   9         16.88         14.07         3.76 o                         
   1   3   9        143.29        141.99         8.77 o                         
   2   3   9          7.01         11.75         5.89 o                         
   3   3   9         30.17         37.42         7.18 o                         
  -4   4   9         37.51         40.11         7.61 o                         
  -3   4   9         22.72         33.05        11.22 o                         
  -2   4   9        189.65        219.56        15.20 o                         
  -1   4   9          1.44          3.10         3.77 o                         
   0   4   9         17.31         20.89         4.77 o                         
   1   4   9         71.18         77.68         6.47 o                         
   2   4   9         12.30         12.21         5.68 o                         
   3   4   9        109.05         96.94         9.50 o                         
  -4   5   9          3.70         -5.04         5.04 o                         
  -3   5   9         39.72         40.75         5.42 o                         
  -2   5   9         24.16         43.75         6.90 o                         
  -1   5   9         71.51         76.55         6.33 o                         
   0   5   9         34.81         49.73         5.57 o                         
   1   5   9         80.17         89.00         6.91 o                         
   2   5   9        100.57        115.19         9.70 o                         
  -4   6   9         16.79          1.06         5.51 o                         
  -3   6   9         92.77         98.25         7.53 o                         
  -2   6   9         51.48         61.57         8.04 o                         
  -1   6   9         12.02         18.22         4.00 o                         
   0   6   9         14.92         10.40         5.17 o                         
   1   6   9         14.20         28.85         5.79 o                         
   2   6   9          0.21          5.66         5.32 o                         
  -4   7   9         80.28         91.27         6.52 o                         
  -3   7   9         99.08         85.25         7.32 o                         
  -2   7   9         29.93         24.51         5.06 o                         
  -1   7   9          9.94          5.76         4.02 o                         
   0   7   9         56.32         73.55         6.12 o                         
   1   7   9        222.55        220.87        10.02 o                         
   2   7   9        174.01        167.18         8.84 o                         
  -4   8   9          2.44          4.19         5.08 o                         
  -3   8   9          5.10         11.61         4.51 o                         
  -2   8   9         28.12         21.95         4.82 o                         
  -1   8   9         72.84         77.35         6.94 o                         
   0   8   9         14.61         18.47         6.04 o                         
   1   8   9         68.36         81.95         7.72 o                         
   2   8   9        231.86        208.32        12.22 o                         
  -4   9   9         35.69         29.63         5.07 o                         
  -3   9   9          8.03          7.03         5.35 o                         
  -2   9   9         77.97         84.99        13.73 o                         
  -1   9   9         51.66         52.58         6.98 o                         
   0   9   9          2.78         -3.85         4.96 o                         
   1   9   9         84.14         78.69         8.90 o                         
   2   9   9         68.05         77.43        27.66 o                         
  -3  10   9          0.25          0.12         4.06 o                         
  -2  10   9          2.80          4.07         4.76 o                         
  -1  10   9          0.71          0.91         8.31 o                         
   0  10   9        224.05        244.45        14.55 o                         
   1  10   9         28.24         36.66         7.07 o                         
  -3  11   9         14.08         15.98         6.63 o                         
  -2  11   9         23.97         26.25         7.89 o                         
  -1  11   9         27.95         28.08         8.63 o                         
   0  11   9          2.93          1.84         6.90 o                         
   1  11   9          6.23          9.99         5.94 o                         
  -2  12   9        275.35        245.78        19.59 o                         
  -1  12   9        127.14        111.87         9.48 o                         
   0  12   9        107.39         91.69        12.80 o                         
   1  12   9         30.81         21.91         7.10 o                         
  -2  13   9        124.04        112.51        13.95 o                         
  -1  13   9         84.32         98.86         8.20 o                         
   0  13   9         58.43         66.66         7.63 o                         
                                                                                
