# Supplementary material for: Different weak inter­actions in the crystals of three isomeric (E)-N-methyl-N′-(nitro­benzyl­idene)-2-(thio­phen-2-yl)acetohydrazides
Source: Acta Crystallogr E Crystallogr Commun. 2016 Nov 1;72(Pt 12):1677–82. doi: 10.1107/S2056989016016856 (PMC5137586; doi:10.1107/S2056989016016856)
Supplement: Supplementary file 3 [file e-72-01677-IIsup3.hkl]

data_II                                                                         
_shelx_title ' 2013ncs0605a'                                                    
_shelx_refln_list_code          4                                               
_shelx_F_calc_maximum      113.46                                               
_exptl_crystal_F_000       632.00                                               
_reflns_d_resolution_high  0.7700                                               
                                                                                
loop_                                                                           
 _space_group_symop_operation_xyz                                               
 'x, y, z'                                                                      
 '-x+1/2, y+1/2, -z+1/2'                                                        
 '-x, -y, -z'                                                                   
 'x-1/2, -y-1/2, z-1/2'                                                         
                                                                                
_cell_length_a     5.6629                                                       
_cell_length_b    15.6864                                                       
_cell_length_c    15.2842                                                       
_cell_angle_alpha  90.000                                                       
_cell_angle_beta   93.380                                                       
_cell_angle_gamma  90.000                                                       
                                                                                
_shelx_F_squared_multiplier     1.000                                           
                                                                                
loop_                                                                           
 _refln_index_h                                                                 
 _refln_index_k                                                                 
 _refln_index_l                                                                 
 _refln_F_squared_calc                                                          
 _refln_F_squared_meas                                                          
 _refln_F_squared_sigma                                                         
 _refln_observed_status                                                         
   2   0   0         76.79         67.09         2.52 o                         
   4   0   0          4.48          5.83         1.03 o                         
   6   0   0        145.93        151.90         8.50 o                         
   1   1   0       1635.43       1617.65        17.28 o                         
   2   1   0       4711.74       4713.16        30.46 o                         
   3   1   0       4336.42       4523.11        32.08 o                         
   4   1   0        294.43        267.85         7.00 o                         
   5   1   0        496.74        489.21         7.16 o                         
   6   1   0        247.93        267.39         5.98 o                         
   7   1   0         10.46         11.92         1.61 o                         
   0   2   0        870.99        843.26        18.52 o                         
   1   2   0          0.55          0.65         0.62 o                         
   2   2   0       1328.56       1432.59        12.01 o                         
   3   2   0        446.84        470.26         7.82 o                         
   4   2   0        112.00        116.28         3.38 o                         
   5   2   0          5.75         11.72         1.42 o                         
   6   2   0        120.77        114.51         3.54 o                         
   7   2   0         22.03         29.19         2.08 o                         
   1   3   0        988.92       1003.26        16.36 o                         
   2   3   0        329.70        309.85         4.64 o                         
   3   3   0        195.99        207.86         4.09 o                         
   4   3   0        666.93        661.92        10.74 o                         
   5   3   0        407.83        397.90         6.12 o                         
   6   3   0          0.16         -0.12         1.37 o                         
   7   3   0          1.46          0.82         1.58 o                         
   0   4   0        100.73        105.15        11.13 o                         
   1   4   0       1229.71       1354.20        33.63 o                         
   2   4   0        320.32        269.82         4.67 o                         
   3   4   0         18.53         15.13         1.78 o                         
   4   4   0         89.94         86.49         3.33 o                         
   5   4   0         55.07         64.28         3.06 o                         
   6   4   0        215.64        208.71         6.46 o                         
   7   4   0         35.88         36.83         2.45 o                         
   1   5   0        246.99        241.22         3.85 o                         
   2   5   0        297.34        274.82         5.35 o                         
   3   5   0         13.49         18.38         1.28 o                         
   4   5   0        587.41        612.25         8.69 o                         
   5   5   0        308.67        331.12         6.94 o                         
   6   5   0        231.40        229.49         6.55 o                         
   7   5   0         51.14         50.94         3.87 o                         
   0   6   0       1947.01       1892.86        20.84 o                         
   1   6   0        416.11        353.81         5.80 o                         
   2   6   0       1403.04       1475.91        37.85 o                         
   3   6   0         18.91         10.74         1.34 o                         
   4   6   0         43.55         36.17         2.16 o                         
   5   6   0        213.72        210.77         5.46 o                         
   6   6   0        260.00        262.98         6.15 o                         
   7   6   0         23.16         20.20         2.44 o                         
   1   7   0       4215.51       4555.25        37.61 o                         
   2   7   0        595.44        593.74        16.74 o                         
   3   7   0       1182.60       1143.26        12.50 o                         
   4   7   0          1.50          1.94         1.01 o                         
   5   7   0        111.62        111.90         5.23 o                         
   6   7   0        300.79        307.45         6.64 o                         
   0   8   0       4596.41       4698.58        34.43 o                         
   1   8   0       1316.22       1401.79        23.22 o                         
   2   8   0       1099.25       1157.04        14.50 o                         
   3   8   0        156.27        171.42         4.92 o                         
   4   8   0       1535.95       1563.39        24.29 o                         
   5   8   0         31.73         32.89         2.62 o                         
   6   8   0          6.69          9.05         1.40 o                         
   1   9   0          2.22          7.86         0.90 o                         
   2   9   0        140.43        117.93         4.78 o                         
   3   9   0        627.22        592.46        20.70 o                         
   4   9   0       1019.06       1026.00        17.52 o                         
   5   9   0        106.41        109.90         6.01 o                         
   6   9   0        107.20        108.72         3.98 o                         
   0  10   0          6.66         14.34         1.40 o                         
   1  10   0       1243.31       1221.25        12.49 o                         
   2  10   0          0.39          1.27         0.90 o                         
   3  10   0       1168.98       1094.68        33.89 o                         
   4  10   0         17.21         19.31         2.32 o                         
   5  10   0         67.21         65.17         2.97 o                         
   6  10   0         11.94         12.35         1.65 o                         
   1  11   0        222.95        238.66         6.97 o                         
   2  11   0       1181.54       1211.62        36.11 o                         
   3  11   0        245.61        232.53         6.87 o                         
   4  11   0        170.39        176.29         6.70 o                         
   5  11   0        170.13        172.40         4.70 o                         
   6  11   0        382.05        362.11        14.12 o                         
   0  12   0       1058.46       1006.24        14.22 o                         
   1  12   0        184.68        163.58         4.23 o                         
   2  12   0        372.97        391.49         8.25 o                         
   3  12   0        365.54        374.40         8.97 o                         
   4  12   0          1.72          2.45         1.57 o                         
   5  12   0          0.45          1.29         1.38 o                         
   1  13   0          1.25          0.91         0.99 o                         
   2  13   0        876.05        914.67        29.96 o                         
   3  13   0        102.45        105.22         5.08 o                         
   4  13   0          2.84          3.66         1.65 o                         
   5  13   0        458.32        496.27        29.59 o                         
   0  14   0          1.76          3.32         1.52 o                         
   1  14   0        407.68        363.20        17.37 o                         
   2  14   0          6.15          2.09         1.23 o                         
   3  14   0         22.00         25.21         2.35 o                         
   4  14   0         27.78         27.78         2.41 o                         
   5  14   0        117.32         98.23         4.29 o                         
   1  15   0         28.92         27.02         1.82 o                         
   2  15   0         73.77         79.59         4.52 o                         
   3  15   0          4.13          3.49         1.56 o                         
   4  15   0         16.18         13.74         2.06 o                         
   0  16   0          2.94          4.90         1.83 o                         
   1  16   0         23.47         21.48         1.79 o                         
   2  16   0         29.54         40.08         3.22 o                         
   3  16   0        117.95        115.98         5.29 o                         
   4  16   0         22.50         27.49         2.72 o                         
   1  17   0         80.57         85.46         3.91 o                         
   2  17   0         84.74         89.87         4.49 o                         
   3  17   0         61.69         65.66         4.08 o                         
   4  17   0         45.19         48.56         3.55 o                         
   0  18   0        185.55        202.76        10.15 o                         
   1  18   0        138.02        146.78         5.04 o                         
   2  18   0         85.29         87.24         5.03 o                         
   3  18   0         64.38         72.33         4.75 o                         
   1  19   0        103.70        101.31         6.39 o                         
   2  19   0        176.05        193.82        11.01 o                         
   0  20   0        155.35        194.18         9.30 o                         
   1  20   0         38.44         31.29         3.99 o                         
  -7   0   1         57.15         64.51         4.07 o                         
  -5   0   1       1664.42       1649.18        18.34 o                         
  -3   0   1          5.10          0.73         0.54 o                         
  -1   0   1         26.58         48.68         2.14 o                         
   3   0   1       2830.87       2960.18        71.07 o                         
   5   0   1        963.93        932.17        15.11 o                         
   7   0   1        856.81        858.22        34.19 o                         
  -7   1   1        445.62        435.87        10.87 o                         
  -6   1   1        118.63        127.23         3.62 o                         
  -5   1   1         10.66          9.86         1.29 o                         
  -4   1   1          0.24          0.89         0.70 o                         
  -3   1   1       1036.98       1061.71         9.53 o                         
  -2   1   1         19.31         23.88         1.09 o                         
   1   1   1        504.51        436.54         4.54 o                         
   2   1   1         56.40         26.08         1.08 o                         
   3   1   1       3553.92       3781.75        51.79 o                         
   4   1   1        562.42        568.67         8.56 o                         
   5   1   1         36.04         28.07         1.58 o                         
   6   1   1        373.15        352.12         6.43 o                         
   7   1   1        337.49        339.30         8.16 o                         
  -7   2   1         62.79         62.80         2.82 o                         
  -6   2   1        353.77        374.96         9.92 o                         
  -5   2   1        137.90        141.78         3.43 o                         
  -4   2   1       2350.87       2429.06        24.21 o                         
  -3   2   1        308.69        335.64         4.18 o                         
  -2   2   1        943.64        906.65        10.13 o                         
  -1   2   1         20.26         14.89         1.03 o                         
   0   2   1         43.92         40.71         1.61 o                         
   1   2   1         13.59         15.95         1.09 o                         
   2   2   1         98.92        103.35         2.33 o                         
   3   2   1        433.86        540.38         7.03 o                         
   4   2   1        408.30        359.50         5.80 o                         
   5   2   1         69.46         62.44         3.65 o                         
   6   2   1        150.12        173.43         4.23 o                         
   7   2   1          8.94         10.43         1.50 o                         
  -7   3   1          4.96          8.56         1.49 o                         
  -6   3   1          2.73          2.02         1.77 o                         
  -5   3   1          3.06          1.83         1.04 o                         
  -4   3   1         59.54         56.64         2.28 o                         
  -3   3   1        139.41        147.54         3.04 o                         
  -2   3   1        251.13        188.66         3.62 o                         
  -1   3   1       8464.23       8260.79       124.96 o                         
   0   3   1        156.75        177.46         2.78 o                         
   1   3   1       1017.80       1032.40        13.32 o                         
   2   3   1        276.35        255.53         3.91 o                         
   3   3   1        381.52        346.59         5.24 o                         
   4   3   1          9.69          8.39         1.24 o                         
   5   3   1         49.05         61.56         2.51 o                         
   6   3   1          1.48          2.87         1.41 o                         
   7   3   1         22.36         17.17         1.98 o                         
  -7   4   1        165.55        176.61        21.10 o                         
  -6   4   1        166.17        170.79         5.84 o                         
  -5   4   1         19.22         22.05         1.84 o                         
  -4   4   1         19.94         17.62         1.69 o                         
  -3   4   1        811.78        829.59        13.11 o                         
  -2   4   1         71.39         89.57         2.37 o                         
  -1   4   1        578.07        651.75        11.10 o                         
   0   4   1        225.62        276.49         3.92 o                         
   1   4   1        104.65         73.20         2.30 o                         
   2   4   1         44.79         46.13         1.88 o                         
   3   4   1        162.52        145.70         3.10 o                         
   4   4   1         65.47         63.60         2.50 o                         
   5   4   1        833.79        849.58        10.25 o                         
   6   4   1          0.09          0.85         2.08 o                         
   7   4   1         95.31         96.44         5.44 o                         
  -7   5   1        238.15        226.14         9.02 o                         
  -6   5   1          2.45          2.85         1.33 o                         
  -5   5   1         41.97         39.70         2.39 o                         
  -4   5   1        587.30        616.91         9.21 o                         
  -3   5   1         32.97         23.30         1.55 o                         
  -2   5   1        212.52        180.59         3.18 o                         
  -1   5   1        114.93        102.77         2.55 o                         
   0   5   1       3522.05       3549.26        24.59 o                         
   1   5   1         28.82         15.56         1.12 o                         
   2   5   1        380.85        396.76         7.33 o                         
   3   5   1        226.97        215.02         4.16 o                         
   4   5   1        184.92        185.96         4.72 o                         
   5   5   1        790.20        808.03        11.52 o                         
   6   5   1        418.11        424.43        12.25 o                         
   7   5   1         10.40          6.73         1.89 o                         
  -7   6   1         30.68         27.99         2.34 o                         
  -6   6   1       1681.67       1667.62        14.89 o                         
  -5   6   1         90.86        100.91         3.76 o                         
  -4   6   1        974.19        917.56        13.27 o                         
  -3   6   1         13.34         19.74         1.69 o                         
  -2   6   1        133.72        145.26         3.21 o                         
  -1   6   1       2357.21       2556.56        15.61 o                         
   0   6   1       2287.05       2536.23        14.19 o                         
   1   6   1        259.16        239.53         6.21 o                         
   2   6   1       2290.47       2388.74        55.63 o                         
   3   6   1        619.56        649.98        15.11 o                         
   4   6   1        613.88        600.90         8.88 o                         
   5   6   1       1347.45       1370.47        35.34 o                         
   6   6   1        351.96        372.52         8.97 o                         
  -6   7   1        351.44        356.52        12.82 o                         
  -5   7   1        111.87        116.08         4.10 o                         
  -4   7   1       2296.93       2311.36        28.66 o                         
  -3   7   1       2912.66       3024.46        28.25 o                         
  -2   7   1        918.76        820.69        36.24 o                         
  -1   7   1         68.11         92.67         2.22 o                         
   0   7   1        110.83         98.71         2.14 o                         
   1   7   1        553.76        482.94         5.08 o                         
   2   7   1        279.32        362.33        11.21 o                         
   3   7   1          5.67          2.78         1.19 o                         
   4   7   1        270.32        243.78        11.37 o                         
   5   7   1         21.24         20.67         1.78 o                         
   6   7   1          0.67          1.80         1.68 o                         
  -6   8   1         81.32         78.04         3.36 o                         
  -5   8   1        176.08        175.77         4.79 o                         
  -4   8   1        189.94        150.95         7.61 o                         
  -3   8   1        143.16        144.25         4.46 o                         
  -2   8   1         73.51         67.20         4.25 o                         
  -1   8   1        161.69        190.12         3.65 o                         
   0   8   1         30.51         29.25         1.24 o                         
   1   8   1         80.10        110.22         2.53 o                         
   2   8   1        447.39        448.48        17.14 o                         
   3   8   1         17.01          9.58         1.64 o                         
   4   8   1        184.34        160.42        11.71 o                         
   5   8   1        617.95        628.19         8.41 o                         
   6   8   1        125.60        118.87         3.99 o                         
  -6   9   1          7.99          8.48         1.53 o                         
  -5   9   1        122.61        126.84         7.69 o                         
  -4   9   1        336.05        366.91         6.80 o                         
  -3   9   1         36.45         39.70         2.97 o                         
  -2   9   1        155.33        141.56         5.48 o                         
  -1   9   1        146.14        136.71         3.20 o                         
   0   9   1        806.85        817.23        12.82 o                         
   1   9   1         83.57        102.57         2.85 o                         
   2   9   1        878.70        887.72        14.50 o                         
   3   9   1        357.06        345.57         7.96 o                         
   4   9   1         89.94         86.03         3.28 o                         
   5   9   1        383.45        372.76        12.67 o                         
   6   9   1         10.53          9.21         2.43 o                         
  -6  10   1         65.22         69.30         3.29 o                         
  -5  10   1         19.58         17.18         1.91 o                         
  -4  10   1        253.57        239.72         6.78 o                         
  -3  10   1        360.45        367.63        19.36 o                         
  -2  10   1        816.01        824.12        11.00 o                         
  -1  10   1          0.98          1.79         0.73 o                         
   0  10   1         22.37         25.45         1.50 o                         
   1  10   1        778.33        858.25        12.98 o                         
   2  10   1         39.34         39.06         3.97 o                         
   3  10   1        117.26        124.37         4.69 o                         
   4  10   1         13.78         10.31         1.90 o                         
   5  10   1        194.33        193.99         5.95 o                         
   6  10   1        396.17        394.00        10.24 o                         
  -6  11   1          6.55          7.54         1.81 o                         
  -5  11   1         10.41          7.71         1.64 o                         
  -4  11   1          4.78          4.37         1.47 o                         
  -3  11   1        148.08        140.58         8.15 o                         
  -2  11   1          0.12          0.27         0.97 o                         
  -1  11   1         39.34         36.89         2.31 o                         
   0  11   1        518.02        530.83        12.76 o                         
   1  11   1         49.43         39.13         1.93 o                         
   2  11   1         10.65          8.75         1.22 o                         
   3  11   1         12.15         14.59         1.97 o                         
   4  11   1        852.09        820.74        51.31 o                         
   5  11   1          4.47          6.79         1.55 o                         
   6  11   1         13.56         11.62         1.76 o                         
  -5  12   1        609.28        632.41        18.07 o                         
  -4  12   1          3.59          2.58         1.71 o                         
  -3  12   1        145.92        130.93        14.69 o                         
  -2  12   1          0.07         -0.18         0.96 o                         
  -1  12   1        330.76        333.09         6.30 o                         
   0  12   1          1.56          1.71         0.88 o                         
   1  12   1         52.52         51.12         2.49 o                         
   2  12   1        355.08        352.46        13.36 o                         
   3  12   1        380.16        366.94         8.45 o                         
   4  12   1          0.05          2.30         1.40 o                         
   5  12   1       1025.97       1007.61        30.49 o                         
  -5  13   1        110.84        103.82         3.89 o                         
  -4  13   1         11.84         10.79         2.03 o                         
  -3  13   1        237.81        278.69         7.64 o                         
  -2  13   1        627.81        593.09        11.36 o                         
  -1  13   1          8.12          4.55         1.16 o                         
   0  13   1        647.77        680.88         9.43 o                         
   1  13   1        963.95        954.87        15.86 o                         
   2  13   1       2490.11       2540.72        40.92 o                         
   3  13   1         28.53         30.06         2.40 o                         
   4  13   1          0.24         -0.10         1.81 o                         
   5  13   1         18.09         15.42         2.05 o                         
  -5  14   1         56.73         58.50         3.01 o                         
  -4  14   1        665.53        662.67        34.65 o                         
  -3  14   1          5.85          6.03         1.54 o                         
  -2  14   1        252.16        267.14        12.08 o                         
  -1  14   1        243.81        247.28         5.39 o                         
   0  14   1         29.61         28.35         2.00 o                         
   1  14   1        389.60        416.40         7.03 o                         
   2  14   1        525.00        561.11        10.14 o                         
   3  14   1         43.25         44.86         2.70 o                         
   4  14   1        147.39        148.42         5.60 o                         
   5  14   1          4.63          0.97         1.46 o                         
  -4  15   1          0.43          0.69         2.03 o                         
  -3  15   1         70.64         78.91         6.79 o                         
  -2  15   1       1133.96       1049.24        20.48 o                         
  -1  15   1        610.49        603.64        15.48 o                         
   0  15   1         83.82         84.95         3.31 o                         
   1  15   1         16.76         26.84         2.46 o                         
   2  15   1         65.65         57.87         3.24 o                         
   3  15   1         15.66         16.11         2.15 o                         
   4  15   1          0.00          1.04         1.74 o                         
  -4  16   1         27.52         34.83         4.57 o                         
  -3  16   1        461.23        499.50        11.77 o                         
  -2  16   1        300.39        287.96         8.59 o                         
  -1  16   1         63.71         75.66         3.40 o                         
   0  16   1         31.61         37.09         2.28 o                         
   1  16   1        208.93        201.84         5.90 o                         
   2  16   1        345.33        374.45        35.76 o                         
   3  16   1         45.79         55.30         4.31 o                         
   4  16   1        294.18        309.71        24.68 o                         
  -4  17   1         14.55         15.29         2.52 o                         
  -3  17   1          6.45          5.35         2.19 o                         
  -2  17   1        166.15        195.41         7.11 o                         
  -1  17   1          6.07          4.12         1.36 o                         
   0  17   1        575.76        540.66        11.32 o                         
   1  17   1         40.22         40.91         2.88 o                         
   2  17   1        221.99        219.22         7.10 o                         
   3  17   1          0.68         -0.42         1.79 o                         
   4  17   1          0.28         -0.49         1.56 o                         
  -3  18   1         59.12         48.58         4.76 o                         
  -2  18   1         21.04         20.24         2.76 o                         
  -1  18   1         44.76         44.77         2.87 o                         
   0  18   1          9.62         11.49         2.16 o                         
   1  18   1          5.84          7.60         2.46 o                         
   2  18   1         12.05         11.63         2.51 o                         
   3  18   1          0.31         -0.15         1.53 o                         
  -2  19   1         21.00         26.23         2.80 o                         
  -1  19   1         58.86         58.12         3.63 o                         
   0  19   1        136.89        145.09         5.71 o                         
   1  19   1        214.35        205.32         9.20 o                         
   2  19   1        242.47        270.39        13.91 o                         
  -1  20   1         59.52         60.82         3.89 o                         
   0  20   1         18.26         25.00         2.77 o                         
   1  20   1          1.38          1.27         2.46 o                         
  -6   0   2        142.77        128.92         7.00 o                         
  -4   0   2       1367.17       1547.25        32.85 o                         
  -2   0   2       2798.39       2641.27        46.40 o                         
   0   0   2        670.94        665.66        12.39 o                         
   2   0   2       4055.50       4278.05        30.11 o                         
   4   0   2        617.42        652.23         8.58 o                         
   6   0   2        249.44        238.80        16.59 o                         
  -7   1   2         54.25         61.50         2.77 o                         
  -6   1   2         66.21         71.93         2.42 o                         
  -5   1   2        593.30        610.72         7.16 o                         
  -4   1   2        128.64        167.43         3.73 o                         
  -3   1   2        516.45        514.15         5.47 o                         
  -2   1   2        432.51        442.75         4.50 o                         
  -1   1   2        317.54        341.77         4.61 o                         
   0   1   2          7.48          3.91         0.90 o                         
   1   1   2       1602.82       1629.38        17.73 o                         
   2   1   2       3579.43       3870.98        30.70 o                         
   3   1   2          4.65          1.22         0.66 o                         
   4   1   2        297.55        239.74         4.53 o                         
   5   1   2         82.90         93.86         2.74 o                         
   6   1   2         14.09          9.39         1.42 o                         
   7   1   2         70.61         83.59         4.20 o                         
  -7   2   2        149.54        149.92         6.89 o                         
  -6   2   2          1.71          1.60         1.07 o                         
  -5   2   2         34.48         39.24         1.77 o                         
  -4   2   2         32.56         27.98         1.51 o                         
  -3   2   2        267.53        311.55         4.06 o                         
  -2   2   2       1445.30       1533.25        10.13 o                         
  -1   2   2       4693.63       5021.89        26.87 o                         
   0   2   2        599.10        609.22        12.68 o                         
   1   2   2        798.03        749.84         8.01 o                         
   2   2   2         36.36         48.56         1.63 o                         
   3   2   2          5.62         10.68         1.12 o                         
   4   2   2        390.70        378.85         6.72 o                         
   5   2   2         90.03         81.22         5.94 o                         
   6   2   2          5.25          2.85         1.35 o                         
   7   2   2        126.02        121.22         5.85 o                         
  -7   3   2          3.35          2.17         1.75 o                         
  -6   3   2       1020.42       1012.86        14.06 o                         
  -5   3   2         12.16          8.32         1.45 o                         
  -4   3   2        436.93        456.38         7.78 o                         
  -3   3   2       2014.81       2051.93        43.40 o                         
  -2   3   2        468.35        448.16         4.87 o                         
  -1   3   2       4435.47       4452.34        26.48 o                         
   0   3   2       7204.95       7546.57        51.87 o                         
   1   3   2        393.30        365.18         5.13 o                         
   2   3   2       1352.34       1346.84        11.20 o                         
   3   3   2        821.80        791.05        13.48 o                         
   4   3   2       1317.33       1233.55        15.15 o                         
   5   3   2         78.58         81.10         4.04 o                         
   6   3   2        281.14        273.67         6.52 o                         
   7   3   2        290.88        291.09         9.01 o                         
  -7   4   2         25.41         22.87         2.06 o                         
  -6   4   2         56.68         59.69         2.99 o                         
  -5   4   2        231.06        246.76         6.85 o                         
  -4   4   2         26.72         25.08         1.89 o                         
  -3   4   2         66.86         84.87         3.08 o                         
  -2   4   2        657.75        749.89        14.43 o                         
  -1   4   2        750.59        769.18         7.32 o                         
   1   4   2          0.47          1.73         0.63 o                         
   2   4   2       4486.48       4617.50        33.90 o                         
   3   4   2        132.97        160.92         3.69 o                         
   4   4   2          1.05          0.97         0.97 o                         
   5   4   2         54.81         64.96         4.37 o                         
   6   4   2          2.08          1.31         1.43 o                         
   7   4   2         15.47         11.39         1.72 o                         
  -7   5   2         53.01         52.56         2.84 o                         
  -6   5   2         33.34         33.58         2.17 o                         
  -5   5   2          0.17         -0.37         1.19 o                         
  -4   5   2         24.16         20.50         1.79 o                         
  -3   5   2       2130.52       2219.45        26.03 o                         
  -2   5   2        321.09        278.94         4.59 o                         
  -1   5   2         60.11         33.08         1.42 o                         
   0   5   2        224.49        253.40         4.62 o                         
   1   5   2       1703.91       1760.37        27.65 o                         
   2   5   2        302.29        340.01         5.25 o                         
   3   5   2        871.51        795.44        11.08 o                         
   4   5   2       1030.65       1008.06        11.84 o                         
   5   5   2          0.43          0.84         1.37 o                         
   6   5   2        106.71         97.57         4.24 o                         
   7   5   2        148.25        157.31        10.06 o                         
  -7   6   2          0.55         -0.14         1.49 o                         
  -6   6   2         63.70         64.42         3.00 o                         
  -5   6   2        232.23        238.92         5.67 o                         
  -4   6   2        106.62        102.13         4.69 o                         
  -3   6   2        201.49        197.38         4.53 o                         
  -2   6   2         42.83         44.21         1.77 o                         
  -1   6   2       6491.07       6605.26        72.37 o                         
   0   6   2        162.36        140.53         2.70 o                         
   1   6   2       4028.54       4160.63        64.16 o                         
   2   6   2          2.31          0.77         0.53 o                         
   3   6   2        203.50        201.45         5.07 o                         
   4   6   2         85.29         77.49         4.62 o                         
   5   6   2        566.74        585.36         9.19 o                         
   6   6   2        170.34        163.79        10.91 o                         
  -6   7   2         47.00         42.98         2.76 o                         
  -5   7   2          1.93          1.09         1.46 o                         
  -4   7   2        552.97        529.46        28.97 o                         
  -3   7   2       1293.33       1298.90        22.47 o                         
  -2   7   2       1607.26       1690.92        22.64 o                         
  -1   7   2       1159.52       1309.71        19.03 o                         
   0   7   2        477.57        470.06         5.30 o                         
   1   7   2        419.35        458.12         9.46 o                         
   2   7   2        818.10        895.72        26.85 o                         
   3   7   2       2635.32       2721.75        56.09 o                         
   4   7   2        950.43        968.56        14.12 o                         
   5   7   2         72.30         66.87         2.95 o                         
   6   7   2        223.03        240.01         6.51 o                         
  -6   8   2         11.06         12.07         1.72 o                         
  -5   8   2        534.01        527.72        14.64 o                         
  -4   8   2        585.20        549.60        24.16 o                         
  -3   8   2          0.01          0.30         0.87 o                         
  -2   8   2         77.69        116.36         5.32 o                         
  -1   8   2        207.24        227.18         5.30 o                         
   0   8   2        223.09        298.18         5.16 o                         
   1   8   2          8.15         13.33         1.10 o                         
   2   8   2       1128.89       1128.55        31.05 o                         
   3   8   2       1043.94       1147.99        38.68 o                         
   4   8   2          0.60          0.44         0.85 o                         
   5   8   2         70.41         73.88         3.17 o                         
   6   8   2         14.23         18.52         2.28 o                         
  -6   9   2         21.78         23.19         1.91 o                         
  -5   9   2        189.83        190.54         5.24 o                         
  -4   9   2         12.69         15.88         1.68 o                         
  -3   9   2         61.80         77.07         5.05 o                         
  -2   9   2          8.70          4.31         1.03 o                         
  -1   9   2        421.25        489.73        11.20 o                         
   0   9   2        716.26        742.47        14.68 o                         
   1   9   2         88.27        111.65         3.20 o                         
   2   9   2        628.39        639.66        18.62 o                         
   3   9   2        803.79        819.95        12.95 o                         
   4   9   2         75.24         76.53         3.32 o                         
   5   9   2        813.57        833.02        16.59 o                         
   6   9   2          5.43          3.62         2.13 o                         
  -6  10   2         36.85         37.62         2.40 o                         
  -5  10   2          6.14          5.02         1.40 o                         
  -4  10   2        379.93        373.15         8.91 o                         
  -3  10   2         70.58         69.10         5.42 o                         
  -2  10   2         41.28         46.43         2.47 o                         
  -1  10   2       1082.53       1079.37        42.42 o                         
   0  10   2        210.29        202.83         4.73 o                         
   1  10   2        861.33        846.35        22.13 o                         
   2  10   2        113.70        112.66         4.42 o                         
   3  10   2        158.41        138.29         4.85 o                         
   4  10   2         87.70         96.25         4.50 o                         
   5  10   2         21.43         23.38         1.87 o                         
   6  10   2         18.59         22.20         2.08 o                         
  -6  11   2        357.13        344.80         7.21 o                         
  -5  11   2          8.15          5.26         1.96 o                         
  -4  11   2         92.98         82.10         4.19 o                         
  -3  11   2        471.79        449.62        38.40 o                         
  -2  11   2        114.99        107.35         9.02 o                         
  -1  11   2        524.08        533.47        10.52 o                         
   0  11   2         86.77         85.34         3.16 o                         
   1  11   2         38.30         38.43         1.91 o                         
   2  11   2        345.80        367.20         7.23 o                         
   3  11   2        191.97        191.02         5.75 o                         
   4  11   2        555.92        525.86        29.07 o                         
   5  11   2         13.91          9.32         1.53 o                         
   6  11   2         25.09         28.50         2.18 o                         
  -5  12   2          7.62          5.48         1.53 o                         
  -4  12   2         29.46         30.77         2.78 o                         
  -3  12   2        443.52        487.31        23.38 o                         
  -2  12   2        269.07        269.55        21.83 o                         
  -1  12   2        148.45        147.68         4.14 o                         
   0  12   2        674.44        627.71        15.96 o                         
   1  12   2        491.76        487.20         9.71 o                         
   2  12   2         75.67         70.51         3.21 o                         
   3  12   2         51.46         48.80         3.03 o                         
   4  12   2         22.00         23.05         2.37 o                         
   5  12   2          1.00          0.52         1.38 o                         
  -5  13   2        609.20        638.68        27.67 o                         
  -4  13   2        144.35        138.47         6.14 o                         
  -3  13   2         73.19         80.92         3.86 o                         
  -2  13   2         26.47         34.46         3.96 o                         
  -1  13   2        157.75        164.48         4.44 o                         
   0  13   2        224.07        222.15         7.83 o                         
   1  13   2       1286.67       1275.93        20.56 o                         
   2  13   2          4.29          7.13         1.50 o                         
   3  13   2         15.84         18.82         1.84 o                         
   4  13   2        509.28        498.46        14.90 o                         
   5  13   2        172.26        181.26         5.94 o                         
  -5  14   2        566.30        574.00        27.14 o                         
  -4  14   2          2.55          2.94         1.72 o                         
  -3  14   2        119.85        125.78         5.32 o                         
  -2  14   2         34.10         19.38         2.43 o                         
  -1  14   2        921.85        971.88        19.22 o                         
   0  14   2         19.20         17.57         1.60 o                         
   1  14   2       1619.80       1668.56        45.68 o                         
   2  14   2          6.10          6.70         1.38 o                         
   3  14   2        262.08        276.77         8.77 o                         
   4  14   2        162.60        170.60         5.97 o                         
   5  14   2          8.57          8.28         1.88 o                         
  -4  15   2        247.47        252.54        14.04 o                         
  -3  15   2          7.73          6.66         1.60 o                         
  -2  15   2       1234.43       1257.37        16.32 o                         
  -1  15   2        506.81        467.29         8.37 o                         
   0  15   2        257.67        248.36         7.88 o                         
   1  15   2        356.55        327.34         7.66 o                         
   2  15   2          2.20          4.69         1.38 o                         
   3  15   2          9.20          9.71         1.96 o                         
   4  15   2        220.98        254.54        15.05 o                         
  -4  16   2         86.27        103.71         6.19 o                         
  -3  16   2         33.94         36.59         5.24 o                         
  -2  16   2          6.47          7.01         2.18 o                         
  -1  16   2        269.60        278.93         9.01 o                         
   0  16   2         75.35         75.53         3.20 o                         
   1  16   2          3.22          3.20         1.61 o                         
   2  16   2        239.29        242.22        14.91 o                         
   3  16   2        404.20        421.73        17.05 o                         
   4  16   2        259.14        294.82        20.01 o                         
  -4  17   2          4.58          4.33         2.94 o                         
  -3  17   2          1.68          0.74         1.34 o                         
  -2  17   2        127.93        137.14         5.91 o                         
  -1  17   2          1.78          2.67         1.31 o                         
   0  17   2         63.38         62.46         3.24 o                         
   1  17   2          6.44          1.39         1.46 o                         
   2  17   2          1.27          0.61         1.61 o                         
   3  17   2          0.12          0.41         2.04 o                         
  -3  18   2         66.35         65.45         4.20 o                         
  -2  18   2         12.20         12.54         2.18 o                         
  -1  18   2          2.73          3.49         1.66 o                         
   0  18   2         14.11         17.25         1.98 o                         
   1  18   2        125.26        133.55         7.87 o                         
   2  18   2         32.09         32.08         4.07 o                         
   3  18   2          9.12          9.35         3.04 o                         
  -2  19   2         16.22         16.15         5.02 o                         
  -1  19   2          0.51          0.36         1.83 o                         
   0  19   2         14.14         10.46         1.99 o                         
   1  19   2        231.16        237.73        10.49 o                         
   2  19   2        117.97        115.95         7.53 o                         
  -1  20   2         25.97         25.81         2.94 o                         
   0  20   2         75.97         82.25         4.96 o                         
   1  20   2         21.64         20.53         3.78 o                         
  -7   0   3        933.96        947.38        38.28 o                         
  -5   0   3        367.25        336.47         8.08 o                         
  -3   0   3       3870.36       4023.06        27.56 o                         
   1   0   3         33.10         35.87         2.10 o                         
   3   0   3       1512.23       1407.44        38.67 o                         
   5   0   3        334.97        351.95         9.23 o                         
   7   0   3        348.75        365.24        14.35 o                         
  -7   1   3          4.85          5.51         1.66 o                         
  -6   1   3        121.55        134.31         3.44 o                         
  -5   1   3          3.23          4.86         1.00 o                         
  -4   1   3        184.33        195.78         3.86 o                         
  -3   1   3       1469.44       1441.21        10.80 o                         
  -2   1   3        229.09        258.84         3.74 o                         
  -1   1   3        366.59        354.85         4.16 o                         
   0   1   3       4332.22       4571.51       103.06 o                         
   1   1   3          6.06         17.40         1.03 o                         
   2   1   3        970.73        971.39        10.07 o                         
   3   1   3       1141.53       1181.52        23.35 o                         
   4   1   3        191.12        167.04         3.68 o                         
   5   1   3         22.81         29.58         1.65 o                         
   6   1   3         94.31         85.79         2.93 o                         
   7   1   3         80.40         70.56         4.25 o                         
  -7   2   3          0.98         -0.19         1.14 o                         
  -6   2   3        142.58        162.43         6.61 o                         
  -5   2   3          1.80          2.07         1.05 o                         
  -4   2   3       1890.99       1980.01        12.71 o                         
  -3   2   3          2.62          1.64         0.61 o                         
  -2   2   3       1147.98       1119.92         9.36 o                         
   1   2   3       2228.66       2119.94        13.87 o                         
   2   2   3        446.01        455.74         4.78 o                         
   3   2   3         45.42         48.93         2.63 o                         
   4   2   3        108.50         93.22         3.46 o                         
   5   2   3        182.05        169.15         6.52 o                         
   6   2   3        625.99        655.97        14.15 o                         
   7   2   3         78.62         85.32         3.10 o                         
  -7   3   3        133.39        133.58         4.73 o                         
  -6   3   3         31.62         33.42         2.33 o                         
  -5   3   3        236.46        243.11         5.92 o                         
  -4   3   3        615.13        611.15         9.17 o                         
  -3   3   3        200.57        182.28         3.66 o                         
  -2   3   3       1708.00       1653.78        15.38 o                         
  -1   3   3       3546.46       3757.09        33.92 o                         
   0   3   3        664.17        630.34        13.45 o                         
   1   3   3       1614.64       1561.55        29.11 o                         
   2   3   3       1665.57       1961.30        20.19 o                         
   3   3   3       2174.83       2338.10        30.06 o                         
   4   3   3         11.88         10.58         1.47 o                         
   5   3   3       1216.23       1211.69        30.55 o                         
   6   3   3         20.61         16.35         2.21 o                         
   7   3   3        178.81        185.46         7.51 o                         
  -7   4   3         56.29         57.12         3.06 o                         
  -6   4   3         49.77         49.62         2.77 o                         
  -5   4   3        636.45        659.26         9.91 o                         
  -4   4   3         79.77         72.55         3.02 o                         
  -3   4   3       1574.25       1609.62        25.55 o                         
  -2   4   3         68.55         79.48         2.13 o                         
  -1   4   3       2043.83       2175.20        26.25 o                         
   0   4   3        594.23        590.79         6.00 o                         
   1   4   3        447.52        507.74         7.18 o                         
   2   4   3        804.58        929.67         7.53 o                         
   3   4   3          0.49          7.43         1.18 o                         
   4   4   3        323.60        371.31         6.66 o                         
   5   4   3         69.54         80.81         3.31 o                         
   6   4   3        198.95        174.76         4.88 o                         
   7   4   3        539.18        517.38        15.37 o                         
  -7   5   3        200.48        187.39         8.06 o                         
  -6   5   3        278.36        282.49         7.88 o                         
  -5   5   3         28.24         30.70         2.21 o                         
  -4   5   3        150.76        136.35         3.85 o                         
  -3   5   3          1.98          0.14         0.78 o                         
  -2   5   3        782.56        751.21         9.01 o                         
  -1   5   3        489.86        486.46         5.33 o                         
   0   5   3        432.41        508.15         6.75 o                         
   1   5   3          0.34          1.74         0.59 o                         
   2   5   3        178.80        185.14         3.47 o                         
   3   5   3         87.27         83.93         2.93 o                         
   4   5   3          7.91          7.28         1.42 o                         
   5   5   3       1508.29       1475.13        17.44 o                         
   6   5   3         32.16         31.40         2.63 o                         
  -6   6   3          2.72          4.18         1.46 o                         
  -5   6   3        563.26        612.49         9.63 o                         
  -4   6   3        264.14        243.25        10.02 o                         
  -3   6   3         45.48         47.29         2.29 o                         
  -2   6   3        167.65        201.64         6.15 o                         
  -1   6   3         41.07         50.99         1.71 o                         
   0   6   3        560.05        579.93         6.50 o                         
   1   6   3       1735.07       1935.41        13.65 o                         
   2   6   3         53.28        103.57         3.69 o                         
   3   6   3        177.01        162.11        10.87 o                         
   4   6   3       1165.36       1182.11        12.87 o                         
   5   6   3        151.50        155.07         7.23 o                         
   6   6   3        312.11        309.54        11.42 o                         
  -6   7   3         61.98         63.81         6.45 o                         
  -5   7   3        516.03        505.44        13.39 o                         
  -4   7   3         64.37         61.83         2.59 o                         
  -3   7   3          2.15          0.02         0.84 o                         
  -2   7   3        375.38        408.50        12.37 o                         
  -1   7   3        654.54        612.51        10.26 o                         
   0   7   3        341.12        337.45         7.49 o                         
   1   7   3          0.47          2.12         0.72 o                         
   2   7   3        339.72        319.79        12.58 o                         
   3   7   3         51.10         50.64         2.91 o                         
   4   7   3          3.96          2.87         1.33 o                         
   5   7   3         87.08         92.48         4.01 o                         
   6   7   3        389.18        407.33         9.15 o                         
  -6   8   3        103.52        100.31         3.63 o                         
  -5   8   3       1233.87       1269.46        45.88 o                         
  -4   8   3        513.73        478.72         9.68 o                         
  -3   8   3        262.38        213.80        10.99 o                         
  -2   8   3         67.76         68.16         4.91 o                         
  -1   8   3        125.46         89.83         2.55 o                         
   0   8   3        556.82        604.36         8.41 o                         
   1   8   3        536.45        624.53         6.96 o                         
   2   8   3         15.22         20.01         2.36 o                         
   3   8   3         42.37         40.10         2.78 o                         
   4   8   3         94.38         92.98         3.36 o                         
   5   8   3       1199.83       1228.81        14.21 o                         
   6   8   3          8.88         10.90         1.90 o                         
  -6   9   3         95.09         86.74         5.38 o                         
  -5   9   3         28.36         34.83         2.43 o                         
  -4   9   3        144.69        144.15         4.20 o                         
  -3   9   3         42.55         44.07         2.86 o                         
  -2   9   3         35.33         31.76         2.04 o                         
  -1   9   3         55.88         38.80         2.24 o                         
   0   9   3       5361.88       5787.06        83.00 o                         
   1   9   3        470.11        470.71         7.56 o                         
   2   9   3       1542.16       1683.88        28.71 o                         
   3   9   3        421.33        390.13         8.35 o                         
   4   9   3         28.59         31.56         2.53 o                         
   5   9   3         78.31         75.04         3.10 o                         
   6   9   3          5.34          6.82         2.09 o                         
  -6  10   3        385.16        373.81        10.23 o                         
  -5  10   3        112.84        108.52         5.98 o                         
  -4  10   3        424.86        426.57         7.63 o                         
  -3  10   3        187.70        182.00        16.12 o                         
  -2  10   3        825.03        783.44        23.81 o                         
  -1  10   3        185.45        176.91         4.56 o                         
   0  10   3         58.78         62.62         2.27 o                         
   1  10   3          0.30          0.47         0.74 o                         
   2  10   3        469.35        455.09         8.75 o                         
   3  10   3       1019.97       1050.40        53.51 o                         
   4  10   3        749.85        782.42        12.51 o                         
   5  10   3        101.83         99.48         3.61 o                         
   6  10   3         74.66         70.10         4.24 o                         
  -6  11   3        166.44        160.34         5.49 o                         
  -5  11   3        112.23        122.04         3.97 o                         
  -4  11   3         11.29          9.27         1.84 o                         
  -3  11   3        284.78        292.02        25.32 o                         
  -2  11   3        505.85        519.46        10.25 o                         
  -1  11   3        133.60        104.12         3.48 o                         
   0  11   3        549.29        539.00        20.27 o                         
   1  11   3         38.36         35.43         2.00 o                         
   2  11   3        127.11        141.57         4.63 o                         
   3  11   3        718.90        680.10        11.17 o                         
   4  11   3        182.56        177.73        10.58 o                         
   5  11   3         49.62         53.64         3.87 o                         
   6  11   3         34.23         34.55         2.80 o                         
  -5  12   3        359.47        345.05         7.20 o                         
  -4  12   3          0.37         -0.62         2.40 o                         
  -3  12   3        395.18        383.30         9.73 o                         
  -2  12   3         33.53         19.94         2.08 o                         
  -1  12   3        137.56        135.27         4.49 o                         
   0  12   3        203.55        201.87         6.93 o                         
   1  12   3         18.36         17.33         1.58 o                         
   2  12   3          0.11          0.50         0.87 o                         
   3  12   3          2.20          2.10         1.33 o                         
   4  12   3        925.79        865.91        29.40 o                         
   5  12   3         87.61         94.22         3.82 o                         
  -5  13   3          4.84          7.37         2.68 o                         
  -4  13   3          0.12          1.28         1.58 o                         
  -3  13   3        347.90        344.06         8.96 o                         
  -2  13   3        459.11        455.38        10.33 o                         
  -1  13   3         62.32         63.99         2.77 o                         
   0  13   3        455.48        428.89        13.16 o                         
   1  13   3       1132.58       1207.39        56.99 o                         
   2  13   3        888.16        918.45        20.74 o                         
   3  13   3         28.62         27.34         2.13 o                         
   4  13   3         39.78         39.74         2.88 o                         
   5  13   3          1.75          2.70         1.45 o                         
  -5  14   3          5.60          7.23         1.76 o                         
  -4  14   3          0.08          0.78         2.26 o                         
  -3  14   3        778.76        792.40        46.48 o                         
  -2  14   3        175.70        204.62         7.16 o                         
  -1  14   3        359.27        332.08        12.22 o                         
   0  14   3         32.57         31.01         2.00 o                         
   1  14   3         90.34         96.47         4.06 o                         
   2  14   3          0.18          0.27         1.15 o                         
   3  14   3         22.31         18.78         1.84 o                         
   4  14   3         39.53         33.28         6.63 o                         
   5  14   3         29.28         25.67         1.97 o                         
  -4  15   3          4.08          3.69         1.67 o                         
  -3  15   3         61.29         65.50         9.60 o                         
  -2  15   3        157.00        156.97         5.92 o                         
  -1  15   3        114.22        124.61         5.22 o                         
   0  15   3         11.45         16.59         1.90 o                         
   1  15   3        200.00        184.26        12.78 o                         
   2  15   3        219.84        226.98         7.36 o                         
   3  15   3         69.84         75.82         4.01 o                         
   4  15   3         21.08         19.75         2.69 o                         
  -4  16   3          7.51          7.02         1.94 o                         
  -3  16   3        203.34        198.18         7.10 o                         
  -2  16   3          0.70          1.69         1.55 o                         
  -1  16   3        119.70        112.79         4.21 o                         
   0  16   3         80.59         81.83         3.76 o                         
   1  16   3         56.66         47.96         2.94 o                         
   2  16   3         55.20         61.83         4.56 o                         
   3  16   3         68.88         80.75         4.04 o                         
   4  16   3          0.70          0.63         1.56 o                         
  -3  17   3         50.59         50.12         4.57 o                         
  -2  17   3        208.26        199.86        14.27 o                         
  -1  17   3         65.09         68.17         3.76 o                         
   0  17   3          4.94          6.38         1.50 o                         
   1  17   3        168.25        180.59         8.16 o                         
   2  17   3        425.11        451.38        43.64 o                         
   3  17   3         15.17         12.78         2.20 o                         
  -3  18   3         33.63         30.91         2.96 o                         
  -2  18   3         34.52         37.13         3.64 o                         
  -1  18   3          4.28          2.21         1.92 o                         
   0  18   3         42.77         42.45         3.55 o                         
   1  18   3         34.99         33.12         3.80 o                         
   2  18   3         24.58         31.85         4.13 o                         
   3  18   3         70.08         85.01         5.16 o                         
  -2  19   3         56.44         55.30         4.26 o                         
  -1  19   3         64.71         65.50         3.75 o                         
   0  19   3         14.52         12.62         2.38 o                         
   1  19   3        207.78        216.68        11.98 o                         
   2  19   3          0.13          1.69         2.15 o                         
   0  20   3        238.35        256.79         7.80 o                         
  -6   0   4        479.32        507.15        14.09 o                         
  -4   0   4        480.09        514.65        10.39 o                         
  -2   0   4        477.42        519.04         8.65 o                         
   2   0   4        946.45        882.90        10.19 o                         
   4   0   4        113.07         92.11         3.68 o                         
   6   0   4        141.92        142.47         6.72 o                         
  -7   1   4          2.39          2.40         1.42 o                         
  -6   1   4         17.99         18.55         1.49 o                         
  -5   1   4          0.19         -0.21         0.98 o                         
  -4   1   4        270.74        282.93         5.43 o                         
  -3   1   4        330.34        340.83         4.98 o                         
  -2   1   4        206.99        253.89         3.13 o                         
   0   1   4         95.29         72.58         1.98 o                         
   1   1   4        120.36        126.45         2.53 o                         
   2   1   4       1102.66       1116.44        13.49 o                         
   3   1   4        185.26        186.65         4.72 o                         
   4   1   4        170.77        137.79         3.68 o                         
   5   1   4         14.38         15.06         1.25 o                         
   6   1   4         15.72         21.38         2.34 o                         
   7   1   4         78.24         74.43         3.11 o                         
  -7   2   4         84.76         97.11         4.28 o                         
  -6   2   4         28.64         28.64         2.07 o                         
  -5   2   4         45.83         43.66         3.53 o                         
  -4   2   4        123.81        132.17         3.83 o                         
  -3   2   4         53.41         60.98         2.03 o                         
  -2   2   4        544.80        559.81         5.19 o                         
  -1   2   4        537.03        490.64         6.53 o                         
   0   2   4       2257.24       2474.47        16.54 o                         
   1   2   4       2467.53       2414.08        14.34 o                         
   2   2   4       1998.27       2248.50        29.21 o                         
   3   2   4        731.91        790.88         8.39 o                         
   4   2   4        174.92        200.06         5.44 o                         
   5   2   4         29.04         34.28         2.01 o                         
   6   2   4         92.08         91.61         3.18 o                         
   7   2   4          6.62          6.00         1.73 o                         
  -7   3   4         33.40         37.49         2.57 o                         
  -6   3   4        251.13        267.13         7.82 o                         
  -5   3   4        505.53        517.18         7.82 o                         
  -4   3   4        352.47        380.09         6.47 o                         
  -3   3   4        135.55        114.27         2.77 o                         
  -2   3   4          1.89          1.32         0.45 o                         
  -1   3   4       4021.57       4176.51        68.55 o                         
   0   3   4         80.50         94.51         4.07 o                         
   1   3   4         34.38         24.94         1.22 o                         
   2   3   4          0.05          0.63         0.57 o                         
   3   3   4       1161.39       1147.55        22.29 o                         
   4   3   4         99.08        117.55         4.03 o                         
   5   3   4       2698.68       2591.80        30.49 o                         
   6   3   4        219.62        243.31         9.34 o                         
   7   3   4         12.69         12.21         1.54 o                         
  -7   4   4         42.65         38.67         2.49 o                         
  -6   4   4        131.17        146.80         6.28 o                         
  -5   4   4        626.20        663.30        10.29 o                         
  -4   4   4        558.55        576.07         9.38 o                         
  -3   4   4        110.13         97.30         4.53 o                         
  -2   4   4        153.24        110.10         3.66 o                         
  -1   4   4        766.08        805.48         9.06 o                         
   0   4   4       1692.43       1630.87        31.21 o                         
   1   4   4       1904.85       2002.73        14.67 o                         
   2   4   4       4787.18       5050.73        55.15 o                         
   3   4   4         25.99         21.95         1.69 o                         
   4   4   4       1319.54       1246.21        36.83 o                         
   5   4   4        231.24        263.35         5.95 o                         
   6   4   4        522.84        516.70        10.97 o                         
  -7   5   4        137.47        132.73         6.98 o                         
  -6   5   4         75.88         79.57         3.28 o                         
  -5   5   4         80.30         85.95         3.39 o                         
  -4   5   4       1033.84       1015.20        35.78 o                         
  -3   5   4        883.42        900.86        22.76 o                         
  -2   5   4        831.01        944.57         9.43 o                         
  -1   5   4        112.39        140.52         2.85 o                         
   0   5   4        786.21        749.27        15.33 o                         
   1   5   4        205.08        217.01         4.93 o                         
   2   5   4       1555.31       1508.19        27.64 o                         
   3   5   4        429.13        367.93        18.87 o                         
   4   5   4        244.91        265.46        13.72 o                         
   5   5   4        165.22        170.19         4.70 o                         
   6   5   4          8.18         10.43         1.87 o                         
  -6   6   4         44.95         45.42         2.63 o                         
  -5   6   4        294.90        286.17         6.42 o                         
  -4   6   4          0.72         -0.13         0.87 o                         
  -3   6   4          0.10          1.15         0.68 o                         
  -2   6   4       3034.30       3375.26       100.55 o                         
  -1   6   4       2129.46       2131.88        14.86 o                         
   0   6   4        184.05        170.23         3.27 o                         
   1   6   4       1995.33       1809.38        29.61 o                         
   2   6   4         32.02         37.67         2.04 o                         
   3   6   4         41.08         59.84         4.39 o                         
   4   6   4        151.96        153.99         5.79 o                         
   5   6   4         11.52         12.61         1.92 o                         
   6   6   4          8.02         13.15         3.19 o                         
  -6   7   4        933.24        965.35        11.27 o                         
  -5   7   4        339.78        362.80         9.76 o                         
  -4   7   4        324.84        289.82        20.16 o                         
  -3   7   4         29.48         26.75         2.43 o                         
  -2   7   4         35.91         25.40         1.83 o                         
  -1   7   4        738.62        782.23         9.06 o                         
   0   7   4          9.50         14.17         0.99 o                         
   1   7   4          2.96          9.38         1.09 o                         
   2   7   4        299.50        307.54         9.69 o                         
   3   7   4        888.83        895.69        25.33 o                         
   4   7   4       1514.68       1515.25        24.51 o                         
   5   7   4          9.27          8.82         1.74 o                         
   6   7   4         99.40         88.13         4.07 o                         
  -6   8   4         65.75         59.98         2.95 o                         
  -5   8   4          4.52          3.89         1.31 o                         
  -4   8   4        207.79        193.97        13.09 o                         
  -3   8   4        444.69        420.82        22.26 o                         
  -2   8   4        316.84        333.31         6.82 o                         
  -1   8   4        334.91        315.93         5.55 o                         
   0   8   4       2329.90       2349.46        26.62 o                         
   1   8   4       1488.87       1550.37        59.39 o                         
   2   8   4        842.44        844.55        44.22 o                         
   3   8   4          1.81          2.45         1.17 o                         
   4   8   4         20.15         24.57         2.23 o                         
   5   8   4        161.86        177.98         5.61 o                         
   6   8   4         17.32         19.50         3.16 o                         
  -6   9   4          6.95          6.75         1.67 o                         
  -5   9   4        372.98        374.93         7.59 o                         
  -4   9   4         52.16         46.62         2.72 o                         
  -3   9   4        866.46        895.86        13.91 o                         
  -2   9   4        256.48        261.59        10.10 o                         
  -1   9   4        114.07         87.96         3.22 o                         
   0   9   4        437.28        428.23         6.37 o                         
   1   9   4        194.47        188.52         7.00 o                         
   2   9   4        115.73        119.28         4.52 o                         
   3   9   4       2182.75       2182.74        50.10 o                         
   4   9   4         33.09         29.55         1.98 o                         
   5   9   4        260.77        267.85        15.67 o                         
   6   9   4          9.84         10.66         1.77 o                         
  -6  10   4         24.53         26.66         2.12 o                         
  -5  10   4         31.35         29.19         2.24 o                         
  -4  10   4         12.30         10.67         1.48 o                         
  -3  10   4         84.80         79.70         4.05 o                         
  -2  10   4        181.07        165.45         5.83 o                         
  -1  10   4        237.24        249.04        10.15 o                         
   0  10   4         11.64          6.57         0.85 o                         
   1  10   4       1861.80       1826.01        42.91 o                         
   2  10   4         55.00         56.13         3.17 o                         
   3  10   4       1151.31       1159.30        67.85 o                         
   4  10   4        138.25        122.49         4.98 o                         
   5  10   4          0.69         -0.08         1.50 o                         
   6  10   4          0.44          4.69         2.02 o                         
  -6  11   4         27.20         26.57         2.13 o                         
  -5  11   4         78.14         75.10         3.41 o                         
  -4  11   4        111.87        102.32         4.43 o                         
  -3  11   4         65.77         67.78         3.75 o                         
  -2  11   4        624.94        571.79        13.14 o                         
  -1  11   4        208.12        206.96         4.99 o                         
   0  11   4         40.38         41.43         1.89 o                         
   1  11   4        685.54        702.27        22.96 o                         
   2  11   4        528.20        557.74        15.52 o                         
   3  11   4        990.83       1031.26        15.43 o                         
   4  11   4          2.19          5.62         1.92 o                         
   5  11   4         50.72         44.65         5.27 o                         
  -5  12   4          0.04         -0.16         1.14 o                         
  -4  12   4          0.19          0.37         1.73 o                         
  -3  12   4         26.35         25.36         3.08 o                         
  -2  12   4         92.29         92.33         3.59 o                         
  -1  12   4        426.87        418.49         7.77 o                         
   0  12   4        253.57        265.23         8.86 o                         
   1  12   4        591.10        597.43        19.17 o                         
   2  12   4        775.24        819.49        18.52 o                         
   3  12   4         63.80         67.17         3.49 o                         
   4  12   4          0.18          0.03         1.36 o                         
   5  12   4        432.96        420.65        27.61 o                         
  -5  13   4         15.70         16.34         1.85 o                         
  -4  13   4          4.72          4.56         2.51 o                         
  -3  13   4          0.88         -0.18         1.49 o                         
  -2  13   4        449.94        414.48         8.18 o                         
  -1  13   4        257.08        244.39         7.42 o                         
   0  13   4         26.86         26.74         1.64 o                         
   1  13   4        354.18        379.24        11.70 o                         
   2  13   4        173.70        201.42         5.55 o                         
   3  13   4         35.44         42.63         3.44 o                         
   4  13   4          0.05         -0.51         1.82 o                         
   5  13   4        227.68        226.70        10.13 o                         
  -5  14   4          4.53          2.94         1.65 o                         
  -4  14   4         35.78         35.42         3.24 o                         
  -3  14   4         25.90         21.86         2.58 o                         
  -2  14   4         41.40         41.08         2.63 o                         
  -1  14   4        177.89        175.05        11.37 o                         
   0  14   4          4.18          5.83         1.20 o                         
   1  14   4        474.68        490.60         9.06 o                         
   2  14   4        311.38        341.60         7.50 o                         
   3  14   4        105.42        108.86         4.16 o                         
   4  14   4         96.79        100.55         6.50 o                         
   5  14   4         15.16         11.66         2.02 o                         
  -4  15   4        169.27        164.23         8.89 o                         
  -3  15   4          0.03          0.70         1.61 o                         
  -2  15   4         21.92         16.81         1.85 o                         
  -1  15   4         12.88         17.11         2.58 o                         
   0  15   4        315.40        304.19         7.21 o                         
   1  15   4         17.61         18.66         1.86 o                         
   2  15   4          0.44          1.27         1.16 o                         
   3  15   4         46.77         47.15         3.02 o                         
   4  15   4         75.30         84.67         4.13 o                         
  -4  16   4         22.58         24.29         3.07 o                         
  -3  16   4        471.67        449.67        10.95 o                         
  -2  16   4        556.56        547.45        20.89 o                         
  -1  16   4         56.56         50.02         2.98 o                         
   0  16   4        257.31        280.86         7.30 o                         
   1  16   4          0.62         -0.02         1.50 o                         
   2  16   4        184.54        193.96        10.87 o                         
   3  16   4          2.03          2.92         1.61 o                         
   4  16   4         26.38         23.91         4.08 o                         
  -3  17   4        447.14        431.60        27.44 o                         
  -2  17   4          9.41          8.05         1.87 o                         
  -1  17   4         51.94         66.79         3.37 o                         
   0  17   4         52.80         53.25         3.22 o                         
   1  17   4        399.42        381.03        31.56 o                         
   2  17   4          0.59          1.98         2.40 o                         
   3  17   4         18.43         18.44         2.50 o                         
  -3  18   4          8.25         11.90         2.47 o                         
  -2  18   4         12.64          8.83         2.25 o                         
  -1  18   4         84.55         84.44         6.34 o                         
   0  18   4        153.36        157.48         5.62 o                         
   1  18   4        180.75        177.83         8.55 o                         
   2  18   4          9.45         12.21         2.60 o                         
   3  18   4         67.76         73.90         4.98 o                         
  -2  19   4         52.45         52.95         4.10 o                         
  -1  19   4          8.17          9.76         1.90 o                         
   0  19   4        154.46        172.22        20.47 o                         
   1  19   4          4.53          7.40         2.74 o                         
   2  19   4         53.64         52.77         4.99 o                         
  -7   0   5          2.60          0.04         2.18 o                         
  -5   0   5        180.48        176.79         6.07 o                         
  -3   0   5        459.94        442.06        21.99 o                         
  -1   0   5        627.70        646.01         7.40 o                         
   1   0   5       1937.49       2192.62        20.31 o                         
   3   0   5          9.80          7.23         1.41 o                         
   5   0   5         34.53         25.01         1.98 o                         
  -7   1   5        298.71        312.78         7.91 o                         
  -6   1   5        355.31        361.11         7.86 o                         
  -5   1   5        201.39        218.15         5.19 o                         
  -4   1   5        377.77        401.81         7.58 o                         
  -3   1   5         75.16         88.49         2.33 o                         
  -2   1   5       1896.29       1920.06        18.54 o                         
  -1   1   5        545.09        535.75         5.84 o                         
   0   1   5       2230.80       2474.23        26.97 o                         
   1   1   5         33.89         20.49         1.05 o                         
   2   1   5         28.24         24.87         1.25 o                         
   3   1   5        194.10        189.38         3.87 o                         
   4   1   5        100.44         89.08         3.37 o                         
   5   1   5        154.52        135.02         3.26 o                         
   6   1   5          1.86          2.66         1.20 o                         
  -7   2   5          8.09          6.22         1.43 o                         
  -6   2   5         45.69         51.57         2.47 o                         
  -5   2   5         53.95         61.48         2.52 o                         
  -4   2   5       2027.18       2206.18        22.82 o                         
  -3   2   5        254.65        252.23         3.70 o                         
  -2   2   5       1539.37       1489.90        14.40 o                         
  -1   2   5       6952.09       7300.29        67.87 o                         
   0   2   5          2.13          6.39         0.64 o                         
   1   2   5        884.28        957.92         9.85 o                         
   2   2   5        256.52        326.11         4.30 o                         
   3   2   5        303.72        368.89         6.13 o                         
   4   2   5        541.58        513.88         7.20 o                         
   5   2   5         43.70         53.87         2.37 o                         
   6   2   5        287.23        288.97        15.76 o                         
  -7   3   5         10.80         12.35         1.98 o                         
  -6   3   5         32.71         32.49         2.43 o                         
  -5   3   5          0.20          0.14         0.98 o                         
  -4   3   5         12.93         13.26         1.35 o                         
  -3   3   5        168.59        145.67         3.13 o                         
  -2   3   5        440.60        438.63         5.18 o                         
  -1   3   5       8212.65       8592.93       226.07 o                         
   0   3   5       2965.13       2915.62        40.61 o                         
   1   3   5       1603.05       1673.71        13.48 o                         
   2   3   5       1060.36       1026.29        17.56 o                         
   3   3   5        438.08        461.34         8.24 o                         
   4   3   5        369.36        328.40         7.06 o                         
   5   3   5        126.75         95.18         3.18 o                         
   6   3   5          8.48          9.90         1.53 o                         
  -7   4   5         87.34         82.44         4.30 o                         
  -6   4   5        109.80        112.69         4.24 o                         
  -5   4   5        316.90        320.06         6.20 o                         
  -4   4   5         58.60         57.07         3.30 o                         
  -3   4   5       1354.34       1267.16        24.57 o                         
  -2   4   5          0.52          0.64         0.47 o                         
  -1   4   5        630.97        556.67         7.60 o                         
   0   4   5         21.63         28.90         1.57 o                         
   1   4   5       1472.39       1599.15        10.72 o                         
   2   4   5        194.56        232.62         4.29 o                         
   3   4   5        655.09        581.82        11.67 o                         
   4   4   5        757.86        751.06        10.09 o                         
   5   4   5        127.46        138.35         4.29 o                         
   6   4   5          0.02         -0.11         1.19 o                         
  -6   5   5         78.00         85.81         3.64 o                         
  -5   5   5        248.46        251.47         5.99 o                         
  -4   5   5         12.15         10.09         1.10 o                         
  -3   5   5         56.62         60.93         2.30 o                         
  -2   5   5       1385.67       1574.41        57.65 o                         
  -1   5   5       5877.08       6209.07        30.29 o                         
   0   5   5        328.05        271.93         4.48 o                         
   1   5   5        736.38        761.32        10.95 o                         
   2   5   5        706.26        707.93        12.47 o                         
   3   5   5        515.64        541.59         8.22 o                         
   4   5   5        922.38        886.94        17.98 o                         
   5   5   5         33.09         38.21         4.11 o                         
   6   5   5          5.43          6.26         1.29 o                         
  -6   6   5        263.37        261.28         5.88 o                         
  -5   6   5        461.88        471.19        11.92 o                         
  -4   6   5       1106.00       1094.66        18.23 o                         
  -3   6   5        129.95        129.00         5.71 o                         
  -2   6   5         31.32         54.39         2.62 o                         
  -1   6   5       4400.84       4459.06        24.09 o                         
   0   6   5        554.14        555.72         6.76 o                         
   1   6   5        195.62        215.15         3.99 o                         
   2   6   5         31.23         26.38         2.90 o                         
   3   6   5          9.32          6.74         2.38 o                         
   4   6   5        562.47        530.22        13.86 o                         
   5   6   5        409.08        417.92         9.63 o                         
   6   6   5        449.84        438.52         9.27 o                         
  -6   7   5         56.89         55.96         3.10 o                         
  -5   7   5         70.28         80.51         3.31 o                         
  -4   7   5        955.11        952.98        20.68 o                         
  -3   7   5        192.08        194.85        11.24 o                         
  -2   7   5        549.85        526.98        20.93 o                         
  -1   7   5       2003.52       2019.47        18.18 o                         
   0   7   5         35.93         36.83         1.88 o                         
   1   7   5        953.13        882.41        20.42 o                         
   2   7   5       1242.33       1391.74        27.23 o                         
   3   7   5        452.74        443.40        11.74 o                         
   4   7   5        140.29        128.52         4.65 o                         
   5   7   5         67.28         67.11         3.53 o                         
   6   7   5        113.49        119.71         6.57 o                         
  -6   8   5          2.25          5.70         1.43 o                         
  -5   8   5        285.76        275.11         6.65 o                         
  -4   8   5        411.73        424.89         8.57 o                         
  -3   8   5       1092.95       1108.05        21.48 o                         
  -2   8   5         68.32         72.98         3.21 o                         
  -1   8   5        190.65        199.87         4.49 o                         
   0   8   5        214.91        195.81         4.00 o                         
   1   8   5        203.86        179.88         9.42 o                         
   2   8   5         23.74         22.37         2.84 o                         
   3   8   5         15.38         15.67         2.51 o                         
   4   8   5        763.10        745.52        45.00 o                         
   5   8   5        144.15        136.23         5.72 o                         
   6   8   5          3.34          5.60         2.15 o                         
  -6   9   5          3.76          5.16         1.51 o                         
  -5   9   5         28.14         21.97         1.90 o                         
  -4   9   5         14.72         14.85         1.63 o                         
  -3   9   5          0.81          0.42         1.77 o                         
  -2   9   5       1522.46       1500.45        34.99 o                         
  -1   9   5       1042.24       1031.08        12.51 o                         
   0   9   5        286.17        264.48         5.90 o                         
   1   9   5        169.91        195.69         6.34 o                         
   2   9   5       1056.88       1105.91        19.64 o                         
   3   9   5          2.98          3.24         2.21 o                         
   4   9   5        680.44        680.49        11.63 o                         
   5   9   5         36.38         37.32         5.23 o                         
   6   9   5         28.22         28.27         2.59 o                         
  -6  10   5        183.37        187.68         6.44 o                         
  -5  10   5         37.39         35.79         2.25 o                         
  -4  10   5        539.47        551.54        10.94 o                         
  -3  10   5         20.47         25.39         2.59 o                         
  -2  10   5        119.16        108.05         6.37 o                         
  -1  10   5          2.54          4.11         0.95 o                         
   0  10   5        516.49        508.77        14.31 o                         
   1  10   5        238.76        244.20         7.45 o                         
   2  10   5        934.04        924.39        16.98 o                         
   3  10   5          1.06          0.39         2.17 o                         
   4  10   5        147.10        143.54         7.30 o                         
   5  10   5         79.80         83.95         4.89 o                         
   6  10   5        493.14        531.70        10.40 o                         
  -6  11   5         74.20         74.45         7.30 o                         
  -5  11   5          0.20         -0.11         1.13 o                         
  -4  11   5          1.50          1.18         1.16 o                         
  -3  11   5         79.46         91.40         4.36 o                         
  -2  11   5          0.07          0.55         0.86 o                         
  -1  11   5        287.90        274.59         6.61 o                         
   0  11   5        306.19        295.74         5.77 o                         
   1  11   5       1286.83       1221.91        43.97 o                         
   2  11   5        258.29        271.54         9.31 o                         
   3  11   5        788.93        756.52        16.39 o                         
   4  11   5         15.92          6.11         1.96 o                         
   5  11   5         42.62         42.21         2.99 o                         
  -5  12   5          8.89          6.91         1.56 o                         
  -4  12   5          4.44          9.49         1.90 o                         
  -3  12   5        358.56        341.77         8.80 o                         
  -2  12   5         12.19         13.84         1.52 o                         
  -1  12   5        519.68        502.00        15.54 o                         
   0  12   5        467.94        428.97        16.05 o                         
   1  12   5         68.33         62.56         5.66 o                         
   2  12   5        177.78        182.16         7.12 o                         
   3  12   5        118.29        118.62         6.20 o                         
   4  12   5        110.18        111.47         6.19 o                         
   5  12   5        122.62        126.40         4.68 o                         
  -5  13   5        107.57         98.54         4.89 o                         
  -4  13   5          1.11          3.16         2.01 o                         
  -3  13   5         10.53          8.66         1.90 o                         
  -2  13   5         67.01         51.80         2.88 o                         
  -1  13   5         23.56         19.17         2.67 o                         
   0  13   5        191.52        182.17         7.17 o                         
   1  13   5         91.84        104.35         4.57 o                         
   2  13   5       1017.32       1078.59        23.68 o                         
   3  13   5          0.88          0.50         2.32 o                         
   4  13   5          5.33          6.76         2.83 o                         
   5  13   5         19.38         22.44         3.39 o                         
  -5  14   5         26.36         33.58         4.60 o                         
  -4  14   5         79.49         90.31         4.65 o                         
  -3  14   5          6.64         12.30         2.11 o                         
  -2  14   5         92.80         96.75         3.88 o                         
  -1  14   5        173.57        153.19         7.56 o                         
   0  14   5         27.09         29.79         2.13 o                         
   1  14   5        122.72        116.74         5.21 o                         
   2  14   5         10.96         10.50         1.49 o                         
   3  14   5        166.61        186.91         7.87 o                         
   4  14   5        275.94        268.90         9.24 o                         
  -4  15   5         54.92         50.43         3.48 o                         
  -3  15   5        291.21        273.95        13.19 o                         
  -2  15   5        138.20        130.53         4.59 o                         
  -1  15   5         18.83         20.06         1.88 o                         
   0  15   5          0.14         -0.39         1.22 o                         
   1  15   5        740.79        761.63        13.62 o                         
   2  15   5         14.29         17.45         2.13 o                         
   3  15   5         81.87         79.41         4.95 o                         
   4  15   5         78.87         74.11         6.09 o                         
  -4  16   5         34.10         40.06         5.31 o                         
  -3  16   5        507.66        521.31        10.91 o                         
  -2  16   5        133.85        120.51        10.47 o                         
  -1  16   5         78.78         67.85         3.35 o                         
   0  16   5         24.12         26.12         2.45 o                         
   1  16   5         37.27         39.24         3.07 o                         
   2  16   5          0.15         -0.95         1.53 o                         
   3  16   5        157.94        174.83         8.10 o                         
   4  16   5        107.88        107.49         7.02 o                         
  -3  17   5        751.53        698.72        24.30 o                         
  -2  17   5          0.77          0.06         1.30 o                         
  -1  17   5        186.97        202.46         9.39 o                         
   0  17   5        131.76        116.42         5.93 o                         
   1  17   5         39.24         40.75         5.91 o                         
   2  17   5        226.08        215.73         7.03 o                         
   3  17   5        193.16        204.24        10.82 o                         
  -3  18   5         47.38         53.44         6.10 o                         
  -2  18   5         49.59         46.15         6.49 o                         
  -1  18   5        157.65        162.36         6.31 o                         
   0  18   5          0.18          1.19         2.05 o                         
   1  18   5         36.10         30.23         3.20 o                         
   2  18   5          0.72          0.05         2.44 o                         
  -2  19   5          5.21          6.79         3.28 o                         
  -1  19   5        173.42        182.50         9.41 o                         
   0  19   5          2.00          4.50         2.25 o                         
   1  19   5        131.94        139.15         9.24 o                         
  -6   0   6        147.24        158.57         7.70 o                         
  -4   0   6         33.60         28.56         2.79 o                         
  -2   0   6       2481.56       2734.82        26.82 o                         
   0   0   6       1452.16       1382.84        12.78 o                         
   2   0   6        669.04        681.53        12.17 o                         
   4   0   6       1146.23       1135.31        12.66 o                         
   6   0   6         14.80         13.13         2.23 o                         
  -7   1   6        115.98        108.98         3.96 o                         
  -6   1   6          0.38          0.55         1.22 o                         
  -5   1   6        120.51        124.87         5.58 o                         
  -4   1   6         46.54         40.53         2.97 o                         
  -3   1   6        622.22        605.39        14.81 o                         
  -2   1   6        366.31        384.82         4.84 o                         
  -1   1   6         73.75         61.50         2.11 o                         
   0   1   6        294.01        303.63         4.38 o                         
   1   1   6       2015.60       2258.79        29.50 o                         
   2   1   6        316.44        290.31         4.34 o                         
   3   1   6          0.25          1.10         0.65 o                         
   4   1   6         14.46         17.15         1.27 o                         
   5   1   6        654.33        629.03         9.00 o                         
   6   1   6        418.29        450.95        12.84 o                         
  -7   2   6        404.08        396.48         6.82 o                         
  -6   2   6         19.52         20.75         1.66 o                         
  -5   2   6        282.09        293.63         6.22 o                         
  -4   2   6          1.59          3.59         1.08 o                         
  -3   2   6         80.56         95.67         2.37 o                         
  -2   2   6       2058.70       2186.30        23.20 o                         
  -1   2   6        641.80        631.90         7.54 o                         
   0   2   6         89.85        106.91         2.59 o                         
   1   2   6       1627.75       1569.86        31.74 o                         
   2   2   6         82.39         89.34         2.14 o                         
   3   2   6       2005.61       1905.54        15.91 o                         
   4   2   6          0.32          1.52         0.77 o                         
   5   2   6         99.14         93.04         2.73 o                         
   6   2   6        256.00        231.13         4.96 o                         
  -7   3   6         63.15         69.36         4.25 o                         
  -6   3   6         38.06         38.69         2.30 o                         
  -5   3   6        209.28        219.54         5.11 o                         
  -4   3   6        234.28        232.27         6.56 o                         
  -3   3   6         44.07         57.24         1.68 o                         
  -2   3   6         77.11         64.10         1.76 o                         
  -1   3   6         10.69          5.90         0.80 o                         
   0   3   6         42.68         36.39         1.78 o                         
   1   3   6        789.34        896.57        11.27 o                         
   2   3   6        263.53        264.42         7.13 o                         
   3   3   6        800.47        740.07        17.42 o                         
   4   3   6       3812.73       3848.55        26.91 o                         
   5   3   6          5.75          5.85         1.14 o                         
   6   3   6        174.55        145.46         7.23 o                         
  -6   4   6         35.11         40.54         2.60 o                         
  -5   4   6        448.58        464.16         7.12 o                         
  -4   4   6          7.21          3.89         0.85 o                         
  -3   4   6         55.45         54.57         1.99 o                         
  -2   4   6       1646.26       1785.94        23.13 o                         
  -1   4   6       2163.91       2257.24        26.80 o                         
   0   4   6       1160.70       1106.99        16.48 o                         
   1   4   6       3184.78       3496.97        63.59 o                         
   2   4   6        972.68        926.61        42.55 o                         
   3   4   6        183.81        179.42         4.62 o                         
   4   4   6          3.89          5.16         1.69 o                         
   5   4   6        213.10        198.28         4.50 o                         
   6   4   6         88.28         82.15         3.33 o                         
  -6   5   6        428.61        436.02        10.71 o                         
  -5   5   6        489.77        539.12         9.19 o                         
  -4   5   6         95.29         86.01         2.89 o                         
  -3   5   6        135.55        109.86         2.98 o                         
  -2   5   6        154.49        144.95         4.28 o                         
  -1   5   6       1276.88       1209.97        16.77 o                         
   0   5   6        482.73        521.75        11.54 o                         
   1   5   6        281.21        304.15         5.59 o                         
   2   5   6        803.26        894.30        20.00 o                         
   3   5   6        143.98        123.61         3.92 o                         
   4   5   6       1138.45       1066.53        11.44 o                         
   5   5   6        154.15        127.80         9.39 o                         
   6   5   6         75.99         81.16         3.13 o                         
  -6   6   6         28.63         29.49         2.56 o                         
  -5   6   6          3.90          3.13         1.09 o                         
  -4   6   6         51.34         51.06         2.37 o                         
  -3   6   6          0.40          1.14         0.64 o                         
  -2   6   6        350.32        313.21         6.75 o                         
  -1   6   6        953.22        915.04        13.91 o                         
   0   6   6         10.42         14.13         0.96 o                         
   1   6   6       1320.86       1326.52        11.03 o                         
   2   6   6        198.79        242.73         9.15 o                         
   3   6   6        437.58        398.77        12.75 o                         
   4   6   6        549.73        510.25        10.72 o                         
   5   6   6        218.99        205.44        10.77 o                         
   6   6   6         27.73         26.37         2.19 o                         
  -6   7   6         33.95         27.79         2.05 o                         
  -5   7   6        192.12        189.89         5.33 o                         
  -4   7   6        334.16        342.84         8.95 o                         
  -3   7   6         11.66          6.64         0.96 o                         
  -2   7   6        607.00        600.96         8.97 o                         
  -1   7   6        458.36        459.22         6.69 o                         
   0   7   6          0.18          0.47         0.72 o                         
   1   7   6        585.99        603.23         8.39 o                         
   2   7   6         29.88         43.84         3.86 o                         
   3   7   6        111.42        113.82         6.22 o                         
   4   7   6        146.70        130.30         4.92 o                         
   5   7   6        136.41        141.75         4.97 o                         
   6   7   6        183.53        171.86         7.15 o                         
  -6   8   6         14.56         10.28         1.92 o                         
  -5   8   6         67.49         66.63         3.14 o                         
  -4   8   6         35.47         31.85         2.10 o                         
  -3   8   6         26.75         22.07         2.69 o                         
  -2   8   6        593.25        621.31        17.15 o                         
  -1   8   6          5.93          4.82         0.87 o                         
   0   8   6         48.83         35.03         1.86 o                         
   1   8   6          0.08          0.46         0.87 o                         
   2   8   6       2473.97       2437.06        25.97 o                         
   3   8   6         52.50         48.34         4.21 o                         
   4   8   6        374.06        386.46        20.68 o                         
   5   8   6         86.19         96.36         4.47 o                         
   6   8   6         30.51         23.92         2.46 o                         
  -6   9   6          7.38          5.42         2.11 o                         
  -5   9   6        431.62        417.23        10.44 o                         
  -4   9   6        261.91        268.71         8.64 o                         
  -3   9   6          1.92          2.16         1.17 o                         
  -2   9   6        153.71        151.06         4.13 o                         
  -1   9   6         18.96         25.24         1.57 o                         
   0   9   6        550.88        527.16        19.65 o                         
   1   9   6         37.64         34.63         1.89 o                         
   2   9   6         16.65         22.42         2.82 o                         
   3   9   6        317.56        282.40         9.39 o                         
   4   9   6        386.40        407.81         8.20 o                         
   5   9   6        562.30        602.13        10.45 o                         
   6   9   6          0.54         -0.79         1.72 o                         
  -6  10   6        154.63        150.13         8.92 o                         
  -5  10   6          0.91          1.65         1.19 o                         
  -4  10   6        235.80        237.96         5.84 o                         
  -3  10   6        190.46        182.98        12.97 o                         
  -2  10   6        481.71        438.24        10.67 o                         
  -1  10   6         46.89         41.63         2.10 o                         
   0  10   6        155.24        157.81         7.58 o                         
   1  10   6       1643.17       1561.59        54.70 o                         
   2  10   6        256.27        257.32        10.10 o                         
   3  10   6        733.65        630.40        14.62 o                         
   4  10   6        464.07        458.37        22.42 o                         
   5  10   6          2.47         -0.12         1.49 o                         
  -5  11   6          1.46         -0.01         1.27 o                         
  -4  11   6        241.00        257.26         6.50 o                         
  -3  11   6          1.46          1.02         1.46 o                         
  -2  11   6        573.83        555.46         8.89 o                         
  -1  11   6         80.05         86.05         3.71 o                         
   0  11   6       1868.60       1846.05        56.92 o                         
   1  11   6         10.41          6.24         1.19 o                         
   2  11   6          5.13          4.66         2.05 o                         
   3  11   6         44.91         44.00         3.64 o                         
   4  11   6        269.75        257.45        10.42 o                         
   5  11   6        207.39        223.19         8.03 o                         
  -5  12   6        103.76        120.39         8.58 o                         
  -4  12   6         31.97         25.75         2.19 o                         
  -3  12   6         15.70          7.51         1.64 o                         
  -2  12   6          7.20          5.18         1.52 o                         
  -1  12   6         70.09         73.07         3.22 o                         
   0  12   6       1000.23        949.75        16.58 o                         
   1  12   6        988.64        895.81        63.77 o                         
   2  12   6         11.06          9.23         2.02 o                         
   3  12   6         13.84         23.47         3.02 o                         
   4  12   6          1.50          1.06         2.31 o                         
   5  12   6          2.77          2.29         1.96 o                         
  -5  13   6         43.59         53.97         6.25 o                         
  -4  13   6         28.93         28.79         2.87 o                         
  -3  13   6        526.11        526.20        11.64 o                         
  -2  13   6         14.34         16.53         2.05 o                         
  -1  13   6         41.75         37.29         2.39 o                         
   0  13   6        160.21        164.55         5.74 o                         
   1  13   6       1259.17       1291.45        18.40 o                         
   2  13   6          4.52          3.10         1.52 o                         
   3  13   6         44.27         35.02         3.84 o                         
   4  13   6          5.89          5.82         2.39 o                         
   5  13   6         72.62         76.89         4.25 o                         
  -4  14   6         24.42         25.09         4.49 o                         
  -3  14   6          4.66          4.27         1.54 o                         
  -2  14   6        202.44        167.66         5.40 o                         
  -1  14   6         10.19         15.86         2.12 o                         
   0  14   6         64.67         61.67         3.82 o                         
   1  14   6        271.41        268.93        10.54 o                         
   2  14   6          1.55          2.50         1.50 o                         
   3  14   6         12.12         15.78         4.18 o                         
   4  14   6         10.97          9.97         2.49 o                         
  -4  15   6        130.74        141.40        10.75 o                         
  -3  15   6         13.12          7.34         2.40 o                         
  -2  15   6        321.62        318.51        18.19 o                         
  -1  15   6          4.26          3.50         1.94 o                         
   0  15   6        189.93        203.31         7.65 o                         
   1  15   6         32.22         37.18         4.77 o                         
   2  15   6         50.69         49.47         4.45 o                         
   3  15   6          1.76          2.12         2.05 o                         
   4  15   6        114.74        117.51         6.97 o                         
  -4  16   6        400.52        406.22        17.16 o                         
  -3  16   6         35.37         31.04         4.95 o                         
  -2  16   6         13.53         15.06         1.97 o                         
  -1  16   6         14.69         19.37         2.06 o                         
   0  16   6        254.20        273.44        11.49 o                         
   1  16   6         18.92         18.65         2.84 o                         
   2  16   6        203.64        216.05        18.70 o                         
   3  16   6        112.11         94.19         5.07 o                         
  -3  17   6         25.35         18.36         3.94 o                         
  -2  17   6         11.00         10.34         2.25 o                         
  -1  17   6         15.74         17.78         3.73 o                         
   0  17   6         42.89         42.73         5.09 o                         
   1  17   6          0.90          0.68         1.73 o                         
   2  17   6        142.08        150.96         6.86 o                         
   3  17   6          5.06          7.96         2.24 o                         
  -2  18   6         58.28         58.81         6.82 o                         
  -1  18   6          2.09          0.60         1.66 o                         
   0  18   6        216.52        199.10         8.23 o                         
   1  18   6        191.73        196.66        15.35 o                         
   2  18   6          0.80          2.64         2.04 o                         
  -1  19   6        161.91        167.22         8.07 o                         
   0  19   6         15.26         15.35         2.70 o                         
   1  19   6          0.23          2.28         1.87 o                         
  -7   0   7         83.83         86.98         4.56 o                         
  -5   0   7        232.58        221.42        10.47 o                         
  -3   0   7        132.95        111.79        11.82 o                         
  -1   0   7        180.32        134.25         4.40 o                         
   1   0   7        177.67        232.68         6.65 o                         
   3   0   7       2525.64       2536.50        16.71 o                         
   5   0   7         61.86         48.75         2.57 o                         
  -7   1   7         59.24         60.32         3.37 o                         
  -6   1   7          1.10          0.57         1.44 o                         
  -5   1   7         13.16         12.47         1.93 o                         
  -4   1   7        280.26        241.68        26.12 o                         
  -3   1   7        151.48        149.42         4.28 o                         
  -2   1   7        167.82        158.19         4.79 o                         
  -1   1   7         22.05         34.85         1.44 o                         
   0   1   7       1454.80       1460.34        16.77 o                         
   1   1   7        558.24        574.85         7.38 o                         
   2   1   7         57.50         47.14         1.64 o                         
   3   1   7         98.94        101.25         2.69 o                         
   4   1   7         35.81         27.95         1.35 o                         
   5   1   7         14.66         11.00         1.12 o                         
   6   1   7         77.98         70.63         2.58 o                         
  -6   2   7         71.57         67.85         3.44 o                         
  -5   2   7        602.87        642.85         9.53 o                         
  -4   2   7       1565.77       1642.14        53.68 o                         
  -3   2   7        479.89        457.29        11.79 o                         
  -2   2   7         47.34         31.75         1.18 o                         
  -1   2   7        770.61        793.11         9.53 o                         
   0   2   7         49.47         54.47         1.91 o                         
   1   2   7        337.61        368.79         6.66 o                         
   2   2   7          5.78         15.21         0.97 o                         
   3   2   7          0.01          0.58         0.72 o                         
   4   2   7        188.29        197.41         3.91 o                         
   5   2   7          0.36          0.01         0.84 o                         
   6   2   7        628.93        612.52        14.11 o                         
  -6   3   7         35.75         38.31         2.26 o                         
  -5   3   7         49.72         52.77         2.61 o                         
  -4   3   7        168.05        178.56         4.62 o                         
  -3   3   7         20.26         24.14         1.06 o                         
  -2   3   7      12872.90      13070.09       223.89 o                         
  -1   3   7        119.90        101.34         2.91 o                         
   0   3   7        218.59        215.61         4.03 o                         
   1   3   7         13.87          5.90         0.73 o                         
   2   3   7         11.45          3.00         0.76 o                         
   3   3   7         87.82         77.62         2.64 o                         
   4   3   7          2.41          1.24         1.15 o                         
   5   3   7         23.83         28.44         2.29 o                         
   6   3   7          1.80          1.07         0.97 o                         
  -6   4   7         20.17         19.37         1.73 o                         
  -5   4   7        212.91        219.18        11.58 o                         
  -4   4   7          0.21          0.82         0.61 o                         
  -3   4   7       2588.37       2612.89        45.66 o                         
  -2   4   7         46.41         45.92         1.80 o                         
  -1   4   7        213.21        225.14         4.00 o                         
   0   4   7         36.99         23.85         1.32 o                         
   1   4   7       1881.57       1996.99        65.01 o                         
   2   4   7       1505.31       1674.78        26.51 o                         
   3   4   7       1270.99       1188.72        11.95 o                         
   4   4   7        441.67        474.78         7.86 o                         
   5   4   7        259.77        266.42         7.96 o                         
   6   4   7          3.55          2.89         0.96 o                         
  -6   5   7        986.75       1043.47        13.12 o                         
  -5   5   7         23.07         22.33         1.76 o                         
  -4   5   7          2.38          3.88         0.82 o                         
  -3   5   7         22.29         21.57         1.36 o                         
  -2   5   7        746.94        699.53        25.70 o                         
  -1   5   7        878.20        806.23         8.23 o                         
   0   5   7       1773.71       1787.97        26.91 o                         
   1   5   7        410.31        348.63         6.24 o                         
   2   5   7        254.06        260.91         7.98 o                         
   3   5   7        641.34        595.67         8.20 o                         
   4   5   7       1114.85       1102.37        11.75 o                         
   5   5   7        226.97        204.34         4.92 o                         
   6   5   7          0.01         -0.52         1.78 o                         
  -6   6   7        319.24        318.05         8.41 o                         
  -5   6   7        306.73        324.41         7.06 o                         
  -4   6   7        791.38        787.04        24.86 o                         
  -3   6   7         91.82        101.64         3.88 o                         
  -2   6   7       1376.91       1244.59        42.53 o                         
  -1   6   7        191.70        205.55         4.56 o                         
   0   6   7        423.57        434.88         5.48 o                         
   1   6   7          0.61          2.02         0.66 o                         
   2   6   7        152.81        140.05         7.18 o                         
   3   6   7         42.94         37.03         2.82 o                         
   4   6   7          0.76         -0.42         1.16 o                         
   5   6   7        191.31        170.76         6.80 o                         
   6   6   7        645.72        700.30        25.00 o                         
  -6   7   7        120.52        111.70         4.91 o                         
  -5   7   7         22.10         19.78         1.87 o                         
  -4   7   7         74.73         78.03         3.47 o                         
  -3   7   7        249.18        252.65         5.87 o                         
  -2   7   7         56.55         58.36         2.45 o                         
  -1   7   7        478.75        454.42         6.26 o                         
   0   7   7        694.45        669.37        11.86 o                         
   1   7   7       1986.83       1765.38        33.31 o                         
   2   7   7        257.62        229.60         8.43 o                         
   3   7   7        105.47        111.08         5.61 o                         
   4   7   7         34.34         29.27         2.49 o                         
   5   7   7          4.32          1.31         1.74 o                         
   6   7   7          0.02         -1.37         1.57 o                         
  -6   8   7        309.62        319.02        18.15 o                         
  -5   8   7        408.70        384.76        13.77 o                         
  -4   8   7         19.78         19.63         2.15 o                         
  -3   8   7        148.14        110.84        10.55 o                         
  -2   8   7        294.69        264.37         9.53 o                         
  -1   8   7       2085.47       2051.51        29.91 o                         
   0   8   7        742.77        707.59        11.84 o                         
   1   8   7         26.03         27.00         2.20 o                         
   2   8   7        187.55        190.53         7.33 o                         
   3   8   7        327.26        323.29        10.43 o                         
   4   8   7         80.73         82.75         3.81 o                         
   5   8   7        184.45        204.20         6.66 o                         
   6   8   7          0.69          1.51         1.90 o                         
  -6   9   7         57.13         62.04         6.21 o                         
  -5   9   7         51.04         47.08         2.75 o                         
  -4   9   7          0.07         -0.30         1.11 o                         
  -3   9   7        156.55        158.45         5.80 o                         
  -2   9   7        189.87        174.54         4.48 o                         
  -1   9   7         48.11         44.14         2.11 o                         
   0   9   7       1136.81       1053.97        17.07 o                         
   1   9   7          5.92          3.24         0.99 o                         
   2   9   7          8.45          9.52         2.69 o                         
   3   9   7         55.83         64.70         4.50 o                         
   4   9   7        159.93        174.21         6.13 o                         
   5   9   7          6.52          6.77         1.75 o                         
  -6  10   7          2.83          0.98         3.03 o                         
  -5  10   7          1.59          0.97         3.01 o                         
  -4  10   7         65.16         81.00         3.26 o                         
  -3  10   7          1.96          3.23         1.68 o                         
  -2  10   7        170.64        143.73         4.15 o                         
  -1  10   7       1569.81       1485.61        25.17 o                         
   0  10   7       1917.43       1815.12        67.97 o                         
   1  10   7         25.61         27.95         2.37 o                         
   2  10   7          1.88          3.71         2.32 o                         
   3  10   7        101.67        131.19         6.55 o                         
   4  10   7         62.35         66.54         3.52 o                         
   5  10   7          0.60          0.66         1.54 o                         
  -5  11   7         27.55         26.06         4.70 o                         
  -4  11   7         92.07         74.60         6.78 o                         
  -3  11   7        106.95         89.07         4.45 o                         
  -2  11   7        110.17        125.58         4.36 o                         
  -1  11   7         46.29         43.03         2.28 o                         
   0  11   7        532.79        506.72        34.53 o                         
   1  11   7        303.01        284.88        13.74 o                         
   2  11   7       1430.08       1437.78        20.50 o                         
   3  11   7        950.05        842.72        17.35 o                         
   4  11   7          8.94          9.72         2.36 o                         
   5  11   7         20.80         23.07         2.65 o                         
  -5  12   7        122.15        110.39         9.12 o                         
  -4  12   7          6.48          5.31         1.30 o                         
  -3  12   7        136.41        144.45        11.10 o                         
  -2  12   7         39.54         35.02         2.32 o                         
  -1  12   7        625.61        624.40         9.79 o                         
   0  12   7        292.05        283.10         7.55 o                         
   1  12   7         36.03         32.71         2.91 o                         
   2  12   7        459.62        464.44        16.06 o                         
   3  12   7          1.24          1.80         1.43 o                         
   4  12   7        317.17        277.68         9.54 o                         
   5  12   7         77.04         58.76         6.59 o                         
  -5  13   7          3.42          3.22         3.54 o                         
  -4  13   7         19.87         16.20         4.61 o                         
  -3  13   7         32.80         33.93         3.06 o                         
  -2  13   7         15.89         21.95         2.08 o                         
  -1  13   7         67.77         72.89         3.68 o                         
   0  13   7         28.42         30.22         2.81 o                         
   1  13   7        250.77        270.41         7.20 o                         
   2  13   7        391.75        415.91         9.71 o                         
   3  13   7          5.54          4.84         1.84 o                         
   4  13   7          3.06          2.04         1.91 o                         
  -4  14   7        320.70        310.48        15.44 o                         
  -3  14   7         36.76         37.40         4.27 o                         
  -2  14   7         95.67         99.28         4.78 o                         
  -1  14   7         22.16         25.89         2.29 o                         
   0  14   7         36.57         41.59         3.37 o                         
   1  14   7          2.30          1.87         1.27 o                         
   2  14   7         20.45         25.57         2.52 o                         
   3  14   7          0.83          0.95         1.29 o                         
   4  14   7        405.81        373.84        16.27 o                         
  -4  15   7         42.33         37.98         5.53 o                         
  -3  15   7          0.10         -1.25         2.75 o                         
  -2  15   7          2.16          1.15         1.46 o                         
  -1  15   7        219.09        234.59         6.45 o                         
   0  15   7         28.61         38.56         3.90 o                         
   1  15   7        494.47        516.51        35.77 o                         
   2  15   7        190.36        195.42         7.10 o                         
   3  15   7         11.88          9.67         1.89 o                         
   4  15   7         30.67         24.04         2.44 o                         
  -3  16   7         93.98        105.45         7.70 o                         
  -2  16   7         42.14         49.13         3.48 o                         
  -1  16   7         66.92         67.56         3.54 o                         
   0  16   7         29.08         25.39         3.02 o                         
   1  16   7          4.18          6.31         2.19 o                         
   2  16   7         13.84         15.97         2.22 o                         
   3  16   7         27.35         24.36         2.54 o                         
  -3  17   7          1.96          1.81         4.60 o                         
  -2  17   7        178.14        205.53         7.61 o                         
  -1  17   7        298.55        315.71         7.49 o                         
   0  17   7        117.02        115.38         5.83 o                         
   1  17   7          5.37          4.09         1.72 o                         
   2  17   7        265.75        278.49        12.74 o                         
  -2  18   7        248.99        242.92         8.37 o                         
  -1  18   7          0.25          0.34         1.76 o                         
   0  18   7         23.24         20.79         2.70 o                         
   1  18   7         40.78         35.79         3.39 o                         
   2  18   7          1.42          0.59         1.87 o                         
   0  19   7         53.88         41.23         3.90 o                         
  -6   0   8         15.53         15.07         2.20 o                         
  -4   0   8         51.22         44.33         5.67 o                         
  -2   0   8       1166.26       1102.60        37.90 o                         
   0   0   8       1723.15       1756.58        15.15 o                         
   2   0   8         35.99         24.04         1.68 o                         
   4   0   8       1050.38       1044.76        12.46 o                         
   6   0   8        221.10        254.29        17.07 o                         
  -6   1   8        152.71        171.10         5.64 o                         
  -5   1   8        448.51        493.76        11.23 o                         
  -4   1   8        767.73        797.84        16.13 o                         
  -3   1   8          5.12          4.00         1.24 o                         
  -2   1   8        264.94        266.71         5.05 o                         
  -1   1   8         65.17         55.60         1.82 o                         
   0   1   8         35.99         37.95         1.58 o                         
   1   1   8          2.05          6.11         0.68 o                         
   2   1   8        315.16        284.59         4.58 o                         
   3   1   8        884.81        882.80         8.36 o                         
   4   1   8        839.32        807.89         9.64 o                         
   5   1   8        129.37        126.62         3.05 o                         
   6   1   8        257.73        255.00         8.00 o                         
  -6   2   8         76.20         79.02         3.86 o                         
  -5   2   8         10.70          8.53         1.75 o                         
  -4   2   8        193.68        200.30         7.37 o                         
  -3   2   8        367.15        369.53        12.22 o                         
  -2   2   8          4.86         10.11         0.82 o                         
  -1   2   8        766.26        735.80        10.66 o                         
   0   2   8          2.35          4.31         0.68 o                         
   1   2   8       1987.48       2066.89        35.40 o                         
   2   2   8        117.92        110.16         2.90 o                         
   3   2   8         98.72         89.87         2.52 o                         
   4   2   8       1445.37       1417.44        20.47 o                         
   5   2   8          9.43          7.11         1.18 o                         
   6   2   8          2.29          1.70         1.02 o                         
  -6   3   8         42.15         43.48         2.98 o                         
  -5   3   8         45.75         51.82         2.54 o                         
  -4   3   8         65.10         65.19         3.00 o                         
  -3   3   8        213.33        217.84         6.23 o                         
  -2   3   8        614.90        701.79        19.79 o                         
  -1   3   8       2807.90       2816.96        44.67 o                         
   0   3   8        475.10        536.10        29.06 o                         
   1   3   8        512.05        526.93        19.03 o                         
   2   3   8        125.64        120.76         3.56 o                         
   3   3   8        247.37        265.98         5.04 o                         
   4   3   8         10.34         12.45         1.34 o                         
   5   3   8        574.72        582.37         9.41 o                         
   6   3   8        280.80        268.21         8.93 o                         
  -6   4   8         61.65         53.66         3.25 o                         
  -5   4   8          0.03          0.47         1.14 o                         
  -4   4   8         21.23         18.77         1.55 o                         
  -3   4   8         47.04         50.72         2.76 o                         
  -2   4   8       1685.31       1757.92        35.82 o                         
  -1   4   8        654.57        629.70         8.83 o                         
   0   4   8         65.65         90.81         2.63 o                         
   1   4   8        189.65        205.21         5.67 o                         
   2   4   8       1635.98       1628.96        14.33 o                         
   3   4   8          4.65          4.86         1.07 o                         
   4   4   8       1959.17       1871.96        15.87 o                         
   5   4   8         59.19         59.01         2.59 o                         
   6   4   8         61.41         53.29         2.85 o                         
  -6   5   8        131.91        131.90        10.53 o                         
  -5   5   8          9.79         10.41         1.32 o                         
  -4   5   8        381.40        380.92        11.03 o                         
  -3   5   8        928.71        956.68        18.97 o                         
  -2   5   8         16.60         23.91         1.84 o                         
  -1   5   8        598.80        598.60        11.20 o                         
   0   5   8       1400.70       1333.17        46.41 o                         
   1   5   8       2494.96       2685.91       119.83 o                         
   2   5   8         66.17         64.26         3.55 o                         
   3   5   8        107.66        109.02         4.56 o                         
   4   5   8         10.67         20.26         1.76 o                         
   5   5   8        443.34        429.22        12.75 o                         
   6   5   8        600.59        612.64        12.58 o                         
  -6   6   8         17.86         19.59         4.75 o                         
  -5   6   8        218.32        215.24         9.68 o                         
  -4   6   8         77.11         76.51         2.89 o                         
  -3   6   8        141.94        147.56         4.68 o                         
  -2   6   8        450.77        469.29        12.46 o                         
  -1   6   8         93.16         95.68         3.27 o                         
   0   6   8        103.52        114.52         3.48 o                         
   1   6   8        805.04        725.63        12.44 o                         
   2   6   8         36.18         32.07         3.61 o                         
   3   6   8       2469.94       2573.67        63.25 o                         
   4   6   8          1.84         -0.02         1.58 o                         
   5   6   8          3.24          0.49         1.30 o                         
   6   6   8         53.25         51.24         2.96 o                         
  -6   7   8         93.32         88.53         7.20 o                         
  -5   7   8          0.26          0.42         1.65 o                         
  -4   7   8        184.93        200.50         5.49 o                         
  -3   7   8        328.02        310.57         9.53 o                         
  -2   7   8        647.02        574.52        21.67 o                         
  -1   7   8         35.88         35.49         2.09 o                         
   0   7   8        417.55        388.11         5.86 o                         
   1   7   8          4.73          4.36         0.86 o                         
   2   7   8         35.09         32.58         3.40 o                         
   3   7   8         18.27         16.21         2.81 o                         
   4   7   8        100.93         99.91         4.06 o                         
   5   7   8          9.99          6.01         2.12 o                         
   6   7   8        106.08        112.38         5.60 o                         
  -6   8   8        179.87        206.16        14.75 o                         
  -5   8   8          0.00          2.81         2.70 o                         
  -4   8   8         17.11         19.03         1.69 o                         
  -3   8   8         20.22         17.04         1.63 o                         
  -2   8   8        733.21        739.74        29.89 o                         
  -1   8   8        555.26        557.27        14.57 o                         
   0   8   8        233.48        198.13         4.07 o                         
   1   8   8        204.33        186.80        13.00 o                         
   2   8   8       1420.87       1350.43        22.21 o                         
   3   8   8         64.40         72.35         5.00 o                         
   4   8   8        146.19        144.98         4.97 o                         
   5   8   8          2.38          0.66         1.57 o                         
  -6   9   8         66.83         55.78         5.99 o                         
  -5   9   8        149.17        153.01        10.17 o                         
  -4   9   8        117.39        115.39         4.18 o                         
  -3   9   8        277.71        274.77         6.57 o                         
  -2   9   8         63.71         56.52         2.60 o                         
  -1   9   8        254.04        242.82         5.86 o                         
   0   9   8        255.52        223.25         6.09 o                         
   1   9   8        112.47        117.16         5.96 o                         
   2   9   8        228.12        202.28         8.58 o                         
   3   9   8        833.58        718.74        16.25 o                         
   4   9   8        103.84        115.61         4.86 o                         
   5   9   8        107.17        121.12         5.98 o                         
  -5  10   8         79.86         95.61         9.40 o                         
  -4  10   8         76.01         72.73         3.19 o                         
  -3  10   8         21.15         19.75         2.31 o                         
  -2  10   8        124.49        105.34         5.12 o                         
  -1  10   8        399.33        401.98        13.82 o                         
   0  10   8        654.91        580.57        31.37 o                         
   1  10   8        118.15        102.12        14.48 o                         
   2  10   8        130.98        112.80         6.58 o                         
   3  10   8         12.23          8.59         2.52 o                         
   4  10   8          3.13          1.99         1.92 o                         
   5  10   8        103.57         92.20        13.17 o                         
  -5  11   8         33.80         29.24         6.58 o                         
  -4  11   8        147.31        151.19        10.21 o                         
  -3  11   8         17.90         16.69         2.28 o                         
  -2  11   8       1362.45       1309.29        45.30 o                         
  -1  11   8        149.54        123.69         4.31 o                         
   0  11   8        771.66        747.87        43.30 o                         
   1  11   8         59.18         51.00         3.55 o                         
   2  11   8        127.60        112.64         5.97 o                         
   3  11   8        403.09        378.01        11.40 o                         
   4  11   8         20.42         28.80         2.43 o                         
   5  11   8        102.23         83.97         4.04 o                         
  -5  12   8          9.62          8.52         3.40 o                         
  -4  12   8          6.79          8.23         3.02 o                         
  -3  12   8         96.73         85.08         4.70 o                         
  -2  12   8         77.43         83.57         3.54 o                         
  -1  12   8         89.09         82.62         4.07 o                         
   0  12   8        197.20        200.99         9.38 o                         
   1  12   8          5.56          4.47         1.52 o                         
   2  12   8       1260.53       1282.38        17.43 o                         
   3  12   8        161.44        148.29         7.89 o                         
   4  12   8        150.57        106.47         5.61 o                         
  -4  13   8         40.25         51.21         5.91 o                         
  -3  13   8          0.72          1.83         2.62 o                         
  -2  13   8          0.68          1.75         1.12 o                         
  -1  13   8          3.12          3.37         1.62 o                         
   0  13   8        192.48        208.01         7.06 o                         
   1  13   8         19.05         16.63         1.89 o                         
   2  13   8        506.84        483.78        15.17 o                         
   3  13   8        319.43        338.42        11.38 o                         
   4  13   8        309.49        323.66        10.67 o                         
  -4  14   8          4.85          9.65         4.95 o                         
  -3  14   8          1.49          4.59         3.55 o                         
  -2  14   8          1.55          3.37         1.99 o                         
  -1  14   8          3.94          2.83         1.65 o                         
   0  14   8        147.88        142.78         5.31 o                         
   1  14   8        157.61        158.01         5.84 o                         
   2  14   8         68.52         69.83         4.17 o                         
   3  14   8         48.46         47.42         3.34 o                         
   4  14   8         52.80         48.25         4.28 o                         
  -4  15   8          9.70         10.18         4.23 o                         
  -3  15   8        178.98        186.74        10.12 o                         
  -2  15   8         60.36         61.27         4.07 o                         
  -1  15   8        145.72        147.72         6.82 o                         
   0  15   8         13.67         14.92         2.20 o                         
   1  15   8         19.38         19.62         3.88 o                         
   2  15   8         19.93         20.52         2.32 o                         
   3  15   8          0.73          0.62         2.31 o                         
  -3  16   8         58.54         47.62         6.03 o                         
  -2  16   8          1.08          0.96         2.31 o                         
  -1  16   8          7.84         10.27         2.83 o                         
   0  16   8        226.12        244.36        18.92 o                         
   1  16   8         46.33         51.95         3.79 o                         
   2  16   8          0.89         -0.55         1.60 o                         
   3  16   8          0.01          0.17         1.98 o                         
  -2  17   8         17.69         16.92         2.94 o                         
  -1  17   8        171.16        192.11         7.77 o                         
   0  17   8          0.08         -0.10         2.27 o                         
   1  17   8         10.74         11.94         2.43 o                         
   2  17   8        107.53        115.83         6.45 o                         
  -1  18   8         61.14         81.06         4.76 o                         
   0  18   8        353.99        338.68        12.43 o                         
   1  18   8        285.37        260.33        10.11 o                         
  -5   0   9        500.96        528.77        19.88 o                         
  -3   0   9       1777.66       1763.29        88.37 o                         
  -1   0   9          2.49         10.03         0.92 o                         
   1   0   9          0.01          1.38         0.83 o                         
   3   0   9        614.22        593.29         8.62 o                         
   5   0   9       1055.96       1028.05        26.06 o                         
  -6   1   9          8.72         10.33         1.46 o                         
  -5   1   9         26.17         27.13         3.04 o                         
  -4   1   9        221.75        230.62         8.67 o                         
  -3   1   9          4.21          3.50         0.81 o                         
  -2   1   9       1059.37       1052.35        16.35 o                         
  -1   1   9        590.68        547.94         6.90 o                         
   0   1   9       2032.20       2148.06        26.58 o                         
   1   1   9         74.34         60.78         1.95 o                         
   2   1   9         78.61         71.03         2.27 o                         
   3   1   9       2379.72       2396.30        21.95 o                         
   4   1   9        651.98        656.82         6.93 o                         
   5   1   9        118.13        128.60         3.04 o                         
   6   1   9         27.92         24.55         1.84 o                         
  -6   2   9         44.67         42.87         3.00 o                         
  -5   2   9         48.26         50.31         3.01 o                         
  -4   2   9        459.04        484.59         9.29 o                         
  -3   2   9        217.54        219.51         8.57 o                         
  -2   2   9       1374.15       1354.98        14.19 o                         
  -1   2   9        623.23        616.31        10.95 o                         
   0   2   9       1477.33       1635.53        36.37 o                         
   1   2   9         23.47         18.74         1.15 o                         
   2   2   9       1356.55       1314.09        15.68 o                         
   3   2   9        202.20        212.61         4.05 o                         
   4   2   9         36.06         37.08         1.97 o                         
   5   2   9          1.52          1.82         0.91 o                         
   6   2   9        109.89        109.87         3.44 o                         
  -6   3   9         28.51         34.99         3.62 o                         
  -5   3   9         61.72         70.53         4.55 o                         
  -4   3   9         12.14         11.81         1.56 o                         
  -3   3   9         15.49         14.66         1.18 o                         
  -2   3   9        290.71        297.05         7.03 o                         
  -1   3   9        629.64        593.60        16.91 o                         
   0   3   9       2176.76       2285.34        26.01 o                         
   1   3   9        284.42        257.37         8.35 o                         
   2   3   9        306.03        303.74         5.41 o                         
   3   3   9        189.78        194.05         4.35 o                         
   4   3   9        272.09        265.44         5.14 o                         
   5   3   9          7.33          4.04         1.15 o                         
   6   3   9         51.75         51.75         2.55 o                         
  -6   4   9        373.36        367.69        18.26 o                         
  -5   4   9        571.76        600.86        12.03 o                         
  -4   4   9         20.24         19.61         1.86 o                         
  -3   4   9         21.11         29.41         1.75 o                         
  -2   4   9        324.75        294.90        11.72 o                         
  -1   4   9        116.66         96.84         3.26 o                         
   0   4   9         13.62         20.58         1.23 o                         
   1   4   9         77.70         78.28         2.87 o                         
   2   4   9         59.14         70.47         2.54 o                         
   3   4   9        132.52        129.88         3.63 o                         
   4   4   9        598.34        572.58         7.59 o                         
   5   4   9          1.84          3.61         1.32 o                         
   6   4   9         23.82         18.74         1.86 o                         
  -6   5   9         58.11         58.25         8.56 o                         
  -5   5   9        147.47        148.13         6.17 o                         
  -4   5   9          0.07          0.35         0.72 o                         
  -3   5   9         13.16          9.47         1.13 o                         
  -2   5   9         32.55         29.14         3.11 o                         
  -1   5   9        267.25        260.33         5.87 o                         
   0   5   9        896.02        881.50        21.93 o                         
   1   5   9        142.32        191.01        18.04 o                         
   2   5   9        489.92        493.56         9.01 o                         
   3   5   9          9.81         10.94         1.19 o                         
   4   5   9         47.38         56.69         2.44 o                         
   5   5   9          2.44          4.47         1.23 o                         
   6   5   9          1.56          4.39         1.33 o                         
  -6   6   9          6.55          8.89         3.66 o                         
  -5   6   9         74.20         86.30         6.77 o                         
  -4   6   9        208.79        208.78         7.86 o                         
  -3   6   9        240.57        245.57         5.45 o                         
  -2   6   9       2518.24       2473.27        42.09 o                         
  -1   6   9         12.55         11.21         1.34 o                         
   0   6   9         96.60        109.69         3.22 o                         
   1   6   9         53.08         55.04         2.40 o                         
   2   6   9         37.88         31.78         3.73 o                         
   3   6   9         42.63         51.86         2.99 o                         
   4   6   9        261.75        235.68         6.33 o                         
   5   6   9          0.88          1.11         1.21 o                         
  -6   7   9          2.72          1.84         2.56 o                         
  -5   7   9         46.58         41.26         5.01 o                         
  -4   7   9         33.60         39.21         3.00 o                         
  -3   7   9        160.56        144.49         4.57 o                         
  -2   7   9        450.15        450.22        29.45 o                         
  -1   7   9          2.42          1.67         0.66 o                         
   0   7   9        718.75        677.35        19.30 o                         
   1   7   9        832.72        699.36        28.75 o                         
   2   7   9        113.74        114.50         5.69 o                         
   3   7   9        348.02        321.55         8.02 o                         
   4   7   9         46.47         44.15         2.78 o                         
   5   7   9         19.82         23.58         1.99 o                         
  -6   8   9          1.80          3.74         3.36 o                         
  -5   8   9        410.85        415.10        17.22 o                         
  -4   8   9         43.92         49.70         5.80 o                         
  -3   8   9        529.39        449.76        36.89 o                         
  -2   8   9        220.61        205.80        10.47 o                         
  -1   8   9        436.86        407.75         8.62 o                         
   0   8   9         39.58         34.16         1.58 o                         
   1   8   9         11.45         14.93         1.73 o                         
   2   8   9         74.61         89.73         5.24 o                         
   3   8   9        225.34        186.74         7.68 o                         
   4   8   9         25.44         21.42         2.23 o                         
   5   8   9        225.85        236.37         6.78 o                         
  -5   9   9          0.06          0.13         3.90 o                         
  -4   9   9         69.46         63.56         6.74 o                         
  -3   9   9          3.34          1.64         0.98 o                         
  -2   9   9          1.94          1.70         1.24 o                         
  -1   9   9         79.74         79.24         3.40 o                         
   0   9   9          3.09          1.80         0.67 o                         
   1   9   9        472.88        437.97        21.64 o                         
   2   9   9         11.86         16.54         2.67 o                         
   3   9   9        103.97         87.71         5.72 o                         
   4   9   9        101.54        104.92         4.47 o                         
   5   9   9        171.35        189.74         7.56 o                         
  -5  10   9          4.34         -0.61         4.02 o                         
  -4  10   9         61.97         66.27         6.05 o                         
  -3  10   9        119.17        108.62         6.44 o                         
  -2  10   9        876.19        857.73        35.69 o                         
  -1  10   9        443.01        427.03        10.95 o                         
   0  10   9        214.10        191.07         7.62 o                         
   1  10   9        717.69        713.08        12.74 o                         
   2  10   9        609.90        539.28        13.28 o                         
   3  10   9         79.89         77.95         5.68 o                         
   4  10   9        112.07        125.01        11.42 o                         
   5  10   9         39.79         34.16         2.87 o                         
  -5  11   9         95.40         94.35         8.54 o                         
  -4  11   9        343.84        317.48        15.92 o                         
  -3  11   9         79.81         78.25         7.30 o                         
  -2  11   9          1.99          1.43         1.35 o                         
  -1  11   9        479.69        479.93        10.61 o                         
   0  11   9        510.49        502.65         9.86 o                         
   1  11   9       2024.69       2040.39        25.47 o                         
   2  11   9         12.77         14.36         2.61 o                         
   3  11   9        355.34        363.29        12.39 o                         
   4  11   9         20.70         21.85         2.23 o                         
   5  11   9         35.58         32.08         5.99 o                         
  -5  12   9         48.09         53.64         5.93 o                         
  -4  12   9         38.48         29.65         4.19 o                         
  -3  12   9        231.47        238.93        13.04 o                         
  -2  12   9         57.79         57.93         4.02 o                         
  -1  12   9          2.48          4.32         1.64 o                         
   0  12   9          9.02          8.62         1.78 o                         
   1  12   9        299.85        299.16         7.88 o                         
   2  12   9         43.58         60.98         3.41 o                         
   3  12   9        220.57        233.15        11.63 o                         
   4  12   9         81.35         82.83         9.52 o                         
  -4  13   9         14.25          9.24         3.35 o                         
  -3  13   9          0.15         -2.52         3.50 o                         
  -2  13   9         32.98         32.71         3.29 o                         
  -1  13   9        550.19        570.97        12.07 o                         
   0  13   9         34.83         48.53         3.77 o                         
   1  13   9          2.10          0.86         1.37 o                         
   2  13   9         77.60         88.12         4.53 o                         
   3  13   9          0.02          0.49         1.72 o                         
   4  13   9         18.67         11.50         3.75 o                         
  -4  14   9         66.37         68.28         6.57 o                         
  -3  14   9          1.66          3.09         3.62 o                         
  -2  14   9        102.19        111.64        10.24 o                         
  -1  14   9          0.01          1.32         1.70 o                         
   0  14   9          1.81          0.82         1.40 o                         
   1  14   9         68.79         60.97         5.43 o                         
   2  14   9        315.53        319.30         8.39 o                         
   3  14   9         74.04         71.89         4.20 o                         
  -3  15   9        143.09        164.32         9.45 o                         
  -2  15   9          1.27          1.27         1.90 o                         
  -1  15   9         42.20         48.07         3.55 o                         
   0  15   9          3.27          4.80         1.88 o                         
   1  15   9        111.36        106.75         5.52 o                         
   2  15   9         61.11         67.76         4.19 o                         
   3  15   9         72.64         71.93         4.87 o                         
  -3  16   9         99.06        116.23         9.67 o                         
  -2  16   9          0.22         -1.47         2.04 o                         
  -1  16   9         87.56         88.45        11.10 o                         
   0  16   9         47.22         51.84         3.88 o                         
   1  16   9         14.57         13.12         2.69 o                         
   2  16   9          2.39          2.01         2.07 o                         
  -2  17   9         35.35         46.07         4.26 o                         
  -1  17   9         34.89         34.48         3.31 o                         
   0  17   9         41.56         43.66         3.74 o                         
   1  17   9          1.54          0.91         2.12 o                         
   2  17   9         20.27         18.03         2.39 o                         
  -1  18   9         61.13         62.80         5.00 o                         
   0  18   9         45.11         48.89         3.90 o                         
  -6   0  10         84.97         70.73         7.01 o                         
  -4   0  10         17.26         15.99         4.03 o                         
  -2   0  10        100.79         93.72         3.81 o                         
   0   0  10        153.96        169.38         4.96 o                         
   2   0  10         10.98         16.38         1.57 o                         
   4   0  10        298.58        296.20         6.29 o                         
   6   0  10        114.16        108.00         7.38 o                         
  -6   1  10         63.71         68.59         3.67 o                         
  -5   1  10        306.58        316.01         8.63 o                         
  -4   1  10        160.53        166.92         5.37 o                         
  -3   1  10        246.16        233.77        10.08 o                         
  -2   1  10        236.43        237.05         5.30 o                         
  -1   1  10        358.27        343.44         8.82 o                         
   0   1  10        125.81        138.32         3.11 o                         
   1   1  10        192.19        208.57         5.90 o                         
   2   1  10          0.34          1.44         0.77 o                         
   3   1  10          1.01          1.22         0.80 o                         
   4   1  10          9.05          6.29         0.89 o                         
   5   1  10        259.37        245.62         4.17 o                         
   6   1  10        845.86        859.52        15.81 o                         
  -6   2  10          0.31          2.55         1.78 o                         
  -5   2  10         11.37          9.66         1.68 o                         
  -4   2  10          1.47          2.70         1.29 o                         
  -3   2  10          0.00          0.08         0.51 o                         
  -2   2  10         21.93         18.34         1.44 o                         
  -1   2  10        150.88        138.08         3.94 o                         
   0   2  10        162.81        181.85         3.76 o                         
   1   2  10        143.77        106.96         4.80 o                         
   2   2  10          0.67          0.77         0.70 o                         
   3   2  10       4364.58       4451.57        41.19 o                         
   4   2  10         25.84         22.83         1.54 o                         
   5   2  10         15.90         15.14         1.50 o                         
   6   2  10         36.85         35.49         1.92 o                         
  -6   3  10         32.36         25.59         4.78 o                         
  -5   3  10        429.51        421.94        14.02 o                         
  -4   3  10          3.48          2.12         1.33 o                         
  -3   3  10          1.18          0.75         0.61 o                         
  -2   3  10         14.65         10.88         1.69 o                         
  -1   3  10         65.36         57.12         2.38 o                         
   0   3  10        839.52        909.54        62.75 o                         
   1   3  10        126.43        143.15         4.13 o                         
   2   3  10         60.33         57.01         2.23 o                         
   3   3  10         22.38         21.17         1.59 o                         
   4   3  10        239.74        236.75         5.00 o                         
   5   3  10        145.61        143.26         4.03 o                         
   6   3  10         13.59         16.37         1.38 o                         
  -6   4  10        437.41        444.34        22.25 o                         
  -5   4  10         83.42         76.55         5.41 o                         
  -4   4  10          7.41          6.83         1.33 o                         
  -3   4  10        479.46        479.95        19.40 o                         
  -2   4  10        980.42        928.96        37.58 o                         
  -1   4  10          2.51          1.59         0.86 o                         
   0   4  10         99.20         77.33         3.40 o                         
   1   4  10        122.52        129.48         5.63 o                         
   2   4  10        267.78        262.16         5.00 o                         
   3   4  10          7.05          9.02         1.22 o                         
   4   4  10          0.06         -0.06         0.94 o                         
   5   4  10         81.97         68.30         2.85 o                         
  -6   5  10         96.84         93.21         7.95 o                         
  -5   5  10        414.97        448.62        20.21 o                         
  -4   5  10        321.06        316.81         7.59 o                         
  -3   5  10       2106.32       2196.53        29.32 o                         
  -2   5  10        795.31        774.62        17.72 o                         
  -1   5  10         20.31         22.75         1.76 o                         
   0   5  10        258.16        242.04         8.13 o                         
   1   5  10         43.52         38.91         4.56 o                         
   2   5  10         16.93         19.51         1.71 o                         
   3   5  10        732.77        721.35         8.52 o                         
   4   5  10        195.73        182.52         4.36 o                         
   5   5  10        336.55        342.93         9.17 o                         
  -6   6  10          0.62         -0.27         2.71 o                         
  -5   6  10         10.07         11.82         3.09 o                         
  -4   6  10         34.64         36.23         3.60 o                         
  -3   6  10          7.34          8.24         1.43 o                         
  -2   6  10        110.92        102.32         5.65 o                         
  -1   6  10        523.05        490.68        10.25 o                         
   0   6  10        936.37        918.14        23.39 o                         
   1   6  10       1213.39       1147.21        60.59 o                         
   2   6  10          0.01          1.70         1.57 o                         
   3   6  10        642.08        634.14         9.40 o                         
   4   6  10        101.88        106.15         7.02 o                         
   5   6  10         32.96         39.81         3.87 o                         
  -6   7  10          0.12         -1.10         3.62 o                         
  -5   7  10         20.60         24.18         4.37 o                         
  -4   7  10        113.34        113.42         8.10 o                         
  -3   7  10         11.28         12.27         3.80 o                         
  -2   7  10        443.93        404.94        21.33 o                         
  -1   7  10         13.23         12.13         1.42 o                         
   0   7  10          4.81          4.67         0.86 o                         
   1   7  10         50.20         48.66         4.03 o                         
   2   7  10          5.24          2.59         1.88 o                         
   3   7  10          1.18          4.14         1.54 o                         
   4   7  10         15.72         11.56         1.64 o                         
   5   7  10        202.66        218.03         7.00 o                         
  -5   8  10         48.91         44.69         5.97 o                         
  -4   8  10          1.08         -0.18         3.65 o                         
  -3   8  10          4.49          5.14         3.27 o                         
  -2   8  10          0.59          0.40         0.59 o                         
  -1   8  10        441.39        421.24        11.28 o                         
   0   8  10        327.95        280.13         8.48 o                         
   1   8  10        231.97        187.00        29.08 o                         
   2   8  10        408.61        420.93        12.65 o                         
   3   8  10         59.51         53.75         6.88 o                         
   4   8  10        139.63        143.54         5.77 o                         
   5   8  10        103.03        119.14         5.19 o                         
  -5   9  10         16.22         21.45         4.60 o                         
  -4   9  10        277.17        286.95        15.38 o                         
  -3   9  10        186.71        163.60        10.02 o                         
  -2   9  10         26.60         28.57         2.94 o                         
  -1   9  10          0.29          0.46         0.64 o                         
   0   9  10         52.29         49.01         2.08 o                         
   1   9  10        792.78        787.24        13.19 o                         
   2   9  10        195.78        158.57         7.60 o                         
   3   9  10         23.81         21.97         4.26 o                         
   4   9  10          3.98          7.35         2.40 o                         
   5   9  10        167.85        164.76         6.33 o                         
  -5  10  10         72.09         68.24         6.14 o                         
  -4  10  10         13.25         15.33         3.70 o                         
  -3  10  10         63.64         50.24         5.20 o                         
  -2  10  10          3.42          4.58         1.98 o                         
  -1  10  10       1331.63       1268.43        16.53 o                         
   0  10  10        302.85        282.12         7.68 o                         
   1  10  10          5.12          7.92         1.66 o                         
   2  10  10          5.87          5.96         1.98 o                         
   3  10  10        622.13        588.07        15.46 o                         
   4  10  10          0.17         -0.61         1.34 o                         
   5  10  10         18.19         25.03         3.72 o                         
  -5  11  10          9.26          6.73         3.35 o                         
  -4  11  10          3.59          8.77         3.08 o                         
  -3  11  10         13.85          5.02         2.51 o                         
  -2  11  10        101.94        100.90         5.16 o                         
  -1  11  10          1.35          0.82         1.86 o                         
   0  11  10        216.73        208.01        13.15 o                         
   1  11  10        340.95        365.12         9.06 o                         
   2  11  10          5.26          4.12         1.82 o                         
   3  11  10        162.86        141.65         8.11 o                         
   4  11  10         66.23         71.47         5.70 o                         
  -4  12  10          1.60         -1.61         3.62 o                         
  -3  12  10          0.05         -2.37         2.37 o                         
  -2  12  10        882.61        895.84        16.79 o                         
  -1  12  10          6.87          7.77         1.86 o                         
   0  12  10       1000.50        959.80        33.38 o                         
   1  12  10          2.44          2.73         2.04 o                         
   2  12  10         51.49         50.21         3.70 o                         
   3  12  10          4.32          0.65         2.92 o                         
   4  12  10        311.53        370.66        23.14 o                         
  -4  13  10         38.94         43.25         6.12 o                         
  -3  13  10        271.05        266.96        12.46 o                         
  -2  13  10         56.81         60.46         4.30 o                         
  -1  13  10        106.25        111.84         5.58 o                         
   0  13  10          9.13          8.00         2.18 o                         
   1  13  10        685.85        663.69        18.64 o                         
   2  13  10        229.26        208.27         7.17 o                         
   3  13  10         45.33         47.82         4.08 o                         
   4  13  10          0.10          1.92         1.75 o                         
  -4  14  10          1.41          3.11         3.55 o                         
  -3  14  10         26.93         34.40         5.07 o                         
  -2  14  10          2.00         -0.52         1.68 o                         
  -1  14  10        183.57        191.64         7.99 o                         
   0  14  10        392.15        415.12        21.98 o                         
   1  14  10        393.70        392.63        13.29 o                         
   2  14  10         52.59         64.51         4.25 o                         
   3  14  10         18.71         17.82         2.62 o                         
  -3  15  10         59.44         65.00         6.45 o                         
  -2  15  10        175.76        185.70         9.25 o                         
  -1  15  10         77.24         76.96         4.68 o                         
   0  15  10         92.37         86.23         8.96 o                         
   1  15  10         23.56         28.61         2.95 o                         
   2  15  10         32.31         29.90         2.75 o                         
   3  15  10          2.42          1.68         1.86 o                         
  -2  16  10          0.06         -0.69         2.23 o                         
  -1  16  10        128.93        130.03         5.99 o                         
   0  16  10         75.54         81.85         4.53 o                         
   1  16  10          0.14          1.72         1.79 o                         
   2  16  10        373.78        399.49         9.73 o                         
  -1  17  10         16.23         19.09         2.66 o                         
   0  17  10          0.15          1.70         2.72 o                         
   1  17  10          4.14          1.12         2.27 o                         
  -5   0  11        233.41        251.01        11.12 o                         
  -3   0  11        259.94        214.33        21.61 o                         
  -1   0  11        704.67        671.27        25.62 o                         
   1   0  11        119.69        135.24         4.74 o                         
   3   0  11       4606.72       4644.90        23.99 o                         
   5   0  11         17.89         19.53         1.87 o                         
  -6   1  11          3.80          2.30         1.77 o                         
  -5   1  11          1.19         -0.50         1.86 o                         
  -4   1  11         16.28         17.14         1.81 o                         
  -3   1  11        185.91        163.69         7.71 o                         
  -2   1  11        311.21        303.65        10.67 o                         
  -1   1  11        254.32        241.48         5.70 o                         
   0   1  11       1322.84       1320.13        19.23 o                         
   1   1  11        169.21        165.15         5.93 o                         
   2   1  11       2781.73       2812.06        13.50 o                         
   3   1  11        263.53        274.26         4.07 o                         
   4   1  11         15.95         15.64         1.18 o                         
   5   1  11          1.31          1.31         0.96 o                         
  -6   2  11        208.02        191.41        11.75 o                         
  -5   2  11         10.72         10.11         2.26 o                         
  -4   2  11         68.78         71.56         3.66 o                         
  -3   2  11         55.90         52.93         2.13 o                         
  -2   2  11        435.04        399.29        15.24 o                         
  -1   2  11        241.85        247.62         5.32 o                         
   0   2  11         76.87         81.80         2.49 o                         
   1   2  11        180.88        192.24         3.73 o                         
   2   2  11        127.42        123.75         3.00 o                         
   3   2  11          2.04          3.12         0.93 o                         
   4   2  11          0.11         -0.25         0.74 o                         
   5   2  11          4.31          9.68         1.19 o                         
  -6   3  11          3.08          1.85         2.86 o                         
  -5   3  11        145.67        151.40         7.22 o                         
  -4   3  11        952.00        943.47        27.26 o                         
  -3   3  11          1.26          2.82         0.78 o                         
  -2   3  11        297.52        273.73        10.72 o                         
  -1   3  11        587.72        530.35        11.64 o                         
   0   3  11          0.43          2.65         0.94 o                         
   1   3  11          0.74          0.98         0.92 o                         
   2   3  11        462.82        468.27         6.56 o                         
   3   3  11        697.39        692.64         8.78 o                         
   4   3  11        178.86        178.54         4.56 o                         
   5   3  11          5.04          4.63         1.21 o                         
  -6   4  11        129.56        119.01         8.74 o                         
  -5   4  11          2.06          0.41         2.57 o                         
  -4   4  11         26.61         29.11         3.23 o                         
  -3   4  11       2805.26       2892.02        28.38 o                         
  -2   4  11         64.14         60.52         5.89 o                         
  -1   4  11        622.15        597.91        22.46 o                         
   0   4  11          4.18          3.76         0.81 o                         
   1   4  11         13.52         14.09         1.57 o                         
   2   4  11        354.53        365.43         5.88 o                         
   3   4  11         32.33         38.75         1.90 o                         
   4   4  11         98.37         90.49         3.95 o                         
   5   4  11        261.93        262.35        10.49 o                         
  -6   5  11         67.91         66.15         7.11 o                         
  -5   5  11         43.62         41.42         5.35 o                         
  -4   5  11         36.94         35.46         3.44 o                         
  -3   5  11        306.89        297.87         9.54 o                         
  -2   5  11        114.41        104.99         5.79 o                         
  -1   5  11          0.02          0.48         0.99 o                         
   0   5  11        948.38        924.57        39.92 o                         
   1   5  11        249.35        247.76        15.81 o                         
   2   5  11        269.62        294.94         6.12 o                         
   3   5  11         74.40         67.23         2.55 o                         
   4   5  11        331.77        348.78        10.64 o                         
   5   5  11         40.04         38.25         2.15 o                         
  -5   6  11         13.22          9.68         4.58 o                         
  -4   6  11         20.68         27.46         4.29 o                         
  -3   6  11        284.14        296.82         9.28 o                         
  -2   6  11          7.12          8.58         1.49 o                         
  -1   6  11        106.83        106.88         5.03 o                         
   0   6  11       1153.59       1120.83        38.17 o                         
   1   6  11          0.46          0.77         0.71 o                         
   2   6  11         88.18         80.50         3.76 o                         
   3   6  11        441.64        448.11         9.47 o                         
   4   6  11         46.54         55.57         3.10 o                         
   5   6  11        139.16        152.91         8.85 o                         
  -5   7  11         14.89         17.39         4.41 o                         
  -4   7  11          6.42          7.74         3.29 o                         
  -3   7  11          7.66          5.90         3.10 o                         
  -2   7  11         80.01         68.91         3.62 o                         
  -1   7  11         78.15         65.15         5.30 o                         
   0   7  11        477.43        499.02         7.01 o                         
   1   7  11         83.95         66.56         2.96 o                         
   2   7  11        659.32        623.87        25.59 o                         
   3   7  11         54.32         63.88         4.02 o                         
   4   7  11        175.16        150.29         7.25 o                         
   5   7  11         75.47         79.94         4.15 o                         
  -5   8  11        102.77        106.38         7.38 o                         
  -4   8  11         76.74         87.99         7.18 o                         
  -3   8  11        198.03        194.95         9.78 o                         
  -2   8  11         52.95         50.06         3.23 o                         
  -1   8  11        843.53        769.58        20.86 o                         
   0   8  11         11.10          9.90         0.94 o                         
   1   8  11         12.45         16.01         1.92 o                         
   2   8  11        439.77        402.00        11.30 o                         
   3   8  11        265.45        251.76        24.49 o                         
   4   8  11         16.78         13.35         1.74 o                         
   5   8  11        391.63        435.84         7.98 o                         
  -5   9  11          8.84         15.78         3.53 o                         
  -4   9  11          7.06          6.86         3.12 o                         
  -3   9  11         52.50         50.91         5.48 o                         
  -2   9  11        221.53        188.58        15.49 o                         
  -1   9  11       1638.49       1533.72        58.56 o                         
   0   9  11        553.22        539.62         9.98 o                         
   1   9  11         52.14         53.75         3.79 o                         
   3   9  11         31.25         37.75         3.56 o                         
   4   9  11         22.81         23.79         3.00 o                         
  -5  10  11          0.68          1.88         3.04 o                         
  -4  10  11        124.16        138.44         9.46 o                         
  -3  10  11         23.55         22.16         4.82 o                         
  -2  10  11        346.31        344.07         9.47 o                         
  -1  10  11         52.73         54.48         3.29 o                         
   0  10  11         53.83         60.24         3.45 o                         
   1  10  11         44.32         39.59         2.81 o                         
   2  10  11          0.72          0.42         2.37 o                         
   3  10  11         27.89         23.01         3.06 o                         
   4  10  11         31.81         33.22         2.87 o                         
  -4  11  11          9.55         11.75         3.57 o                         
  -3  11  11        372.71        385.47        19.10 o                         
  -2  11  11         77.72         77.55         4.58 o                         
  -1  11  11        197.17        197.31         6.91 o                         
   0  11  11          1.13          1.71         2.31 o                         
   1  11  11        553.44        540.73        17.42 o                         
   2  11  11          0.77          0.69         1.31 o                         
   3  11  11        146.76        133.52         7.56 o                         
   4  11  11        129.31        132.83        11.21 o                         
  -4  12  11          0.84          2.93         2.46 o                         
  -3  12  11        109.21        122.67         8.63 o                         
  -2  12  11         14.06         16.73         2.78 o                         
  -1  12  11        206.13        196.31         7.20 o                         
   0  12  11         37.73         39.49         3.15 o                         
   1  12  11        246.92        247.81        15.89 o                         
   2  12  11          0.61          0.91         1.50 o                         
   3  12  11         47.53         46.78         4.46 o                         
   4  12  11        132.87        129.24        21.14 o                         
  -4  13  11         22.83         18.14         3.67 o                         
  -3  13  11          0.07          0.69         2.91 o                         
  -2  13  11          0.06         -1.44         1.77 o                         
  -1  13  11          8.58          6.06         1.84 o                         
   0  13  11        113.08        115.23         5.01 o                         
   1  13  11        511.64        523.25        11.94 o                         
   2  13  11        140.96        140.82         5.87 o                         
   3  13  11         11.99         12.62         2.47 o                         
  -3  14  11        155.77        164.21        11.03 o                         
  -2  14  11        187.53        190.62        11.28 o                         
  -1  14  11         41.35         40.38         3.53 o                         
   0  14  11        210.73        217.38        10.64 o                         
   1  14  11        261.78        274.78         8.78 o                         
   2  14  11         18.21         17.84         2.41 o                         
   3  14  11          6.25          6.35         2.16 o                         
  -3  15  11        118.97        112.53         8.17 o                         
  -2  15  11         74.06         81.32         5.78 o                         
  -1  15  11         36.31         32.43         3.28 o                         
   0  15  11         54.02         54.72         3.80 o                         
   1  15  11        123.17        136.32         6.01 o                         
   2  15  11          7.68          4.25         3.23 o                         
  -2  16  11         16.23         19.88         2.75 o                         
  -1  16  11         60.28         61.35         6.23 o                         
   0  16  11          0.12          0.47         1.61 o                         
   1  16  11        137.94        142.16         6.05 o                         
  -6   0  12        188.02        169.87        11.61 o                         
  -4   0  12         12.76         15.18         3.85 o                         
  -2   0  12        287.86        279.81        18.38 o                         
   0   0  12         45.93         43.73         2.32 o                         
   2   0  12        315.92        314.61         5.96 o                         
   4   0  12        226.09        216.24         6.50 o                         
  -6   1  12          8.54          6.18         4.09 o                         
  -5   1  12        160.42        159.45         8.28 o                         
  -4   1  12        306.65        329.18        12.01 o                         
  -3   1  12        886.49        890.41        18.50 o                         
  -2   1  12         84.02         85.86         5.10 o                         
  -1   1  12         92.71         87.77         5.08 o                         
   0   1  12        340.64        365.03         8.62 o                         
   1   1  12          0.14          0.11         0.65 o                         
   2   1  12       1115.85       1145.38         8.22 o                         
   3   1  12        172.20        170.95         3.20 o                         
   4   1  12          0.07          0.01         0.82 o                         
   5   1  12        554.72        575.77         7.07 o                         
  -6   2  12          0.41          0.49         2.66 o                         
  -5   2  12        178.71        178.87         8.23 o                         
  -4   2  12        206.15        214.26         8.48 o                         
  -3   2  12        188.92        207.15         8.33 o                         
  -2   2  12          0.03          0.56         0.62 o                         
  -1   2  12       1151.28       1127.16        36.29 o                         
   0   2  12          6.05          3.59         0.65 o                         
   1   2  12        509.08        526.05         6.27 o                         
   2   2  12        548.40        562.49         6.61 o                         
   3   2  12       1228.85       1235.18        10.33 o                         
   4   2  12         28.17         26.87         1.47 o                         
   5   2  12        285.86        283.55         4.95 o                         
  -6   3  12        108.52        102.61         9.84 o                         
  -5   3  12        101.93        103.21         6.04 o                         
  -4   3  12         64.66         61.73         4.59 o                         
  -3   3  12         57.70         65.38         3.08 o                         
  -2   3  12        507.46        458.88        20.23 o                         
  -1   3  12          5.92          7.04         0.96 o                         
   0   3  12        312.04        311.45        16.15 o                         
   1   3  12          1.82          1.42         0.93 o                         
   2   3  12         63.00         64.16         2.43 o                         
   3   3  12        287.92        280.76         6.67 o                         
   4   3  12         78.25         76.53         2.82 o                         
   5   3  12        254.27        240.73         5.47 o                         
  -5   4  12          0.34         -0.44         1.96 o                         
  -4   4  12          6.49          5.78         1.89 o                         
  -3   4  12        143.51        147.11         8.82 o                         
  -2   4  12        328.81        320.59         9.40 o                         
  -1   4  12          0.02          1.03         0.82 o                         
   0   4  12          1.90          0.12         0.74 o                         
   1   4  12        290.88        311.34         6.45 o                         
   2   4  12        461.31        468.36         6.91 o                         
   3   4  12         18.52         19.54         1.55 o                         
   4   4  12        144.87        146.89         4.39 o                         
   5   4  12         15.32         15.63         1.42 o                         
  -5   5  12         68.80         76.80         7.79 o                         
  -4   5  12        266.81        249.00        14.48 o                         
  -3   5  12          0.05         -0.22         1.18 o                         
  -2   5  12         37.31         35.03         3.30 o                         
  -1   5  12          5.49          6.56         2.63 o                         
   0   5  12        439.97        425.13         9.77 o                         
   1   5  12         86.00         90.14         5.54 o                         
   2   5  12         32.33         36.38         1.85 o                         
   3   5  12          4.73          5.70         1.56 o                         
   4   5  12         67.87         65.65         2.90 o                         
   5   5  12         43.63         45.22         2.48 o                         
  -5   6  12        199.92        200.56        10.41 o                         
  -4   6  12         32.95         36.24         4.72 o                         
  -3   6  12        353.58        350.70        10.47 o                         
  -2   6  12         10.04          8.95         1.50 o                         
  -1   6  12         82.69         79.10         3.48 o                         
   0   6  12         18.37         24.17         2.26 o                         
   1   6  12        103.87         99.32         4.18 o                         
   2   6  12         76.64         69.02         3.00 o                         
   3   6  12          1.22          3.64         1.35 o                         
   4   6  12          7.04          5.45         1.49 o                         
   5   6  12        214.30        216.79         5.41 o                         
  -5   7  12         44.88         39.17         5.17 o                         
  -4   7  12         62.59         64.58         7.54 o                         
  -3   7  12          0.12         -1.02         2.77 o                         
  -2   7  12         47.38         46.74         3.36 o                         
  -1   7  12        191.46        172.99         5.20 o                         
   0   7  12         68.06         77.01         6.07 o                         
   1   7  12          4.70          5.40         1.37 o                         
   2   7  12          2.04         -0.34         1.56 o                         
   3   7  12        167.00        153.48         5.76 o                         
   4   7  12        422.83        444.96        15.07 o                         
   5   7  12         17.05         24.63         2.29 o                         
  -5   8  12          9.41          9.37         3.18 o                         
  -4   8  12        103.77        126.78         8.36 o                         
  -3   8  12         17.19         19.52         3.24 o                         
  -2   8  12        289.57        299.43         9.21 o                         
  -1   8  12        251.31        250.72         6.61 o                         
   0   8  12         85.41         79.32         3.94 o                         
   1   8  12          2.48          1.92         1.17 o                         
   2   8  12        600.36        548.24        11.15 o                         
   3   8  12          4.51          4.87         1.39 o                         
   4   8  12        185.78        188.16         5.20 o                         
  -5   9  12         47.85         48.84         5.59 o                         
  -4   9  12         59.79         65.74         5.79 o                         
  -3   9  12        529.89        561.35        19.20 o                         
  -2   9  12        553.67        569.95        12.31 o                         
  -1   9  12        127.97        118.96         5.12 o                         
   0   9  12        222.08        221.96         6.51 o                         
   1   9  12        214.47        192.62         6.12 o                         
   2   9  12         47.28         40.55         3.51 o                         
   3   9  12         44.85         46.80         2.71 o                         
   4   9  12         84.42         87.78         3.96 o                         
  -4  10  12          5.80          2.35         3.83 o                         
  -3  10  12          1.66          0.34         3.11 o                         
  -2  10  12        263.98        267.17         8.30 o                         
  -1  10  12        240.68        245.87        18.87 o                         
   0  10  12        404.40        398.39         9.07 o                         
   1  10  12        217.39        258.46        14.62 o                         
   2  10  12         19.82         18.61         3.04 o                         
   3  10  12        178.44        192.06         8.15 o                         
   4  10  12          3.39          4.96         1.73 o                         
  -4  11  12         58.81         63.02         6.59 o                         
  -3  11  12         82.74         83.42         8.43 o                         
  -2  11  12        136.13        134.96         7.16 o                         
  -1  11  12         29.43         30.32         2.56 o                         
   0  11  12         15.37         17.35         2.30 o                         
   1  11  12         57.77         65.14         3.72 o                         
   2  11  12         69.09         65.72         4.04 o                         
   3  11  12          1.77          2.95         2.36 o                         
   4  11  12        102.12        110.06         4.87 o                         
  -4  12  12         33.66         25.88         4.33 o                         
  -3  12  12         54.57         44.75         5.88 o                         
  -2  12  12          1.43          0.58         1.93 o                         
  -1  12  12         81.77         79.94         4.34 o                         
   0  12  12        313.41        320.00        11.13 o                         
   1  12  12          3.22          1.79         1.52 o                         
   2  12  12       1008.43        994.27        26.17 o                         
   3  12  12         35.19         29.21         3.77 o                         
  -3  13  12        154.55        146.29        12.14 o                         
  -2  13  12         31.54         33.80         3.27 o                         
  -1  13  12         57.12         55.60         3.82 o                         
   0  13  12         77.11         72.30         5.87 o                         
   1  13  12        106.48         98.68         5.61 o                         
   2  13  12         88.98         84.70         8.76 o                         
   3  13  12          2.99          3.09         1.86 o                         
  -3  14  12         47.45         47.77         5.61 o                         
  -2  14  12         12.65         15.96         2.57 o                         
  -1  14  12         63.35         60.83         4.52 o                         
   0  14  12         49.94         50.04         3.57 o                         
   1  14  12        101.06         97.60         8.41 o                         
   2  14  12        270.98        287.01        16.40 o                         
  -2  15  12        326.78        341.43        10.58 o                         
  -1  15  12          1.72         -1.04         2.44 o                         
   0  15  12         19.87         27.67         2.79 o                         
   1  15  12          1.02          0.67         1.71 o                         
  -1  16  12          7.08          7.10         2.47 o                         
   0  16  12        262.83        268.99        27.57 o                         
  -5   0  13          0.22          0.42         2.90 o                         
  -3   0  13        124.79        125.30         8.92 o                         
  -1   0  13        755.55        738.44        26.78 o                         
   1   0  13         20.93         22.01         1.71 o                         
   3   0  13        457.83        468.82         7.63 o                         
   5   0  13        241.47        238.19         7.27 o                         
  -5   1  13          4.30          3.12         1.96 o                         
  -4   1  13          0.21          0.19         1.80 o                         
  -3   1  13         72.46         70.00         4.55 o                         
  -2   1  13         79.15         76.27         2.93 o                         
  -1   1  13        249.70        249.10         9.15 o                         
   0   1  13        122.58        122.16         4.33 o                         
   1   1  13        428.98        443.06         5.42 o                         
   2   1  13        309.35        302.91         4.47 o                         
   3   1  13        414.68        436.41         5.63 o                         
   4   1  13        185.77        182.36         3.49 o                         
   5   1  13        224.80        220.53         4.46 o                         
  -5   2  13          0.00          0.18         1.79 o                         
  -4   2  13        399.68        410.54        15.67 o                         
  -3   2  13         20.55         23.80         3.00 o                         
  -2   2  13        303.59        316.61        13.38 o                         
  -1   2  13        133.42        123.67         5.93 o                         
   0   2  13        492.60        531.09         7.49 o                         
   1   2  13         24.42         26.41         1.49 o                         
   2   2  13        128.72        127.83         3.18 o                         
   3   2  13        522.57        527.84         5.60 o                         
   4   2  13        235.06        239.76         4.53 o                         
   5   2  13          9.06          9.14         1.23 o                         
  -5   3  13         74.19         86.07         7.89 o                         
  -4   3  13        263.82        258.15        10.26 o                         
  -3   3  13         12.84         13.73         1.73 o                         
  -2   3  13        104.41        107.98         4.94 o                         
  -1   3  13        186.99        168.21         7.98 o                         
   0   3  13        453.84        475.79         9.99 o                         
   1   3  13        213.70        224.89         4.54 o                         
   2   3  13       1181.79       1212.34        12.35 o                         
   3   3  13        101.49        105.87         3.33 o                         
   4   3  13          0.02         -0.42         1.04 o                         
   5   3  13        161.64        149.31         4.09 o                         
  -5   4  13        180.03        183.55        10.87 o                         
  -4   4  13          3.97          4.24         2.30 o                         
  -3   4  13         57.39         57.08         3.40 o                         
  -2   4  13         14.60         15.52         1.76 o                         
  -1   4  13       1179.54       1149.23        16.95 o                         
   0   4  13          2.32          0.63         1.29 o                         
   1   4  13          1.40          1.03         0.83 o                         
   2   4  13         87.36         90.45         2.90 o                         
   3   4  13        266.38        260.07         5.55 o                         
   4   4  13         45.62         53.52         2.31 o                         
   5   4  13        273.45        258.55         5.02 o                         
  -5   5  13         18.28         20.39         4.24 o                         
  -4   5  13        145.37        126.12         9.66 o                         
  -3   5  13          0.99          0.50         1.07 o                         
  -2   5  13          0.09          1.01         1.45 o                         
  -1   5  13        649.83        642.46        10.34 o                         
   0   5  13        301.27        287.73         7.81 o                         
   1   5  13         68.11         73.76         5.46 o                         
   2   5  13        272.82        291.44         6.12 o                         
   3   5  13         31.22         36.05         1.91 o                         
   4   5  13         17.93         14.61         1.61 o                         
  -5   6  13         18.10         15.95         3.41 o                         
  -4   6  13          0.29          1.38         2.58 o                         
  -3   6  13        186.07        173.53         9.86 o                         
  -2   6  13        147.31        138.05         5.16 o                         
  -1   6  13        144.56        151.34         5.41 o                         
   0   6  13        124.57        104.27         4.73 o                         
   1   6  13          5.02          4.22         1.21 o                         
   2   6  13        241.81        249.17         8.16 o                         
   3   6  13         40.40         37.82         2.58 o                         
   4   6  13        197.32        182.62         5.32 o                         
  -5   7  13         25.59         28.10         4.12 o                         
  -4   7  13         20.54         21.22         4.16 o                         
  -3   7  13        310.91        290.01        14.57 o                         
  -2   7  13         24.00         18.22         2.28 o                         
  -1   7  13        274.94        263.56         7.37 o                         
   0   7  13         25.50         20.99         2.24 o                         
   1   7  13        547.74        523.81        10.36 o                         
   2   7  13         22.14         19.49         1.81 o                         
   3   7  13        367.22        351.93        11.82 o                         
   4   7  13          0.24          1.05         1.17 o                         
  -5   8  13         34.02         30.26         5.10 o                         
  -4   8  13         32.68         38.56         5.54 o                         
  -3   8  13         99.69        108.89         7.18 o                         
  -2   8  13        435.40        437.86        10.39 o                         
  -1   8  13         58.72         59.95         3.24 o                         
   0   8  13         53.80         54.09         7.92 o                         
   1   8  13          0.18          2.68         1.26 o                         
   2   8  13         10.19          8.14         1.58 o                         
   3   8  13          7.30         10.75         1.54 o                         
   4   8  13        147.62        168.71        10.46 o                         
  -4   9  13          9.14          6.81         2.83 o                         
  -3   9  13          0.08          1.45         2.55 o                         
  -2   9  13         93.63        100.47         8.07 o                         
  -1   9  13         66.64         60.67         5.45 o                         
   0   9  13         77.28         80.94         8.15 o                         
   1   9  13        377.43        365.59        14.19 o                         
   2   9  13         10.66          6.19         1.97 o                         
   3   9  13        367.18        375.32        17.64 o                         
   4   9  13        198.27        220.70         8.44 o                         
  -4  10  13         63.46         73.86         8.06 o                         
  -3  10  13          6.58          0.88         3.47 o                         
  -2  10  13        481.11        448.40        18.67 o                         
  -1  10  13        463.59        453.41        10.52 o                         
   0  10  13        289.92        284.83         8.63 o                         
   1  10  13          0.75          0.68         1.24 o                         
   2  10  13         18.19         21.72         3.01 o                         
   3  10  13          0.66          0.48         1.95 o                         
  -4  11  13         60.72         54.54         6.13 o                         
  -3  11  13          0.10          1.14         4.44 o                         
  -2  11  13         31.85         25.63         2.79 o                         
  -1  11  13         33.23         33.81         3.03 o                         
   0  11  13        594.72        585.39        16.79 o                         
   1  11  13        167.21        184.03         6.72 o                         
   2  11  13         75.06         76.10         5.66 o                         
   3  11  13        143.79        146.85         8.21 o                         
  -3  12  13         91.58        108.29         8.86 o                         
  -2  12  13        215.78        194.75         7.00 o                         
  -1  12  13         48.70         57.66         3.90 o                         
   0  12  13         78.03         72.92         4.94 o                         
   1  12  13        102.58        101.75         4.75 o                         
   2  12  13         46.02         38.85         5.94 o                         
   3  12  13        138.85        155.24         7.98 o                         
  -3  13  13         54.21         59.24         7.01 o                         
  -2  13  13         12.61         10.49         2.41 o                         
  -1  13  13          5.01          8.87         2.04 o                         
   0  13  13         25.60         22.56         3.15 o                         
   1  13  13        147.49        144.58        15.76 o                         
   2  13  13        132.53        145.51        17.79 o                         
  -2  14  13        349.77        322.31         9.48 o                         
  -1  14  13          1.68         -0.17         1.81 o                         
   0  14  13         19.24         19.04         2.54 o                         
   1  14  13        172.18        166.12        17.19 o                         
   2  14  13          0.41          0.14         1.64 o                         
  -1  15  13        223.62        228.12         7.64 o                         
   0  15  13          0.94          0.82         2.28 o                         
  -4   0  14          0.44          1.17         3.23 o                         
  -2   0  14          3.11          3.46         1.87 o                         
   0   0  14         52.09         57.61         2.86 o                         
   2   0  14          6.44          5.40         1.28 o                         
   4   0  14        153.35        149.41         4.60 o                         
  -5   1  14        271.70        257.74        11.48 o                         
  -4   1  14          0.81          0.95         1.71 o                         
  -3   1  14        129.91        122.30         6.38 o                         
  -2   1  14         93.64         98.02         3.80 o                         
  -1   1  14        332.32        345.93        13.23 o                         
   0   1  14         28.63         34.52         1.63 o                         
   1   1  14         85.01         91.16         2.36 o                         
   2   1  14       1869.11       1965.98        11.94 o                         
   3   1  14        142.02        147.68         3.55 o                         
   4   1  14          6.99          7.43         0.98 o                         
  -5   2  14         32.70         42.34         5.76 o                         
  -4   2  14        148.20        144.90         7.04 o                         
  -3   2  14         21.76         20.83         2.52 o                         
  -2   2  14         34.26         40.95         2.43 o                         
  -1   2  14        352.21        339.14        15.21 o                         
   0   2  14         71.87         75.52         3.12 o                         
   1   2  14        410.58        433.37         5.53 o                         
   2   2  14        684.12        722.14         7.64 o                         
   3   2  14        422.94        433.20         7.36 o                         
   4   2  14        121.53        116.82         3.18 o                         
  -5   3  14        131.60        130.18        11.26 o                         
  -4   3  14        278.27        266.01        13.09 o                         
  -3   3  14          8.52         10.53         1.44 o                         
  -2   3  14         53.65         54.75         3.14 o                         
  -1   3  14        189.51        195.38        12.05 o                         
   0   3  14        220.26        222.77         5.84 o                         
   1   3  14        349.85        366.93         8.21 o                         
   2   3  14          1.13          1.58         0.96 o                         
   3   3  14          7.49          7.05         1.07 o                         
   4   3  14         63.39         63.45         2.45 o                         
  -5   4  14          1.29          1.11         2.96 o                         
  -4   4  14         21.21         12.15         3.86 o                         
  -3   4  14          7.96          8.15         1.61 o                         
  -2   4  14        448.63        454.97        10.02 o                         
  -1   4  14         72.05         69.49         3.59 o                         
   0   4  14         18.37         18.16         2.11 o                         
   1   4  14          1.39          1.21         1.04 o                         
   2   4  14        274.39        277.20         5.61 o                         
   3   4  14          6.56          6.00         1.28 o                         
   4   4  14        146.03        142.36         3.51 o                         
  -5   5  14         14.12          6.01         3.66 o                         
  -4   5  14          0.01         -1.75         3.24 o                         
  -3   5  14       1126.35       1124.57        40.41 o                         
  -2   5  14        114.10        114.18        10.32 o                         
  -1   5  14          6.13          4.51         1.33 o                         
   0   5  14         93.12         94.32         4.99 o                         
   1   5  14         29.94         32.90         2.16 o                         
   2   5  14         45.60         44.47         2.48 o                         
   3   5  14          6.21          4.34         1.07 o                         
   4   5  14         47.52         41.89         2.35 o                         
  -5   6  14        111.77        128.05         8.34 o                         
  -4   6  14        340.54        312.59        14.92 o                         
  -3   6  14         76.36         68.62         4.17 o                         
  -2   6  14         11.66          8.55         1.98 o                         
  -1   6  14        219.13        215.81         7.15 o                         
   0   6  14          0.41          0.17         1.28 o                         
   1   6  14          5.82          2.90         2.06 o                         
   2   6  14          1.77          1.51         1.07 o                         
   3   6  14        155.95        154.58         8.15 o                         
   4   6  14          3.20          2.56         1.50 o                         
  -4   7  14         42.99         54.65         6.11 o                         
  -3   7  14         28.43         25.76         4.20 o                         
  -2   7  14        238.86        228.45         8.60 o                         
  -1   7  14         15.33         16.41         1.82 o                         
   0   7  14        346.41        348.42         8.90 o                         
   1   7  14         68.92         58.66         4.06 o                         
   2   7  14          5.42          5.06         1.70 o                         
   3   7  14         26.08         22.41         2.04 o                         
   4   7  14          1.78          2.15         1.28 o                         
  -4   8  14          1.34          0.51         3.29 o                         
  -3   8  14         46.67         39.62         4.89 o                         
  -2   8  14        221.38        223.30         9.17 o                         
  -1   8  14        134.09        117.45         5.27 o                         
   0   8  14         20.13         17.57         2.10 o                         
   1   8  14        289.94        303.29        14.12 o                         
   2   8  14        634.28        644.82        15.40 o                         
   3   8  14         29.35         26.14         5.50 o                         
   4   8  14         48.19         48.35         6.16 o                         
  -4   9  14        336.30        344.82        18.17 o                         
  -3   9  14        113.58        123.05         8.86 o                         
  -2   9  14         12.64          8.21         2.34 o                         
  -1   9  14        306.79        303.62        11.40 o                         
   0   9  14          1.77          2.35         1.49 o                         
   1   9  14         59.83         49.52         3.41 o                         
   2   9  14         55.70         47.50         4.62 o                         
   3   9  14        347.40        329.46        38.18 o                         
  -4  10  14          1.38          2.52         2.92 o                         
  -3  10  14          5.04          5.92         2.99 o                         
  -2  10  14          3.72          2.53         1.67 o                         
  -1  10  14         17.62         22.08         2.32 o                         
   0  10  14         16.37         17.22         2.98 o                         
   1  10  14        216.66        222.52         6.89 o                         
   2  10  14         30.00         31.78         2.91 o                         
   3  10  14         25.18         26.29         2.44 o                         
  -3  11  14        131.58        118.43         9.08 o                         
  -2  11  14         40.34         35.68         3.39 o                         
  -1  11  14         42.30         46.51         5.57 o                         
   0  11  14         24.82         19.95         3.12 o                         
   1  11  14         23.17         21.59         2.68 o                         
   2  11  14          2.86          2.55         1.72 o                         
   3  11  14          1.84          2.98         2.13 o                         
  -3  12  14          5.08          5.73         3.02 o                         
  -2  12  14         27.08         29.39         3.53 o                         
  -1  12  14         33.89         33.84         3.27 o                         
   0  12  14         52.12         49.93         3.68 o                         
   1  12  14          4.55          3.15         2.38 o                         
   2  12  14         66.84         64.85         4.00 o                         
  -2  13  14          9.95          5.52         1.90 o                         
  -1  13  14         86.79         80.79         4.89 o                         
   0  13  14          2.89          5.80         2.35 o                         
   1  13  14          1.99          3.78         2.17 o                         
  -1  14  14          1.33          3.35         1.77 o                         
   0  14  14        732.01        708.69        22.56 o                         
  -5   0  15         26.72         21.89         3.81 o                         
  -3   0  15        199.90        173.73        11.94 o                         
  -1   0  15       1173.72       1232.03        34.32 o                         
   1   0  15       1647.28       1847.07        15.97 o                         
   3   0  15         56.75         58.19         2.77 o                         
  -5   1  15          1.87         -0.03         3.80 o                         
  -4   1  15        167.01        166.92         8.21 o                         
  -3   1  15         56.75         48.45         5.96 o                         
  -2   1  15          7.76          8.78         1.38 o                         
  -1   1  15        116.57        113.58         4.53 o                         
   0   1  15         67.24         69.72         2.94 o                         
   1   1  15          7.64          8.26         0.92 o                         
   2   1  15       1573.08       1663.85        10.93 o                         
   3   1  15          3.88          5.78         0.91 o                         
   4   1  15         37.96         41.57         1.91 o                         
  -5   2  15         47.38         44.49         6.70 o                         
  -4   2  15        160.24        172.42         7.19 o                         
  -3   2  15         96.53         97.66         5.85 o                         
  -2   2  15         46.73         54.12         3.15 o                         
  -1   2  15         10.38         14.26         1.40 o                         
   0   2  15        101.83        102.11         3.32 o                         
   1   2  15         46.77         50.88         2.18 o                         
   2   2  15         91.05         91.36         2.49 o                         
   3   2  15          0.62          0.75         0.88 o                         
   4   2  15        213.89        189.28         5.94 o                         
  -5   3  15         23.04         27.31         5.22 o                         
  -4   3  15         18.57         15.92         3.32 o                         
  -3   3  15         35.12         32.78         3.38 o                         
  -2   3  15         94.55         98.28         4.09 o                         
  -1   3  15         35.01         38.40         2.20 o                         
   0   3  15         39.78         34.84         2.01 o                         
   1   3  15        397.39        413.42         6.29 o                         
   2   3  15        699.19        731.04         9.24 o                         
   3   3  15         21.55         21.01         1.46 o                         
   4   3  15          3.71          3.80         0.96 o                         
  -4   4  15          0.85          4.08         3.41 o                         
  -3   4  15        158.94        148.11         5.88 o                         
  -2   4  15        149.87        146.12         7.34 o                         
  -1   4  15        178.25        186.78         7.51 o                         
   0   4  15         26.69         24.41         2.00 o                         
   1   4  15          0.21         -0.15         1.09 o                         
   2   4  15        175.37        184.45         4.96 o                         
   3   4  15          2.51          3.25         0.98 o                         
   4   4  15         24.12         21.91         1.70 o                         
  -4   5  15          4.40          2.05         3.74 o                         
  -3   5  15        212.31        214.06         7.48 o                         
  -2   5  15         36.02         34.05         2.81 o                         
  -1   5  15         81.56         76.64         4.18 o                         
   0   5  15        221.68        230.57         8.16 o                         
   1   5  15         92.35         91.80         4.58 o                         
   2   5  15         70.50         71.27         3.70 o                         
   3   5  15        164.91        181.42        15.74 o                         
   4   5  15        439.97        461.60         9.97 o                         
  -4   6  15          5.77          6.81         4.06 o                         
  -3   6  15         89.86         80.56         4.26 o                         
  -2   6  15        236.01        243.94        13.72 o                         
  -1   6  15         28.84         26.57         2.34 o                         
   0   6  15         99.80         99.22         5.26 o                         
   1   6  15         54.29         51.07         5.38 o                         
   2   6  15          5.89          5.67         1.64 o                         
   3   6  15         33.78         29.27         2.61 o                         
  -4   7  15        377.30        361.82        19.62 o                         
  -3   7  15        161.49        138.90         6.19 o                         
  -2   7  15        218.96        205.85         8.63 o                         
  -1   7  15         15.05         18.13         3.31 o                         
   0   7  15          4.05          4.80         1.90 o                         
   1   7  15         24.30         32.63         5.00 o                         
   2   7  15        819.11        853.12        82.60 o                         
   3   7  15          4.53          3.29         2.50 o                         
  -4   8  15        272.35        253.58        12.09 o                         
  -3   8  15          1.54          1.50         2.27 o                         
  -2   8  15        283.68        266.01         9.85 o                         
  -1   8  15        673.44        668.61        26.51 o                         
   0   8  15        209.53        208.79         9.17 o                         
   1   8  15         18.05         12.48         2.51 o                         
   2   8  15         10.35         10.41         1.93 o                         
   3   8  15        123.23        130.18        13.97 o                         
  -3   9  15          0.34          0.75         3.39 o                         
  -2   9  15         37.98         36.41         5.19 o                         
  -1   9  15         44.75         41.74         3.85 o                         
   0   9  15        172.19        183.65         7.08 o                         
   1   9  15        134.42        132.67         5.90 o                         
   2   9  15         95.27        111.14         7.97 o                         
   3   9  15          2.87          6.37         1.88 o                         
  -3  10  15         88.33         91.53         8.89 o                         
  -2  10  15        145.76        148.34        10.07 o                         
  -1  10  15          7.00          8.39         1.86 o                         
   0  10  15         89.89         89.26         4.96 o                         
   1  10  15         42.05         50.46         3.70 o                         
   2  10  15         17.52         17.68         2.13 o                         
  -3  11  15         92.66        101.79         8.67 o                         
  -2  11  15          8.05          5.75         1.78 o                         
  -1  11  15         55.05         59.04         4.43 o                         
   0  11  15         18.96         16.04         2.19 o                         
   1  11  15        303.35        303.27         9.18 o                         
   2  11  15          3.33          2.74         1.70 o                         
  -2  12  15         42.91         42.80         4.10 o                         
  -1  12  15         24.68         25.57         2.73 o                         
   0  12  15         88.16         84.22         5.07 o                         
   1  12  15         21.25         20.88         2.88 o                         
  -1  13  15         50.52         43.88         3.50 o                         
   0  13  15         48.31         40.44         3.60 o                         
  -4   0  16        250.17        237.00        11.41 o                         
  -2   0  16        512.03        488.67        17.42 o                         
   0   0  16          0.22         -0.79         1.99 o                         
   2   0  16         96.02         91.97         3.82 o                         
  -4   1  16        264.66        257.71         9.75 o                         
  -3   1  16          4.87          6.72         2.03 o                         
  -2   1  16        519.68        498.39        15.47 o                         
  -1   1  16          1.35          0.96         1.26 o                         
   0   1  16         26.15         27.56         1.78 o                         
   1   1  16         39.62         42.48         2.07 o                         
   2   1  16          1.20          0.30         0.78 o                         
   3   1  16         37.50         36.28         1.60 o                         
  -4   2  16         63.89         56.33         6.02 o                         
  -3   2  16         17.52         14.64         2.43 o                         
  -2   2  16         27.40         27.00         3.05 o                         
  -1   2  16         28.72         33.06         2.41 o                         
   0   2  16         14.34         18.60         2.56 o                         
   1   2  16        415.30        443.80         8.49 o                         
   2   2  16        313.65        317.22         6.08 o                         
   3   2  16         56.45         60.81         2.46 o                         
  -4   3  16         68.72         58.75         7.57 o                         
  -3   3  16          4.99          1.87         1.69 o                         
  -2   3  16          3.68          3.71         1.44 o                         
  -1   3  16        215.14        234.26         8.00 o                         
   0   3  16        133.15        138.99         5.04 o                         
   1   3  16         58.61         55.12         2.63 o                         
   2   3  16         60.04         60.15         2.75 o                         
   3   3  16         33.95         35.83         1.96 o                         
  -4   4  16         28.53         27.15         4.15 o                         
  -3   4  16          1.74          1.24         1.30 o                         
  -2   4  16        144.50        146.38         8.75 o                         
  -1   4  16          3.23          4.38         1.38 o                         
   0   4  16         47.57         46.35         2.33 o                         
   1   4  16          1.36          0.92         1.40 o                         
   2   4  16        277.18        285.62         9.55 o                         
   3   4  16          0.46          0.22         1.03 o                         
  -4   5  16         21.03         16.37         3.68 o                         
  -3   5  16         20.49         25.11         2.52 o                         
  -2   5  16        124.13        142.52         9.87 o                         
  -1   5  16        128.81        128.60         8.29 o                         
   0   5  16          5.19          2.84         1.44 o                         
   1   5  16        349.34        358.25        21.63 o                         
   2   5  16          1.15         -0.13         1.52 o                         
   3   5  16         45.75         45.57         3.16 o                         
  -4   6  16         37.44         25.79         3.81 o                         
  -3   6  16          0.17          1.56         2.96 o                         
  -2   6  16        185.93        179.30         6.46 o                         
  -1   6  16         31.76         31.80         2.77 o                         
   0   6  16          6.38          4.57         1.76 o                         
   1   6  16        360.96        373.33         7.66 o                         
   2   6  16        102.59         88.03         4.52 o                         
   3   6  16        340.99        352.75        38.13 o                         
  -3   7  16        116.23        109.87         7.71 o                         
  -2   7  16        568.33        554.25        20.62 o                         
  -1   7  16         22.78         21.83         2.60 o                         
   0   7  16         75.84         66.51         8.84 o                         
   1   7  16          1.35          1.19         1.35 o                         
   2   7  16         47.08         44.78         3.39 o                         
   3   7  16        229.44        218.54        22.87 o                         
  -3   8  16          9.70         10.48         3.83 o                         
  -2   8  16        194.34        179.49        11.72 o                         
  -1   8  16        380.86        385.83        10.72 o                         
   0   8  16         50.15         57.02         4.20 o                         
   1   8  16        127.47        136.00        11.67 o                         
   2   8  16         18.46         20.72         3.22 o                         
  -3   9  16         40.46         37.79         5.50 o                         
  -2   9  16          8.52          7.92         2.49 o                         
  -1   9  16         13.81         19.33         3.29 o                         
   0   9  16          3.06          2.29         1.83 o                         
   1   9  16         12.86         13.50         2.26 o                         
   2   9  16         58.17         53.18         3.30 o                         
  -2  10  16         15.24         13.70         2.41 o                         
  -1  10  16         12.71         15.25         2.60 o                         
   0  10  16         15.35         13.45         2.54 o                         
   1  10  16         96.78         93.85         6.22 o                         
   2  10  16          2.23          2.94         2.14 o                         
  -2  11  16         14.04         13.48         2.44 o                         
  -1  11  16          0.80          0.72         1.93 o                         
   0  11  16          1.69          1.14         2.43 o                         
   1  11  16        156.37        157.35         7.35 o                         
   0  12  16        120.13        130.62         7.67 o                         
  -3   0  17         25.24         16.66         5.53 o                         
  -1   0  17        768.06        809.95        20.69 o                         
   1   0  17        289.96        334.26        12.18 o                         
   3   0  17         69.65         59.96         3.72 o                         
  -4   1  17          1.18         -0.25         2.84 o                         
  -3   1  17          0.97         -0.25         1.69 o                         
  -2   1  17         55.22         62.38         4.72 o                         
  -1   1  17        123.59        133.63         8.27 o                         
   0   1  17          4.59          7.40         1.59 o                         
   1   1  17       1407.98       1543.62        19.56 o                         
   2   1  17          0.04         -0.65         1.46 o                         
   3   1  17        139.45        144.26         5.76 o                         
  -4   2  17         40.99         52.56         5.99 o                         
  -3   2  17         41.89         36.46         3.73 o                         
  -2   2  17         17.19         23.62         1.96 o                         
  -1   2  17         13.46         17.97         1.81 o                         
   0   2  17         34.93         41.47         2.85 o                         
   1   2  17        123.44        146.76         7.30 o                         
   2   2  17         32.85         27.59         2.47 o                         
   3   2  17         10.91          8.45         1.50 o                         
  -4   3  17         46.15         42.34         5.15 o                         
  -3   3  17          8.29          6.47         3.09 o                         
  -2   3  17          2.68          2.32         1.36 o                         
  -1   3  17         16.43         17.61         1.97 o                         
   0   3  17         33.45         32.66         2.54 o                         
   1   3  17         48.61         47.53         4.86 o                         
   2   3  17        113.82        121.26         5.28 o                         
   3   3  17        145.70        147.03         4.74 o                         
  -3   4  17         16.47         23.33         3.90 o                         
  -2   4  17          5.31          8.15         1.85 o                         
  -1   4  17        200.34        222.41         6.97 o                         
   0   4  17         18.23         16.86         2.09 o                         
   1   4  17          4.80          5.75         2.57 o                         
   2   4  17         16.34         14.21         1.76 o                         
   3   4  17          0.00          0.15         1.25 o                         
  -3   5  17         82.35         81.68         7.25 o                         
  -2   5  17         24.34         27.86         2.74 o                         
  -1   5  17          0.93          0.53         1.36 o                         
   0   5  17         77.99         88.68         5.68 o                         
   1   5  17        172.07        176.47         9.20 o                         
   2   5  17        176.78        172.50        10.90 o                         
  -3   6  17         72.22         63.01         6.89 o                         
  -2   6  17        107.37        115.20        11.72 o                         
  -1   6  17          3.94          2.04         3.23 o                         
   0   6  17        330.22        336.60         8.80 o                         
   1   6  17         18.66         20.37         2.11 o                         
   2   6  17         39.09         34.55         5.49 o                         
  -3   7  17        390.55        367.29        15.58 o                         
  -2   7  17         35.28         40.17         3.05 o                         
  -1   7  17          0.19          1.94         2.46 o                         
   0   7  17          0.63          0.31         2.07 o                         
   1   7  17        442.59        450.45        15.18 o                         
   2   7  17        236.66        227.57        21.06 o                         
  -2   8  17         84.50         74.83         8.83 o                         
  -1   8  17         77.52         88.21         6.71 o                         
   0   8  17         27.24         27.40         4.39 o                         
   1   8  17          9.39          4.45         1.53 o                         
   2   8  17         37.32         37.36         6.18 o                         
  -2   9  17        131.20        118.13         9.12 o                         
  -1   9  17         60.66         60.08         4.72 o                         
   0   9  17         85.04         76.18         6.86 o                         
   1   9  17         30.66         63.93        25.16 o                         
  -1  10  17         42.51         35.06         3.53 o                         
   0  10  17         23.31         25.19         2.78 o                         
  -2   0  18          1.03         -0.21         1.76 o                         
   0   0  18        183.81        206.19         7.42 o                         
   2   0  18        450.05        465.03        19.60 o                         
  -3   1  18          3.74          1.97         1.74 o                         
  -2   1  18         45.04         51.23         4.20 o                         
  -1   1  18        210.16        220.23        10.48 o                         
   0   1  18         75.48         87.92         4.29 o                         
   1   1  18          0.29          1.64         1.80 o                         
   2   1  18        161.53        163.15         9.09 o                         
  -3   2  18          9.02          8.31         2.80 o                         
  -2   2  18         68.58         66.21         4.39 o                         
  -1   2  18         14.05         14.26         1.73 o                         
   0   2  18         97.92        114.43         5.09 o                         
   1   2  18         28.47         24.05         2.91 o                         
   2   2  18         87.59         94.37         6.41 o                         
  -3   3  18         52.25         55.90         6.20 o                         
  -2   3  18        297.45        319.40        12.84 o                         
  -1   3  18        141.53        151.79         5.21 o                         
   0   3  18          4.99          4.48         1.69 o                         
   1   3  18        346.18        375.00        13.16 o                         
   2   3  18          1.92          1.61         2.86 o                         
  -3   4  18         97.66         92.17         7.90 o                         
  -2   4  18          2.45          2.60         1.52 o                         
  -1   4  18          0.00          0.71         1.39 o                         
   0   4  18        500.08        574.37        10.06 o                         
   1   4  18         38.14         44.19         3.53 o                         
   2   4  18         47.05         57.40         4.53 o                         
  -2   5  18        101.43        111.37         6.16 o                         
  -1   5  18          3.36          1.89         2.00 o                         
   0   5  18         14.31         10.37         1.65 o                         
   1   5  18          0.24          1.41         2.02 o                         
   2   5  18          0.25          2.47         3.03 o                         
  -2   6  18         65.11         69.12         4.09 o                         
  -1   6  18         20.43         21.54         4.08 o                         
   0   6  18          5.35          2.50         2.43 o                         
   1   6  18        220.42        257.47        15.42 o                         
  -2   7  18          0.23         -0.71         2.03 o                         
  -1   7  18         48.42         41.92         6.00 o                         
   0   7  18         27.88         32.90         5.33 o                         
   1   7  18         27.38         28.61         5.60 o                         
  -1   8  18         23.72         18.78         3.83 o                         
   0   8  18         85.17         87.47         6.64 o                         
  -1   0  19         42.79         51.98         5.63 o                         
   1   0  19        115.53        116.74         7.06 o                         
  -2   1  19         13.63         11.34         2.15 o                         
  -1   1  19          5.58          4.34         1.94 o                         
   0   1  19         56.63         59.67         4.63 o                         
   1   1  19         41.36         48.87         5.36 o                         
  -2   2  19        167.45        168.34         8.08 o                         
  -1   2  19          2.81          3.12         1.28 o                         
   0   2  19         13.18         11.34         1.98 o                         
   1   2  19          0.03         -0.21         1.44 o                         
  -2   3  19          0.29          0.76         1.65 o                         
  -1   3  19         16.96         16.31         1.82 o                         
   0   3  19         52.30         60.66         3.33 o                         
   1   3  19         84.24         90.23        10.02 o                         
  -1   4  19         63.48         75.37         5.81 o                         
   0   4  19          3.45          3.43         1.60 o                         
   1   4  19        712.32        745.62        33.75 o                         
  -1   5  19          5.24          5.10         2.27 o                         
   0   5  19        292.86        303.10         8.92 o                         
                                                                                
