# Supplementary material for: Different weak inter­actions in the crystals of three isomeric (E)-N-methyl-N′-(nitro­benzyl­idene)-2-(thio­phen-2-yl)acetohydrazides
Source: Acta Crystallogr E Crystallogr Commun. 2016 Nov 1;72(Pt 12):1677–82. doi: 10.1107/S2056989016016856 (PMC5137586; doi:10.1107/S2056989016016856)
Supplement: Supplementary file 4 [file e-72-01677-IIIsup4.hkl]

data_III                                                                        
_shelx_title '  606  JIM'                                                       
_shelx_refln_list_code          4                                               
_shelx_F_calc_maximum      114.12                                               
_exptl_crystal_F_000       632.00                                               
_reflns_d_resolution_high  0.7700                                               
                                                                                
loop_                                                                           
 _space_group_symop_operation_xyz                                               
 'x, y, z'                                                                      
 '-x, -y, -z'                                                                   
                                                                                
_cell_length_a     6.1893                                                       
_cell_length_b    12.9177                                                       
_cell_length_c    17.3828                                                       
_cell_angle_alpha  93.995                                                       
_cell_angle_beta   90.386                                                       
_cell_angle_gamma  95.963                                                       
                                                                                
_shelx_F_squared_multiplier     1.000                                           
                                                                                
loop_                                                                           
 _refln_index_h                                                                 
 _refln_index_k                                                                 
 _refln_index_l                                                                 
 _refln_F_squared_calc                                                          
 _refln_F_squared_meas                                                          
 _refln_F_squared_sigma                                                         
 _refln_observed_status                                                         
   1   0   0       1090.75        911.17        40.01 o                         
   2   0   0         61.07         37.87         1.20 o                         
   3   0   0        823.24        782.71        25.58 o                         
   4   0   0        257.73        225.12         7.41 o                         
   5   0   0        121.68        110.97         4.51 o                         
   6   0   0         39.82         44.29         6.82 o                         
   7   0   0         41.13         67.26        20.04 o                         
  -8   1   0         37.76         20.75        13.68 o                         
  -7   1   0          6.16          5.35         4.41 o                         
  -6   1   0         13.15         10.99         2.51 o                         
  -5   1   0          5.41          6.60         1.10 o                         
  -4   1   0         25.23         24.41         1.57 o                         
  -3   1   0       1419.31       1269.55        55.28 o                         
  -2   1   0          0.14          2.03         0.64 o                         
  -1   1   0          0.11          0.74         0.61 o                         
   1   1   0          0.50          1.74         0.37 o                         
   2   1   0          0.01          0.09         0.39 o                         
   3   1   0        240.94        210.17         8.00 o                         
   4   1   0        579.17        546.89        18.23 o                         
   5   1   0         26.66         26.15         2.61 o                         
   6   1   0         84.64         68.60         8.46 o                         
   7   1   0        330.26        259.28        29.28 o                         
  -8   2   0         57.49         59.46        19.90 o                         
  -7   2   0         30.46         48.58         7.96 o                         
  -6   2   0        533.54        626.49        40.95 o                         
  -5   2   0       1616.58       1509.75        78.20 o                         
  -4   2   0        403.65        426.66        15.55 o                         
  -3   2   0       1894.04       1914.25        93.12 o                         
  -2   2   0        407.41        279.82         9.22 o                         
  -1   2   0       6017.28       4658.69       472.38 o                         
   0   2   0        630.38        621.26        31.63 o                         
   1   2   0       7274.75       7123.11       553.31 o                         
   2   2   0          1.06          0.44         0.51 o                         
   3   2   0        555.05        564.28        20.59 o                         
   4   2   0        585.33        600.11        20.87 o                         
   5   2   0        824.16        779.69        47.99 o                         
   6   2   0          9.28          8.99         3.80 o                         
   7   2   0        371.65        321.48        32.69 o                         
  -8   3   0         52.24         67.91        15.21 o                         
  -7   3   0         33.95         50.40        11.14 o                         
  -6   3   0         62.21         55.76         8.87 o                         
  -5   3   0        112.82        101.63         4.45 o                         
  -4   3   0        480.94        498.72        22.41 o                         
  -3   3   0        218.68        209.49         8.28 o                         
  -2   3   0        278.35        218.21         7.38 o                         
  -1   3   0       2675.66       2303.02       104.30 o                         
   0   3   0       1158.48       1073.48        39.06 o                         
   1   3   0       2649.98       2750.40       123.75 o                         
   2   3   0        877.43        782.82        24.38 o                         
   3   3   0        284.46        301.58         8.62 o                         
   4   3   0        483.75        469.26        28.12 o                         
   5   3   0         33.70         25.71         3.30 o                         
   6   3   0         20.29         16.81         2.75 o                         
   7   3   0         59.88         23.60        17.51 o                         
  -7   4   0          1.47          0.24         4.24 o                         
  -6   4   0        198.74        159.73        29.00 o                         
  -5   4   0          4.49          4.95         2.04 o                         
  -4   4   0        125.18        145.24         7.07 o                         
  -3   4   0       1213.95       1314.31        75.96 o                         
  -2   4   0       2974.35       2672.67       157.67 o                         
  -1   4   0         71.64         79.30         3.92 o                         
   0   4   0        347.35        355.21        15.09 o                         
   1   4   0       2364.29       2504.85       102.59 o                         
   2   4   0        563.22        543.97        23.39 o                         
   3   4   0         50.66         56.51         2.06 o                         
   4   4   0       1515.42       1493.48        86.07 o                         
   5   4   0          0.20          1.27         1.63 o                         
   6   4   0         77.20         83.99         8.90 o                         
   7   4   0          8.01         -5.42         8.19 o                         
  -7   5   0          3.07          7.19         6.84 o                         
  -6   5   0         36.68         41.11        10.46 o                         
  -5   5   0          9.13         11.52         3.27 o                         
  -4   5   0        297.53        277.08        13.50 o                         
  -3   5   0        928.65        985.71        46.75 o                         
  -2   5   0       7270.60       7291.36       594.07 o                         
  -1   5   0       3596.55       3301.10       152.01 o                         
   0   5   0        125.34        121.28         4.40 o                         
   1   5   0          5.20          3.21         0.68 o                         
   2   5   0        542.01        532.34        17.58 o                         
   3   5   0         71.72         61.62         5.28 o                         
   4   5   0         59.20         60.49         5.35 o                         
   5   5   0        254.29        282.73        27.12 o                         
   6   5   0        447.65        513.23        40.90 o                         
   7   5   0         19.38         11.38        10.73 o                         
  -7   6   0          0.42          3.95         6.31 o                         
  -6   6   0        135.44        143.19        11.13 o                         
  -5   6   0        137.70        128.17         9.89 o                         
  -4   6   0         46.62         31.44         4.67 o                         
  -3   6   0       1067.34       1109.29        83.06 o                         
  -2   6   0        740.55        766.01        27.48 o                         
  -1   6   0        449.64        480.27        20.05 o                         
   0   6   0         99.10        111.30         5.00 o                         
   1   6   0        608.21        568.60        15.96 o                         
   2   6   0         34.08         38.66         2.17 o                         
   3   6   0        394.39        412.71        19.37 o                         
   4   6   0          4.54          5.92         1.88 o                         
   5   6   0          9.35          9.54         2.95 o                         
   6   6   0          0.02         -0.41         3.42 o                         
   7   6   0         17.99         19.93        16.68 o                         
  -7   7   0          0.40          4.01         4.54 o                         
  -6   7   0         68.42        109.59        12.85 o                         
  -5   7   0        578.69        583.91        55.77 o                         
  -4   7   0         80.90         74.59         7.59 o                         
  -3   7   0        783.53        730.30        38.72 o                         
  -2   7   0        412.43        364.20        13.32 o                         
  -1   7   0         18.28         21.05         2.63 o                         
   0   7   0        627.63        650.76        20.87 o                         
   1   7   0       1641.35       1632.97        59.62 o                         
   2   7   0        202.78        205.73        12.14 o                         
   3   7   0        154.78        160.64         7.27 o                         
   4   7   0        567.97        611.88        30.13 o                         
   5   7   0          7.84         11.01         2.79 o                         
   6   7   0          4.46          8.75         3.95 o                         
  -7   8   0         19.04         24.41         7.66 o                         
  -6   8   0         14.43         12.62         4.66 o                         
  -5   8   0        184.47        161.81         8.57 o                         
  -4   8   0          9.56         10.50         2.40 o                         
  -3   8   0        517.22        455.14        28.94 o                         
  -2   8   0        145.40        171.76         6.62 o                         
  -1   8   0        848.51        898.86        35.68 o                         
   0   8   0          5.62          5.20         1.01 o                         
   1   8   0          6.10          6.04         0.99 o                         
   2   8   0         68.68         70.78         5.53 o                         
   3   8   0         44.35         48.85         3.67 o                         
   4   8   0          1.24          2.92         1.61 o                         
   5   8   0        496.61        477.13        30.37 o                         
   6   8   0          0.48          3.95         3.59 o                         
  -7   9   0        179.28        224.60        31.42 o                         
  -6   9   0         15.40         22.40         5.31 o                         
  -5   9   0          0.18          0.08         1.41 o                         
  -4   9   0        101.78         74.22         7.81 o                         
  -3   9   0        403.62        358.54        22.58 o                         
  -2   9   0         12.58         13.15         1.95 o                         
  -1   9   0          8.38         10.39         1.53 o                         
   0   9   0        132.19        142.27         7.12 o                         
   1   9   0         99.11        121.60         5.53 o                         
   2   9   0        148.11        148.89         8.79 o                         
   3   9   0          0.75         -1.10         1.10 o                         
   4   9   0          0.18          1.81         2.71 o                         
   5   9   0          3.42          1.34         2.66 o                         
   6   9   0         25.55         26.05        14.38 o                         
  -6  10   0         17.85         16.76         5.18 o                         
  -5  10   0         80.49         77.42         5.80 o                         
  -4  10   0        620.01        497.86        26.19 o                         
  -3  10   0         23.34         23.48         5.13 o                         
  -2  10   0         48.50         50.15         4.37 o                         
  -1  10   0         47.69         52.99         3.46 o                         
   0  10   0         31.47         35.65         2.17 o                         
   1  10   0        419.05        419.50        24.82 o                         
   2  10   0         17.57         13.23         2.71 o                         
   3  10   0          2.86          1.65         2.40 o                         
   4  10   0         12.17         15.16         3.72 o                         
   5  10   0         57.74         52.87         7.45 o                         
  -6  11   0          0.05         -4.12         4.77 o                         
  -5  11   0          4.83          5.06         3.43 o                         
  -4  11   0          1.80          3.45         1.86 o                         
  -3  11   0         60.41         57.96         5.57 o                         
  -2  11   0         23.72         24.42         3.35 o                         
  -1  11   0        116.57        102.74         7.09 o                         
   0  11   0         86.32         80.01         7.11 o                         
   1  11   0         59.35         75.09         7.10 o                         
   2  11   0          0.49          1.39         2.31 o                         
   3  11   0         68.08         76.75         8.24 o                         
   4  11   0          8.48          7.84         2.98 o                         
   5  11   0          5.63          8.43         6.42 o                         
  -6  12   0         22.29         14.42         6.16 o                         
  -5  12   0          0.31          1.13         3.39 o                         
  -4  12   0        157.87        158.55        14.69 o                         
  -3  12   0         72.36         72.17         6.52 o                         
  -2  12   0         27.75         26.95         3.38 o                         
  -1  12   0        129.94        137.54         8.87 o                         
   0  12   0        368.95        351.54        16.42 o                         
   1  12   0         93.43         94.96         8.89 o                         
   2  12   0         32.86         31.26         7.21 o                         
   3  12   0        142.40        133.84        10.32 o                         
   4  12   0          0.88          3.04         3.14 o                         
  -5  13   0        158.52        176.20        19.22 o                         
  -4  13   0         50.49         58.51         5.72 o                         
  -3  13   0          3.57          2.19         2.30 o                         
  -2  13   0        187.30        190.04        11.01 o                         
  -1  13   0          2.06         -0.28         1.47 o                         
   0  13   0         10.92          9.79         2.57 o                         
   1  13   0          9.81         12.36         3.98 o                         
   2  13   0          0.05         -0.49         2.50 o                         
   3  13   0        113.70        113.42        10.67 o                         
   4  13   0          8.95         11.86         4.34 o                         
  -5  14   0         95.45        101.20        13.47 o                         
  -4  14   0         53.12         63.86         6.94 o                         
  -3  14   0         12.09         10.90         3.72 o                         
  -2  14   0          7.28          6.50         2.94 o                         
  -1  14   0        462.10        431.08        22.47 o                         
   0  14   0        137.81        130.15         8.13 o                         
   1  14   0          1.40         -0.24         2.40 o                         
   2  14   0        154.85        139.88        12.00 o                         
   3  14   0         25.73         18.26         5.42 o                         
  -4  15   0         61.43         65.95        13.41 o                         
  -3  15   0          0.45          4.41         3.22 o                         
  -2  15   0        269.68        242.41        16.30 o                         
  -1  15   0          9.47          8.27         2.41 o                         
   0  15   0         12.12         13.64         4.35 o                         
   1  15   0        104.84         81.49         7.64 o                         
   2  15   0        169.68        134.71        11.47 o                         
  -3  16   0          3.04          7.22         4.36 o                         
  -2  16   0         78.28         68.32         7.18 o                         
  -1  16   0          1.53          7.72         4.44 o                         
   0  16   0        117.94        107.39        12.52 o                         
   1  16   0          0.03          5.16         3.74 o                         
  -1 -16   1         48.61         53.23         6.65 o                         
   0 -16   1          5.51          9.49         4.33 o                         
   1 -16   1         22.32         25.49         5.53 o                         
   2 -16   1         20.72         14.39         4.29 o                         
   3 -16   1         15.77         16.25         4.70 o                         
  -2 -15   1        113.00        102.70        16.27 o                         
  -1 -15   1         49.71         49.05        10.80 o                         
   0 -15   1         74.57         66.20         7.00 o                         
   1 -15   1        124.56        120.85         8.81 o                         
   2 -15   1         33.56         29.63         5.29 o                         
   3 -15   1        105.31        125.09        10.11 o                         
   4 -15   1         88.33         87.82         9.49 o                         
  -3 -14   1         25.53         16.86         4.88 o                         
  -2 -14   1         79.11         93.87        16.64 o                         
  -1 -14   1          2.96          3.40         3.35 o                         
   0 -14   1        111.03        102.59         6.72 o                         
   1 -14   1         59.27         61.78         9.57 o                         
   2 -14   1          0.27          3.25         2.23 o                         
   3 -14   1          7.21          5.35         4.15 o                         
   4 -14   1         64.41         76.19         7.79 o                         
   5 -14   1        292.28        305.81        26.85 o                         
  -4 -13   1          1.82          2.67         3.43 o                         
  -3 -13   1        109.92         95.53        12.60 o                         
  -2 -13   1         30.96         25.88         4.74 o                         
  -1 -13   1        117.82        124.84        11.69 o                         
   0 -13   1        192.93        190.82        13.75 o                         
   1 -13   1         18.82         10.86         2.83 o                         
   2 -13   1        783.30        657.10        34.79 o                         
   3 -13   1         37.71         46.15         8.05 o                         
   4 -13   1          4.96         10.19         3.26 o                         
   5 -13   1         10.57          8.42         4.33 o                         
  -4 -12   1         53.65         44.02        11.88 o                         
  -3 -12   1         13.77          5.53         3.88 o                         
  -2 -12   1        111.75        105.36         8.75 o                         
  -1 -12   1        158.71        157.17        11.13 o                         
   0 -12   1         53.00         54.17         4.31 o                         
   1 -12   1         41.82         41.30         4.14 o                         
   2 -12   1        431.11        432.87        39.97 o                         
   3 -12   1          1.79          1.90         1.94 o                         
   4 -12   1          2.96          5.04         2.71 o                         
   5 -12   1          0.35          1.69         3.48 o                         
   6 -12   1         25.94         16.34         5.45 o                         
  -5 -11   1        244.32        235.34        40.21 o                         
  -4 -11   1          1.02          3.58         2.56 o                         
  -3 -11   1         35.82         36.10         5.81 o                         
  -2 -11   1         34.38         34.89         4.21 o                         
  -1 -11   1          7.15          9.06         1.59 o                         
   0 -11   1        212.76        208.00        11.56 o                         
   1 -11   1        181.16        192.36        10.07 o                         
   2 -11   1        473.18        428.32        19.84 o                         
   3 -11   1          4.36          4.77         2.36 o                         
   4 -11   1        233.47        225.30        13.06 o                         
   5 -11   1         36.12         36.50         4.75 o                         
   6 -11   1          2.34          0.11         2.86 o                         
  -5 -10   1        145.18        125.35        22.83 o                         
  -4 -10   1         50.70         53.24         5.74 o                         
  -3 -10   1         20.69         21.20         4.13 o                         
  -2 -10   1          0.64          0.64         1.98 o                         
  -1 -10   1        309.54        285.78        11.61 o                         
   0 -10   1        534.74        524.39        22.62 o                         
   1 -10   1        714.37        746.79        32.31 o                         
   2 -10   1       2607.34       2326.20       132.80 o                         
   3 -10   1        426.07        411.75        29.06 o                         
   4 -10   1        419.40        337.53        19.42 o                         
   5 -10   1         47.61         48.84         4.29 o                         
   6 -10   1         30.19         39.12         6.85 o                         
  -6  -9   1         61.37         71.42        25.14 o                         
  -5  -9   1        155.09        154.49        13.45 o                         
  -4  -9   1        125.22        138.08        17.53 o                         
  -3  -9   1        195.81        191.83        10.58 o                         
  -2  -9   1         16.74         17.11         3.55 o                         
  -1  -9   1        176.80        174.09        10.79 o                         
   0  -9   1        455.15        398.51        15.98 o                         
   1  -9   1         48.33         50.41         3.36 o                         
   2  -9   1        183.82        200.88        12.42 o                         
   3  -9   1         65.99         54.94         3.65 o                         
   4  -9   1        505.48        505.16        37.33 o                         
   5  -9   1         60.08         54.17         7.99 o                         
   6  -9   1         81.44         87.95         9.75 o                         
   7  -9   1          5.30         10.02         6.78 o                         
  -6  -8   1          1.23          5.18         4.39 o                         
  -5  -8   1        311.23        284.76        22.42 o                         
  -4  -8   1        248.39        261.80        12.64 o                         
  -3  -8   1        343.04        381.78        16.82 o                         
  -2  -8   1         28.76         26.89         3.20 o                         
  -1  -8   1       1027.87       1088.32        37.97 o                         
   0  -8   1         99.48         99.43         3.35 o                         
   1  -8   1        637.98        579.56        30.06 o                         
   2  -8   1        915.03        853.77        45.45 o                         
   3  -8   1         41.87         37.27         5.94 o                         
   4  -8   1          6.60         11.11         3.30 o                         
   5  -8   1         19.24         18.22         4.37 o                         
   6  -8   1          0.70          0.98         2.72 o                         
   7  -8   1         61.81         80.47        13.03 o                         
  -6  -7   1          7.67          7.25         5.16 o                         
  -5  -7   1        257.70        281.14        15.08 o                         
  -4  -7   1          0.61          2.22         2.26 o                         
  -3  -7   1        118.48        118.66         6.04 o                         
  -2  -7   1        212.08        222.08         9.16 o                         
  -1  -7   1       2599.61       2633.07       122.54 o                         
   0  -7   1        625.39        588.91        28.04 o                         
   1  -7   1        549.02        590.82        18.65 o                         
   2  -7   1        603.10        498.07        23.66 o                         
   3  -7   1          0.31          1.10         1.46 o                         
   4  -7   1        250.06        225.53        20.24 o                         
   5  -7   1        149.25        182.65        14.89 o                         
   6  -7   1         41.81         36.51         7.69 o                         
   7  -7   1          0.36         -4.24         4.66 o                         
  -7  -6   1          0.50         -2.24        10.96 o                         
  -6  -6   1          0.01          1.01         3.30 o                         
  -5  -6   1          0.44          2.77         1.82 o                         
  -4  -6   1        466.92        498.32        24.18 o                         
  -3  -6   1        617.95        634.96        28.12 o                         
  -2  -6   1          0.79         -0.91         0.91 o                         
  -1  -6   1       1337.63       1515.21        53.29 o                         
   0  -6   1        494.86        500.55        20.51 o                         
   1  -6   1       1619.04       1500.93        57.90 o                         
   2  -6   1         85.46         79.81         3.48 o                         
   3  -6   1         79.87         72.01         4.38 o                         
   4  -6   1          6.84          4.98         1.99 o                         
   5  -6   1        272.85        260.37        17.40 o                         
   6  -6   1        435.11        446.43        30.99 o                         
   7  -6   1         12.43         24.52         9.67 o                         
  -7  -5   1         21.14          7.19        12.44 o                         
  -6  -5   1        122.99        119.55        11.94 o                         
  -5  -5   1        261.00        249.12        27.67 o                         
  -4  -5   1          0.56          0.57         1.28 o                         
  -3  -5   1        250.07        256.06         9.87 o                         
  -2  -5   1        323.69        347.82        10.54 o                         
  -1  -5   1       1209.97       1177.89        37.46 o                         
   0  -5   1         39.36         52.33         2.38 o                         
   1  -5   1          0.15          2.01         0.85 o                         
   2  -5   1        312.54        261.10         8.20 o                         
   3  -5   1       1639.29       1615.94        86.32 o                         
   4  -5   1        143.93        140.48         7.48 o                         
   5  -5   1          6.31          4.05         1.45 o                         
   6  -5   1        296.22        279.67        18.17 o                         
   7  -5   1         88.57        112.66        14.15 o                         
  -7  -4   1        190.49        146.26        28.30 o                         
  -6  -4   1         53.40         70.90         7.83 o                         
  -5  -4   1          1.94          1.45         1.74 o                         
  -4  -4   1        644.73        588.48        46.47 o                         
  -3  -4   1         11.69          7.70         1.36 o                         
  -2  -4   1          1.00          1.37         0.80 o                         
  -1  -4   1        659.21        515.32        13.84 o                         
   0  -4   1       1509.75       1453.66        48.21 o                         
   1  -4   1       4697.92       4408.43       239.69 o                         
   2  -4   1       1665.33       1674.40        71.84 o                         
   3  -4   1       2209.97       2089.03       137.81 o                         
   4  -4   1         49.09         47.92         5.75 o                         
   5  -4   1          3.43          6.03         1.48 o                         
   6  -4   1         25.38         31.93         8.81 o                         
   7  -4   1          8.64          5.66         4.89 o                         
  -7  -3   1          0.66          2.60         5.43 o                         
  -6  -3   1         18.73         16.01         2.68 o                         
  -5  -3   1          9.11          8.96         1.51 o                         
  -4  -3   1        166.94        175.46        12.36 o                         
  -3  -3   1         83.48        103.36         3.45 o                         
  -2  -3   1        226.38        209.67         8.92 o                         
  -1  -3   1       2635.09       2792.05       136.49 o                         
   0  -3   1      13024.05      11659.43      1428.32 o                         
   1  -3   1        296.50        265.42         8.02 o                         
   2  -3   1        450.81        445.69        15.73 o                         
   3  -3   1       2354.68       2216.17       128.31 o                         
   4  -3   1         21.43         20.27         1.67 o                         
   5  -3   1          3.76          4.63         1.12 o                         
   6  -3   1         78.62         70.67         5.76 o                         
   7  -3   1        170.03        235.57        23.88 o                         
   8  -3   1          1.13          5.90         6.54 o                         
  -7  -2   1          9.84         -0.74         4.46 o                         
  -6  -2   1        538.18        562.28        37.73 o                         
  -5  -2   1        354.58        319.54        18.74 o                         
  -4  -2   1        187.54        206.61         6.60 o                         
  -3  -2   1        288.06        263.88         7.10 o                         
  -2  -2   1       5495.30       5212.16       302.27 o                         
  -1  -2   1       1135.59        825.78        26.86 o                         
   0  -2   1       4112.88       3684.15       194.81 o                         
   1  -2   1        707.24        665.90        24.58 o                         
   2  -2   1        779.29        739.63        28.70 o                         
   3  -2   1        656.13        685.63        24.41 o                         
   4  -2   1         87.96         94.83         3.70 o                         
   5  -2   1        109.44        107.26         4.33 o                         
   6  -2   1         23.72         25.82         5.48 o                         
   7  -2   1        163.27        190.35        22.46 o                         
   8  -2   1          2.39          0.49         4.26 o                         
  -7  -1   1          8.42          7.07         8.84 o                         
  -6  -1   1         91.05         84.20        11.09 o                         
  -5  -1   1         77.28         74.18         8.00 o                         
  -4  -1   1         52.44         56.92         2.34 o                         
  -3  -1   1       1172.22       1200.46        48.92 o                         
  -2  -1   1       1745.57       1664.47        66.00 o                         
  -1  -1   1       1704.41       1621.61        67.45 o                         
   1  -1   1       5076.39       3991.30       379.12 o                         
   2  -1   1       1314.58       1009.94        37.00 o                         
   3  -1   1       2812.21       2616.35       139.84 o                         
   4  -1   1        617.81        567.12        20.03 o                         
   5  -1   1        212.68        217.64         7.64 o                         
   6  -1   1          5.63          5.78         4.48 o                         
   7  -1   1        297.38        364.11        49.37 o                         
   8  -1   1         40.94         21.02         8.10 o                         
  -7   0   1         59.79         45.00         7.62 o                         
  -6   0   1        511.07        462.03        58.86 o                         
  -5   0   1        113.82        116.14         7.12 o                         
  -4   0   1        130.24        126.64         5.75 o                         
  -3   0   1        813.80        852.20        33.21 o                         
  -2   0   1        185.08        133.05         3.11 o                         
  -1   0   1        174.76        182.31         8.13 o                         
   1   0   1          0.02          1.94         0.66 o                         
   2   0   1         15.64         10.71         0.90 o                         
   3   0   1        291.39        273.63        13.44 o                         
   4   0   1        134.29        134.84         5.41 o                         
   5   0   1          9.83          6.98         2.19 o                         
   6   0   1        231.61        259.07        32.63 o                         
   7   0   1        518.55        530.82        69.29 o                         
  -8   1   1         13.25          0.83         7.55 o                         
  -7   1   1         15.78         23.23         7.25 o                         
  -6   1   1        153.98        160.27        32.72 o                         
  -5   1   1          2.32          3.76         1.08 o                         
  -4   1   1        139.91        122.27         5.47 o                         
  -3   1   1        325.98        292.37        10.07 o                         
  -2   1   1         18.82         23.20         1.62 o                         
  -1   1   1         34.99         46.30         2.19 o                         
   1   1   1       4806.98       4602.68       270.98 o                         
   2   1   1        727.15        683.46        20.86 o                         
   3   1   1          0.04          1.94         0.89 o                         
   4   1   1        152.05        149.77         4.39 o                         
   5   1   1         37.22         29.70         2.26 o                         
   6   1   1         10.83         14.44         3.91 o                         
   7   1   1        214.60        214.96        23.66 o                         
  -8   2   1        142.10        154.22        23.34 o                         
  -7   2   1         11.19          4.07         3.54 o                         
  -6   2   1        466.68        544.92        36.55 o                         
  -5   2   1        160.40        142.15         9.27 o                         
  -4   2   1        188.65        170.56         6.78 o                         
  -3   2   1        119.69        136.82         4.52 o                         
  -2   2   1        648.37        638.67        24.39 o                         
  -1   2   1       3410.98       3339.74       171.39 o                         
   0   2   1         21.30         24.01         1.38 o                         
   1   2   1       5010.36       5209.80       323.64 o                         
   2   2   1       2551.02       2354.78       100.09 o                         
   3   2   1        287.37        318.90         8.90 o                         
   4   2   1         13.57          8.66         1.04 o                         
   5   2   1         13.71         10.23         2.53 o                         
   6   2   1         63.72         77.68         7.23 o                         
   7   2   1          9.49          4.60         5.93 o                         
  -8   3   1          1.02          8.08         7.43 o                         
  -7   3   1         94.52        131.34        15.15 o                         
  -6   3   1        941.50       1118.97        83.47 o                         
  -5   3   1         30.59         29.79         2.84 o                         
  -4   3   1         16.96         11.64         1.40 o                         
  -3   3   1        890.35        914.59        40.81 o                         
  -2   3   1        144.41        169.06         6.43 o                         
  -1   3   1       2506.62       2760.19       124.56 o                         
   1   3   1         66.09         85.63         2.23 o                         
   2   3   1        183.91        183.37         5.15 o                         
   3   3   1        134.69        138.52         4.54 o                         
   4   3   1          0.54          2.16         0.83 o                         
   5   3   1          3.61          2.75         1.14 o                         
   6   3   1         43.47         55.00         6.39 o                         
   7   3   1         37.24         26.70        12.79 o                         
  -7   4   1          0.50         -4.13         5.66 o                         
  -6   4   1         59.93         58.90         7.78 o                         
  -5   4   1       3131.50       3030.20       203.49 o                         
  -4   4   1          0.50          1.01         1.47 o                         
  -3   4   1         38.83         40.40         3.44 o                         
  -2   4   1         18.30         27.60         2.08 o                         
  -1   4   1       4983.86       5355.47       316.93 o                         
   0   4   1       4608.29       5042.24       255.24 o                         
   1   4   1        107.49        122.79         4.03 o                         
   2   4   1       1233.68       1182.49        41.52 o                         
   3   4   1         84.29         91.46         3.17 o                         
   4   4   1        502.62        482.91        26.85 o                         
   5   4   1        104.07        119.45         6.86 o                         
   6   4   1         49.82         55.80        14.00 o                         
   7   4   1        337.52        229.03        44.86 o                         
  -7   5   1         16.58          8.72         6.66 o                         
  -6   5   1          1.05          2.37         2.53 o                         
  -5   5   1        829.72        841.39        44.92 o                         
  -4   5   1        924.70        916.85        50.82 o                         
  -3   5   1          1.00          1.80         1.60 o                         
  -2   5   1          6.78         18.25         1.66 o                         
  -1   5   1        976.05        962.31        44.46 o                         
   0   5   1        158.35        151.41         4.21 o                         
   1   5   1        104.19        104.11         3.27 o                         
   2   5   1       1198.58       1222.23        43.48 o                         
   3   5   1         29.22         31.85         1.42 o                         
   4   5   1        100.24        105.26         4.34 o                         
   5   5   1        643.34        659.14        51.27 o                         
   6   5   1          9.64         15.95         5.04 o                         
   7   5   1        112.92         37.08        16.86 o                         
  -7   6   1        102.56        138.06        20.28 o                         
  -6   6   1        160.13        195.17        15.55 o                         
  -5   6   1          1.92         -0.41         1.95 o                         
  -4   6   1         25.87         19.82         4.00 o                         
  -3   6   1         21.40         18.32         2.08 o                         
  -2   6   1         92.18        136.49         6.19 o                         
  -1   6   1         97.33        124.12         5.31 o                         
   0   6   1       2330.28       2496.21       106.63 o                         
   1   6   1       1148.32       1195.17        39.81 o                         
   2   6   1        170.16        162.66         6.11 o                         
   3   6   1        510.14        497.12        19.46 o                         
   4   6   1        235.86        256.36        21.89 o                         
   5   6   1         48.37         52.02         6.34 o                         
   6   6   1         78.79         80.90        14.44 o                         
   7   6   1         51.23         24.29        13.74 o                         
  -7   7   1          3.76         -0.77         3.77 o                         
  -6   7   1         84.07         97.08         9.31 o                         
  -5   7   1        317.05        277.14        13.79 o                         
  -4   7   1          0.39          2.36         1.48 o                         
  -3   7   1       1003.85        992.16        48.15 o                         
  -2   7   1        423.07        471.31        19.95 o                         
  -1   7   1        368.77        421.60        17.59 o                         
   0   7   1        939.80        974.39        42.99 o                         
   1   7   1        175.88        175.20         6.02 o                         
   2   7   1         55.44         69.24         4.88 o                         
   3   7   1        262.99        269.74        11.37 o                         
   4   7   1        148.62        160.70         8.46 o                         
   5   7   1         49.73         49.65         8.20 o                         
   6   7   1         15.70         12.24         5.69 o                         
  -7   8   1         43.11         65.97        14.56 o                         
  -6   8   1         15.68         26.69         5.71 o                         
  -5   8   1         10.39          7.78         2.07 o                         
  -4   8   1         44.55         50.75         3.99 o                         
  -3   8   1        100.90         99.04         6.22 o                         
  -2   8   1         83.02        104.15         4.73 o                         
  -1   8   1          1.20          1.80         1.06 o                         
   0   8   1         12.99         10.72         1.17 o                         
   1   8   1         10.23         14.25         1.38 o                         
   2   8   1        274.56        268.71        21.86 o                         
   3   8   1          8.27          6.50         1.74 o                         
   4   8   1        189.69        187.45         9.08 o                         
   5   8   1         37.01         43.21         7.14 o                         
   6   8   1          7.65          7.24         5.07 o                         
  -7   9   1         24.91         36.49        13.21 o                         
  -6   9   1         21.36         40.52        13.06 o                         
  -5   9   1        110.41         89.90         8.72 o                         
  -4   9   1         66.76         64.27        11.93 o                         
  -3   9   1        143.96        166.04         9.11 o                         
  -2   9   1          0.24          2.43         1.56 o                         
  -1   9   1        291.00        317.98        12.18 o                         
   0   9   1          0.47          1.66         0.98 o                         
   1   9   1        161.45        159.89         9.39 o                         
   2   9   1        810.27        824.71        49.36 o                         
   3   9   1        149.70        149.31        10.98 o                         
   4   9   1          1.40          1.09         3.24 o                         
   5   9   1        147.08        141.86        13.73 o                         
   6   9   1         97.44         91.15        32.81 o                         
  -6  10   1         44.44         61.69         8.69 o                         
  -5  10   1        744.37        668.88        51.09 o                         
  -4  10   1          0.18          2.15         1.91 o                         
  -3  10   1         33.52         31.81         3.77 o                         
  -2  10   1         89.52         93.95         5.89 o                         
  -1  10   1         59.90         72.41         4.07 o                         
   0  10   1        204.82        182.90         7.42 o                         
   1  10   1         10.96          8.17         2.93 o                         
   2  10   1          0.90         -0.71         3.41 o                         
   3  10   1          6.02          3.89         3.51 o                         
   4  10   1         63.68         55.00         8.18 o                         
   5  10   1          1.89         -0.07         4.60 o                         
  -6  11   1          2.34          3.30         3.63 o                         
  -5  11   1          5.64         12.67         5.06 o                         
  -4  11   1         13.78         13.79         3.20 o                         
  -3  11   1         26.02         20.76         3.43 o                         
  -2  11   1        446.55        404.51        18.81 o                         
  -1  11   1       4042.00       4032.20       312.61 o                         
   0  11   1        363.94        358.88        17.89 o                         
   1  11   1          1.22          0.10         2.14 o                         
   2  11   1        783.42        882.05        54.26 o                         
   3  11   1         47.38         55.93         7.61 o                         
   4  11   1          0.07          1.28         2.43 o                         
   5  11   1        218.31        189.47        28.83 o                         
  -6  12   1         13.94          4.41         5.33 o                         
  -5  12   1         15.58         11.35         6.17 o                         
  -4  12   1        137.10        143.76        14.89 o                         
  -3  12   1         51.94         54.28         5.35 o                         
  -2  12   1         29.80         35.85         3.87 o                         
  -1  12   1          1.50         -2.10         2.10 o                         
   0  12   1        228.10        259.57        13.11 o                         
   1  12   1         24.86         26.24         4.25 o                         
   2  12   1         44.52         50.46         6.10 o                         
   3  12   1         86.73         74.55         9.07 o                         
   4  12   1         37.35         36.54         9.56 o                         
  -5  13   1          1.02          3.63         4.23 o                         
  -4  13   1         63.85         52.55         7.34 o                         
  -3  13   1          7.90         12.24         3.56 o                         
  -2  13   1         43.17         35.20         3.71 o                         
  -1  13   1         15.61         14.48         2.93 o                         
   0  13   1        786.49        835.98        42.63 o                         
   1  13   1         37.63         45.31         5.46 o                         
   2  13   1         32.22         31.22         6.91 o                         
   3  13   1          5.55          6.63         3.97 o                         
   4  13   1          1.62          2.63         4.67 o                         
  -5  14   1         29.04         16.18         5.77 o                         
  -4  14   1          0.70          0.23         2.11 o                         
  -3  14   1         58.67         64.60         6.26 o                         
  -2  14   1        489.05        468.12        27.93 o                         
  -1  14   1        202.54        195.53        11.17 o                         
   0  14   1        479.18        489.07        33.78 o                         
   1  14   1        292.35        310.69        20.74 o                         
   2  14   1         11.42          7.57         3.59 o                         
   3  14   1          2.86         -1.96         3.10 o                         
  -4  15   1        148.74        190.49        20.79 o                         
  -3  15   1         68.66         76.12         6.64 o                         
  -2  15   1         24.24         20.75         3.38 o                         
  -1  15   1         27.96         22.63         4.01 o                         
   0  15   1         83.98         85.71         7.84 o                         
   1  15   1        157.21        159.35        13.32 o                         
   2  15   1         22.12         18.58         5.37 o                         
  -3  16   1         76.62         68.27         8.16 o                         
  -2  16   1          0.95          6.68         4.81 o                         
  -1  16   1        273.90        238.12        17.57 o                         
   0  16   1         44.92         44.42         8.83 o                         
   1  16   1          2.30          3.25         3.49 o                         
  -1 -16   2        166.70        146.30        13.08 o                         
   0 -16   2         48.75         45.30         7.85 o                         
   1 -16   2         57.41         60.05        12.14 o                         
   2 -16   2        139.80        121.87        10.29 o                         
   3 -16   2        136.40        131.85        11.13 o                         
  -2 -15   2         14.79         11.63         4.24 o                         
  -1 -15   2         23.23         28.73        10.61 o                         
   0 -15   2         19.62         19.29         4.33 o                         
   1 -15   2        188.80        165.27        12.90 o                         
   2 -15   2          3.12          4.26         2.82 o                         
   3 -15   2         20.04         12.18         3.26 o                         
   4 -15   2         18.42         17.76         4.35 o                         
  -3 -14   2          8.54          2.32         3.25 o                         
  -2 -14   2         39.23         32.72         5.90 o                         
  -1 -14   2         34.41         37.15         6.05 o                         
   0 -14   2        442.80        419.08        20.95 o                         
   1 -14   2         88.06         88.15         6.12 o                         
   2 -14   2         21.60         20.92         3.84 o                         
   3 -14   2         33.84         28.06         7.73 o                         
   4 -14   2         10.84          8.19         4.81 o                         
   5 -14   2         15.83         15.50        10.20 o                         
  -4 -13   2        146.84        132.97        20.20 o                         
  -3 -13   2          1.47         -0.13         2.00 o                         
  -2 -13   2         31.14         24.83         6.46 o                         
  -1 -13   2          2.84          1.67         2.16 o                         
   0 -13   2        703.49        695.69        34.87 o                         
   1 -13   2         22.12         28.10         3.51 o                         
   2 -13   2        109.91        114.09         7.50 o                         
   3 -13   2          2.64          1.33         2.44 o                         
   4 -13   2         31.63         36.98         9.27 o                         
   5 -13   2          1.60          4.96         3.75 o                         
  -4 -12   2         11.97         14.46         4.70 o                         
  -3 -12   2         84.16         86.12         8.15 o                         
  -2 -12   2        127.95        151.54        10.63 o                         
  -1 -12   2        166.11        154.25        14.23 o                         
   0 -12   2        160.88        163.77         8.74 o                         
   1 -12   2        261.97        241.12        12.23 o                         
   2 -12   2       2198.85       2040.39       129.51 o                         
   3 -12   2         50.73         60.57         6.06 o                         
   4 -12   2         33.42         36.38         5.77 o                         
   5 -12   2         44.71         59.94         7.46 o                         
   6 -12   2         18.66         15.15         7.78 o                         
  -5 -11   2        123.32        115.49        14.23 o                         
  -4 -11   2         52.07         44.61        11.85 o                         
  -3 -11   2         15.47         22.91         4.20 o                         
  -2 -11   2        176.87        168.38        12.08 o                         
  -1 -11   2          2.37          1.36         1.13 o                         
   0 -11   2        241.56        235.64         9.52 o                         
   1 -11   2        591.62        555.49        27.19 o                         
   2 -11   2        349.58        355.88        17.21 o                         
   3 -11   2        574.78        547.64        41.21 o                         
   4 -11   2         94.05         78.25         6.53 o                         
   5 -11   2          0.51          2.83         3.15 o                         
   6 -11   2          1.75          0.75         3.05 o                         
  -5 -10   2         14.13         11.42         3.86 o                         
  -4 -10   2         36.84         43.22         5.35 o                         
  -3 -10   2          7.92          5.60         1.80 o                         
  -2 -10   2         49.14         43.94         3.46 o                         
  -1 -10   2        691.32        693.52        27.47 o                         
   0 -10   2        298.35        257.01        10.18 o                         
   1 -10   2        974.82        853.60        47.84 o                         
   2 -10   2       1184.06       1150.58        55.42 o                         
   3 -10   2        269.54        227.88        12.67 o                         
   4 -10   2          7.15         11.39         4.29 o                         
   5 -10   2         25.15         25.05         8.19 o                         
   6 -10   2        105.70        117.18        13.32 o                         
  -6  -9   2         32.84         25.13        15.27 o                         
  -5  -9   2         70.99         80.68         9.17 o                         
  -4  -9   2          2.56          4.22         2.22 o                         
  -3  -9   2         54.03         66.02         7.62 o                         
  -2  -9   2        306.87        337.81        16.07 o                         
  -1  -9   2          0.04         -0.21         0.98 o                         
   0  -9   2         76.51         75.01         2.69 o                         
   1  -9   2        188.72        177.26         9.04 o                         
   2  -9   2        966.69        960.69        66.29 o                         
   3  -9   2         20.18         24.39         3.01 o                         
   4  -9   2         47.06         49.24        14.00 o                         
   5  -9   2        250.22        251.61        18.64 o                         
   6  -9   2        225.87        228.68        18.29 o                         
   7  -9   2         22.49         23.29        11.38 o                         
  -6  -8   2        205.38        258.00        50.55 o                         
  -5  -8   2          8.02          9.32         3.68 o                         
  -4  -8   2          1.07          0.22         2.00 o                         
  -3  -8   2         77.16         81.06         5.75 o                         
  -2  -8   2       1872.40       2168.61       132.26 o                         
  -1  -8   2        145.95        177.94         5.63 o                         
   0  -8   2         60.19         63.19         2.30 o                         
   1  -8   2       1378.44       1209.01        49.23 o                         
   2  -8   2        164.82        150.90         7.83 o                         
   3  -8   2         16.26         23.53         3.00 o                         
   4  -8   2        293.45        280.67        28.62 o                         
   5  -8   2        109.79        126.55        10.27 o                         
   6  -8   2        407.10        381.51        53.65 o                         
   7  -8   2         10.91         10.38         8.31 o                         
  -6  -7   2          0.21          4.04         4.09 o                         
  -5  -7   2          2.99          5.06         2.31 o                         
  -4  -7   2        443.81        483.25        24.57 o                         
  -3  -7   2        172.00        162.48         7.76 o                         
  -2  -7   2        197.58        221.05        10.67 o                         
  -1  -7   2        334.49        367.64        11.34 o                         
   0  -7   2        305.61        304.15         8.07 o                         
   1  -7   2       2811.41       2624.06       123.60 o                         
   2  -7   2         20.10         27.81         2.64 o                         
   3  -7   2          1.09          1.38         1.86 o                         
   4  -7   2         39.25         34.91         6.42 o                         
   5  -7   2        148.47        167.24        12.27 o                         
   6  -7   2        119.26        120.96        11.29 o                         
   7  -7   2         26.34         27.47         9.96 o                         
  -7  -6   2         14.72          5.13         9.31 o                         
  -6  -6   2          9.98         14.09         3.98 o                         
  -5  -6   2          1.31          0.09         1.68 o                         
  -4  -6   2          0.07          2.73         1.92 o                         
  -3  -6   2        441.89        462.81        20.78 o                         
  -2  -6   2        281.51        280.85        10.09 o                         
  -1  -6   2       1137.42       1107.10        39.09 o                         
   0  -6   2         40.80         54.12         2.57 o                         
   1  -6   2       1213.37       1058.06        34.54 o                         
   2  -6   2        559.03        582.39        22.97 o                         
   3  -6   2         13.88         10.83         1.60 o                         
   4  -6   2          0.28          2.15         1.37 o                         
   5  -6   2         10.66          2.36         4.72 o                         
   6  -6   2          5.82         14.20         3.94 o                         
   7  -6   2          5.83          4.60         6.37 o                         
  -7  -5   2         96.81         62.67        25.00 o                         
  -6  -5   2          7.81         14.48         8.52 o                         
  -5  -5   2         96.27         91.58         8.87 o                         
  -4  -5   2         95.16        110.76         7.32 o                         
  -3  -5   2        783.32        815.11        33.52 o                         
  -2  -5   2        623.40        576.47        20.15 o                         
  -1  -5   2        567.99        585.63        17.07 o                         
   0  -5   2        696.93        725.87        21.77 o                         
   1  -5   2        847.52        718.01        20.56 o                         
   2  -5   2        236.77        250.54        11.52 o                         
   3  -5   2        221.48        206.70         9.59 o                         
   4  -5   2          0.56         -0.86         1.27 o                         
   5  -5   2        126.36        113.37         5.17 o                         
   6  -5   2          5.60          2.71         5.01 o                         
   7  -5   2          0.63          1.12         3.83 o                         
  -7  -4   2         11.49         12.56        14.15 o                         
  -6  -4   2         22.62         38.55         3.78 o                         
  -5  -4   2         14.50         27.77         3.41 o                         
  -4  -4   2         14.82          8.10         1.75 o                         
  -3  -4   2         67.10         64.51         3.41 o                         
  -2  -4   2        403.11        421.22        16.30 o                         
  -1  -4   2         25.22         17.25         0.99 o                         
   0  -4   2        248.62        246.44         5.43 o                         
   1  -4   2        972.30        884.59        31.73 o                         
   2  -4   2        148.01        150.16         4.90 o                         
   3  -4   2       1172.68       1078.32        57.90 o                         
   4  -4   2         20.75         20.12         2.42 o                         
   5  -4   2        126.01        101.36         4.52 o                         
   6  -4   2         41.04         52.11         8.49 o                         
   7  -4   2          8.20          1.59         4.95 o                         
  -7  -3   2          8.64          3.41         5.08 o                         
  -6  -3   2        359.32        312.31        30.09 o                         
  -5  -3   2         30.21         34.30         2.67 o                         
  -4  -3   2        230.04        274.63         8.79 o                         
  -3  -3   2       1977.88       2025.76        84.45 o                         
  -2  -3   2         44.93         56.23         2.35 o                         
  -1  -3   2        452.98        372.50        10.14 o                         
   0  -3   2       6747.34       6392.37       432.59 o                         
   1  -3   2        171.84        167.14         3.96 o                         
   2  -3   2        202.31        144.54         4.47 o                         
   3  -3   2       1282.64       1129.04        47.28 o                         
   4  -3   2        499.69        468.64        17.50 o                         
   5  -3   2        156.12        165.28         6.32 o                         
   6  -3   2          0.03         -1.53         4.19 o                         
   7  -3   2         33.52         77.76        13.50 o                         
  -7  -2   2         62.45         43.92        20.57 o                         
  -6  -2   2        256.66        243.29        25.51 o                         
  -5  -2   2         85.16         71.94         4.70 o                         
  -4  -2   2         49.70         54.82         2.02 o                         
  -3  -2   2          0.73          3.98         0.96 o                         
  -2  -2   2       1206.42       1192.86        43.46 o                         
  -1  -2   2        401.15        415.33        14.34 o                         
   0  -2   2        810.03        736.39        27.51 o                         
   1  -2   2       7315.66       5812.65       376.83 o                         
   2  -2   2         28.64         45.64         3.39 o                         
   3  -2   2       1131.53       1110.56        44.41 o                         
   4  -2   2        324.19        295.36        10.16 o                         
   5  -2   2         11.26          9.99         1.36 o                         
   6  -2   2        772.20        861.63        85.18 o                         
   7  -2   2         99.32        133.85        23.64 o                         
   8  -2   2         11.43         21.01         8.36 o                         
  -7  -1   2         50.28         25.70        18.16 o                         
  -6  -1   2         74.02         98.65        11.55 o                         
  -5  -1   2        626.41        536.91        36.54 o                         
  -4  -1   2         52.74         38.66         1.67 o                         
  -3  -1   2        496.82        549.39        26.10 o                         
  -2  -1   2       1862.87       1857.84        84.85 o                         
  -1  -1   2       9677.41      10180.05      2057.75 o                         
   1  -1   2       3863.83       3058.05       165.78 o                         
   2  -1   2       3888.71       3085.04       153.89 o                         
   3  -1   2        589.94        522.26        19.09 o                         
   4  -1   2          5.95          4.05         0.85 o                         
   5  -1   2        141.90        133.21         8.73 o                         
   6  -1   2         10.73          7.81         4.31 o                         
   7  -1   2        323.08        360.15        53.96 o                         
  -7   0   2          0.18         -2.75         5.07 o                         
  -6   0   2        397.05        430.76        66.61 o                         
  -5   0   2         10.63          5.95         1.98 o                         
  -4   0   2        838.64        788.43        49.54 o                         
  -3   0   2        505.40        539.62        18.45 o                         
  -2   0   2          0.12          1.54         0.51 o                         
  -1   0   2       4195.92       4114.47       282.44 o                         
   1   0   2        226.07        174.07         4.09 o                         
   2   0   2       1919.72       1712.59       120.16 o                         
   3   0   2          1.39          1.87         0.44 o                         
   4   0   2         48.47         40.55         3.12 o                         
   5   0   2          3.21          2.55         2.39 o                         
   6   0   2         29.94         25.81        10.50 o                         
   7   0   2        265.92        235.89        35.04 o                         
  -8   1   2         42.74         25.76        20.69 o                         
  -7   1   2         77.96        114.66        14.56 o                         
  -6   1   2        737.74        612.66       159.08 o                         
  -5   1   2        101.69         89.39         8.70 o                         
  -4   1   2        144.30        117.97         4.23 o                         
  -3   1   2         66.92         79.05         3.52 o                         
  -2   1   2       2036.56       1832.76        94.86 o                         
  -1   1   2        883.60        980.08        47.65 o                         
   1   1   2       8228.00       9214.12       902.64 o                         
   2   1   2        654.58        541.55        15.92 o                         
   3   1   2        684.51        597.69        27.84 o                         
   4   1   2          1.41          2.93         1.31 o                         
   5   1   2          0.77          0.73         0.83 o                         
   6   1   2          0.45          0.11         2.32 o                         
   7   1   2         76.62         19.23         7.46 o                         
  -8   2   2         39.78         54.59         9.79 o                         
  -7   2   2         49.42         62.84        10.91 o                         
  -6   2   2       1349.52       1547.10       123.45 o                         
  -5   2   2         61.24         63.75         5.16 o                         
  -4   2   2        181.93        194.47        10.63 o                         
  -3   2   2        152.31        173.01         6.93 o                         
  -2   2   2        307.02        297.03         8.73 o                         
  -1   2   2       1262.44       1233.94        49.07 o                         
   0   2   2        207.96        249.80         6.23 o                         
   1   2   2         14.81         20.33         1.11 o                         
   2   2   2       2663.15       2565.37       123.98 o                         
   3   2   2          9.36         12.54         1.03 o                         
   4   2   2        186.40        185.50         8.77 o                         
   5   2   2        106.39        114.02        12.27 o                         
   6   2   2        227.41        245.09        16.08 o                         
   7   2   2        432.86        325.36        31.96 o                         
  -7   3   2         20.30         65.79        12.08 o                         
  -6   3   2        350.52        359.23        23.22 o                         
  -5   3   2          1.79          2.91         1.93 o                         
  -4   3   2        330.23        298.99        13.91 o                         
  -3   3   2         45.04         46.60         2.96 o                         
  -2   3   2       1919.02       1835.40        86.11 o                         
  -1   3   2        245.65        331.69        10.63 o                         
   0   3   2        106.75        112.79         3.35 o                         
   1   3   2        642.40        742.65        27.75 o                         
   2   3   2          0.81          3.60         1.26 o                         
   3   3   2        211.64        197.96         5.79 o                         
   4   3   2        656.05        615.07        43.87 o                         
   5   3   2          1.34          1.21         0.99 o                         
   6   3   2         87.75         78.83         7.60 o                         
   7   3   2         56.54          8.55         9.55 o                         
  -7   4   2         71.32        115.90        13.74 o                         
  -6   4   2         10.08          9.98         3.25 o                         
  -5   4   2        212.57        211.90        18.60 o                         
  -4   4   2          6.83          5.84         0.69 o                         
  -3   4   2       1716.87       1557.61        79.45 o                         
  -2   4   2       5281.96       5759.27       383.75 o                         
  -1   4   2        500.85        430.11        12.90 o                         
   0   4   2       5945.13       6799.70       414.47 o                         
   1   4   2       1791.72       2252.32        97.22 o                         
   2   4   2        428.10        466.70        15.43 o                         
   3   4   2        297.45        294.69        10.20 o                         
   4   4   2         14.41         11.67         1.64 o                         
   5   4   2         23.03         28.51         2.47 o                         
   6   4   2          9.16         10.72         4.85 o                         
   7   4   2         26.13          5.90         8.49 o                         
  -7   5   2         15.97         25.94         7.25 o                         
  -6   5   2          0.07          1.62         2.51 o                         
  -5   5   2         55.54         66.70         6.95 o                         
  -4   5   2         48.72         54.66         5.13 o                         
  -3   5   2        441.77        404.50        17.07 o                         
  -2   5   2        358.58        501.13        24.18 o                         
  -1   5   2        578.56        547.80        24.44 o                         
   0   5   2         36.70         47.81         1.81 o                         
   1   5   2       1013.89       1222.03        48.19 o                         
   2   5   2       2513.02       2580.90       140.94 o                         
   3   5   2          0.41          0.01         0.48 o                         
   4   5   2        543.92        465.46        38.73 o                         
   5   5   2         16.02         19.83         2.75 o                         
   6   5   2          6.15          5.47         3.91 o                         
   7   5   2         82.50         31.42        18.51 o                         
  -7   6   2          3.54          8.67         5.42 o                         
  -6   6   2         55.95         71.28         7.85 o                         
  -5   6   2         74.06         61.06         3.39 o                         
  -4   6   2         15.21         19.10         2.54 o                         
  -3   6   2         87.01         89.82         6.32 o                         
  -2   6   2        149.27        218.99        13.15 o                         
  -1   6   2         80.68         84.06         3.47 o                         
   0   6   2        423.08        483.94        12.90 o                         
   1   6   2       1449.30       1590.31        70.08 o                         
   2   6   2         60.29         70.11         2.99 o                         
   3   6   2         65.67         75.84         3.21 o                         
   4   6   2         32.78         27.58         3.40 o                         
   5   6   2         11.08          7.45         2.43 o                         
   6   6   2         23.84         28.49        10.76 o                         
   7   6   2          2.58         -9.26         9.73 o                         
  -7   7   2          6.59         13.15         6.25 o                         
  -6   7   2         33.65         32.20         6.72 o                         
  -5   7   2        917.56        881.38        80.13 o                         
  -4   7   2        146.43        135.29         7.20 o                         
  -3   7   2        236.37        229.06        10.57 o                         
  -2   7   2        169.28        211.50        11.81 o                         
  -1   7   2          5.99         13.21         1.55 o                         
   0   7   2        158.72        162.95         5.01 o                         
   1   7   2        103.47        105.82         6.73 o                         
   2   7   2       1346.41       1519.63        80.98 o                         
   3   7   2        109.63        119.20         9.94 o                         
   4   7   2        296.98        293.83        15.53 o                         
   5   7   2         33.32         26.71         5.61 o                         
   6   7   2         13.13          9.04         5.35 o                         
  -7   8   2         13.88         31.07        11.14 o                         
  -6   8   2         20.11         23.04         4.83 o                         
  -5   8   2        125.67         87.09         7.24 o                         
  -4   8   2        192.24        162.78         9.21 o                         
  -3   8   2         22.79         15.33         2.49 o                         
  -2   8   2        390.28        361.91        15.04 o                         
  -1   8   2         76.09        107.40         6.28 o                         
   0   8   2          1.23          0.10         0.66 o                         
   1   8   2          7.87         11.14         1.62 o                         
   2   8   2       1550.12       1733.86        96.70 o                         
   3   8   2          6.87          6.09         2.87 o                         
   4   8   2         44.96         47.93         8.00 o                         
   5   8   2          8.06          6.54         3.68 o                         
   6   8   2         11.99         22.33         7.65 o                         
  -7   9   2         12.79         12.67         6.66 o                         
  -6   9   2        150.80        178.67        16.12 o                         
  -5   9   2        119.52        120.22        15.74 o                         
  -4   9   2         47.32         45.21         8.38 o                         
  -3   9   2        457.34        480.86        26.20 o                         
  -2   9   2         32.10         29.23         2.82 o                         
  -1   9   2         12.70         12.18         1.82 o                         
   0   9   2       1283.84       1284.59        52.28 o                         
   1   9   2         15.55         21.34         2.21 o                         
   2   9   2        383.91        386.70        23.55 o                         
   3   9   2        425.45        458.24        26.89 o                         
   4   9   2         94.12         85.24         8.09 o                         
   5   9   2         19.18         18.15         6.60 o                         
   6   9   2          0.14          1.88         5.81 o                         
  -6  10   2          1.04          0.98         2.83 o                         
  -5  10   2         73.29         67.63        10.38 o                         
  -4  10   2        296.61        229.54        12.82 o                         
  -3  10   2        466.06        451.22        24.21 o                         
  -2  10   2        321.80        351.85        22.29 o                         
  -1  10   2         39.63         49.78         3.57 o                         
   0  10   2        342.18        319.34        15.56 o                         
   1  10   2        170.57        158.24        13.20 o                         
   2  10   2        336.25        389.07        23.36 o                         
   3  10   2       1208.73       1182.57        77.89 o                         
   4  10   2         80.56         91.34        20.32 o                         
   5  10   2        195.76        196.37        36.87 o                         
  -6  11   2         19.04         34.79         6.36 o                         
  -5  11   2        125.82        133.02        18.25 o                         
  -4  11   2        121.17        109.08         9.65 o                         
  -3  11   2         29.45         34.87         4.19 o                         
  -2  11   2        140.97        136.90         8.34 o                         
  -1  11   2        295.88        295.83        15.26 o                         
   0  11   2         64.65         59.06         3.35 o                         
   1  11   2          0.32         -2.19         2.21 o                         
   2  11   2         26.57         18.49         3.82 o                         
   3  11   2         27.04         27.58         4.58 o                         
   4  11   2          0.15         -2.58         2.58 o                         
   5  11   2        184.46        170.44        39.67 o                         
  -6  12   2          5.72          7.97         6.33 o                         
  -5  12   2        140.13        181.54        19.35 o                         
  -4  12   2         24.10         18.34         3.63 o                         
  -3  12   2        245.71        222.34        18.25 o                         
  -2  12   2         84.96         77.70         5.68 o                         
  -1  12   2        148.65        142.10         7.44 o                         
   0  12   2       1965.83       2093.84       154.80 o                         
   1  12   2         90.61        116.68         9.38 o                         
   2  12   2        534.45        595.86        38.66 o                         
   3  12   2         71.01         75.64         7.78 o                         
   4  12   2          5.10          7.89         3.25 o                         
  -5  13   2          3.64          2.54         4.03 o                         
  -4  13   2         33.00         35.13         4.55 o                         
  -3  13   2        171.64        155.61        10.67 o                         
  -2  13   2         51.54         53.27         5.51 o                         
  -1  13   2        643.23        650.83        32.86 o                         
   0  13   2        460.82        473.75        29.12 o                         
   1  13   2        166.75        184.33        12.08 o                         
   2  13   2         21.25         25.11         4.86 o                         
   3  13   2          9.32          3.99         3.48 o                         
   4  13   2         17.20         13.08         4.32 o                         
  -4  14   2          9.82         15.94         3.70 o                         
  -3  14   2         93.73         76.01         7.13 o                         
  -2  14   2         39.06         46.72         8.98 o                         
  -1  14   2       1286.78       1218.05        88.07 o                         
   0  14   2          0.40         -2.76         2.76 o                         
   1  14   2         16.18         13.18         4.15 o                         
   2  14   2         31.29         23.09         9.69 o                         
   3  14   2         69.27         60.13        12.91 o                         
  -4  15   2         13.65          9.11         4.91 o                         
  -3  15   2         26.87         22.91         5.61 o                         
  -2  15   2          2.24          0.97         2.01 o                         
  -1  15   2         76.54         82.26         5.77 o                         
   0  15   2          0.07         -0.26         2.49 o                         
   1  15   2        276.81        258.95        18.74 o                         
   2  15   2          0.09          2.29         3.11 o                         
  -2  16   2          2.79          1.44         2.02 o                         
  -1  16   2         62.54         52.31         8.05 o                         
   0  16   2         77.53         64.13         8.70 o                         
   1  16   2         76.47         67.10         9.24 o                         
  -1 -16   3          6.74          3.42         5.25 o                         
   0 -16   3         88.08         84.88        10.88 o                         
   1 -16   3          3.94          3.68         4.05 o                         
   2 -16   3         72.31         68.73         8.03 o                         
   3 -16   3         53.09         57.59         6.51 o                         
  -2 -15   3          1.61          2.01         2.89 o                         
  -1 -15   3          0.46          1.43         3.01 o                         
   0 -15   3         26.19         30.15         5.08 o                         
   1 -15   3          0.37          0.48         2.10 o                         
   2 -15   3          8.15          7.26         3.01 o                         
   3 -15   3        125.63        139.99         9.96 o                         
   4 -15   3        209.24        218.47        16.14 o                         
  -3 -14   3        330.69        273.92        20.59 o                         
  -2 -14   3          0.03         -0.46         2.36 o                         
  -1 -14   3          8.11          8.93         3.39 o                         
   0 -14   3         63.84         62.44         5.20 o                         
   1 -14   3        374.38        339.55        17.89 o                         
   2 -14   3        257.43        236.48        16.04 o                         
   3 -14   3          5.66          2.68         2.52 o                         
   4 -14   3         54.25         60.65         6.32 o                         
   5 -14   3        278.34        319.86        31.59 o                         
  -4 -13   3        228.28        188.83        25.33 o                         
  -3 -13   3          0.40          3.91         3.07 o                         
  -2 -13   3         73.36         60.84         8.13 o                         
  -1 -13   3         13.38         15.05         3.87 o                         
   0 -13   3        286.14        266.26        13.14 o                         
   1 -13   3         20.61         21.45         3.19 o                         
   2 -13   3        273.12        253.37        12.85 o                         
   3 -13   3         87.04         85.85         8.81 o                         
   4 -13   3         21.39         18.12         4.18 o                         
   5 -13   3        102.48        121.83        21.31 o                         
  -4 -12   3        199.02        185.04        24.25 o                         
  -3 -12   3        157.39        142.83        11.11 o                         
  -2 -12   3          4.03          5.28         2.86 o                         
  -1 -12   3        215.70        218.79        14.05 o                         
   0 -12   3        290.85        267.89        12.80 o                         
   1 -12   3       1426.97       1294.98        71.30 o                         
   2 -12   3        432.02        376.54        18.02 o                         
   3 -12   3        734.84        705.77        42.27 o                         
   4 -12   3         60.92         72.08         6.18 o                         
   5 -12   3         14.64         12.11         3.82 o                         
   6 -12   3          2.70         -5.36         7.66 o                         
  -5 -11   3          0.73          1.87         3.03 o                         
  -4 -11   3         45.14         45.42         5.88 o                         
  -3 -11   3         81.99         84.95         8.26 o                         
  -2 -11   3         12.23         13.18         2.51 o                         
  -1 -11   3         20.71         29.34         3.59 o                         
   0 -11   3        328.76        305.30        12.41 o                         
   1 -11   3       2816.34       2661.37       162.53 o                         
   2 -11   3         47.91         50.34         3.90 o                         
   3 -11   3          2.08          3.11         3.70 o                         
   4 -11   3        102.37        103.88        10.46 o                         
   5 -11   3        181.37        198.62        16.70 o                         
   6 -11   3         39.97         41.27        12.03 o                         
  -5 -10   3         27.24         28.87         9.18 o                         
  -4 -10   3        161.18        148.33        12.74 o                         
  -3 -10   3         10.19          9.76         2.37 o                         
  -2 -10   3        130.21        121.93         8.04 o                         
  -1 -10   3        310.05        309.63        10.61 o                         
   0 -10   3         19.81         18.09         1.86 o                         
   1 -10   3        108.15        108.83         9.29 o                         
   2 -10   3        674.73        575.94        44.32 o                         
   3 -10   3        174.20        148.26         8.69 o                         
   4 -10   3         64.05         73.18         8.11 o                         
   5 -10   3         55.22         70.51         7.34 o                         
   6 -10   3         33.84         48.10         9.79 o                         
  -6  -9   3          3.39          4.95         5.16 o                         
  -5  -9   3       1123.79       1187.01        91.38 o                         
  -4  -9   3        454.58        522.37        32.02 o                         
  -3  -9   3          4.88          4.36         2.12 o                         
  -2  -9   3        220.28        232.99        10.40 o                         
  -1  -9   3       1208.67       1227.08        50.53 o                         
   0  -9   3        143.64        171.63         6.06 o                         
   1  -9   3        292.89        296.30        13.38 o                         
   2  -9   3       3267.37       3149.51       247.72 o                         
   3  -9   3          7.97          7.80         2.36 o                         
   4  -9   3         98.45         91.12         8.88 o                         
   5  -9   3         49.72         68.16         7.78 o                         
   6  -9   3        218.18        253.96        26.65 o                         
   7  -9   3          5.34          9.67         6.31 o                         
  -6  -8   3        103.24        114.36        28.44 o                         
  -5  -8   3         60.24         62.12         5.31 o                         
  -4  -8   3         49.58         52.10         6.44 o                         
  -3  -8   3        664.74        701.05        35.36 o                         
  -2  -8   3         12.77         17.98         2.89 o                         
  -1  -8   3         20.24         28.47         2.10 o                         
   0  -8   3        583.66        660.85        28.55 o                         
   1  -8   3        583.49        504.30        15.70 o                         
   2  -8   3         47.83         47.93         3.70 o                         
   3  -8   3          2.01          1.18         1.63 o                         
   4  -8   3        205.53        195.10        16.74 o                         
   5  -8   3        170.30        167.76        12.77 o                         
   6  -8   3          7.39         -1.41         4.01 o                         
   7  -8   3         29.79         30.18        11.08 o                         
  -6  -7   3         22.14         22.55         6.58 o                         
  -5  -7   3         21.44         11.18         2.91 o                         
  -4  -7   3         31.70         34.43         3.64 o                         
  -3  -7   3         52.81         48.57         3.74 o                         
  -2  -7   3        279.02        258.32        11.44 o                         
  -1  -7   3       1571.84       1630.02        70.19 o                         
   0  -7   3        277.30        255.35         9.09 o                         
   1  -7   3       1800.99       1655.86        66.05 o                         
   2  -7   3        460.06        416.53        18.85 o                         
   3  -7   3          8.76          4.29         1.70 o                         
   4  -7   3        764.72        679.56        56.23 o                         
   5  -7   3          1.47          1.79         3.80 o                         
   6  -7   3         62.67         66.44        13.44 o                         
   7  -7   3         18.13         23.82         9.55 o                         
  -7  -6   3         16.94          5.54         9.37 o                         
  -6  -6   3         29.38         40.16         4.39 o                         
  -5  -6   3         32.71         38.92         4.54 o                         
  -4  -6   3        663.21        674.41        35.14 o                         
  -3  -6   3         60.26         60.05         4.03 o                         
  -2  -6   3        151.95        147.31         6.40 o                         
  -1  -6   3       1510.07       1502.18        58.21 o                         
   0  -6   3        667.54        691.85        25.37 o                         
   1  -6   3        148.90        104.00         3.63 o                         
   2  -6   3        459.67        455.54        17.79 o                         
   3  -6   3        162.91        139.28         5.45 o                         
   4  -6   3          0.13          0.71         1.36 o                         
   5  -6   3          4.99         13.45         3.30 o                         
   6  -6   3          3.43          5.84         4.48 o                         
   7  -6   3          7.07         25.11         7.43 o                         
  -7  -5   3          4.82         12.26        15.15 o                         
  -6  -5   3          0.76          1.28         1.80 o                         
  -5  -5   3        389.95        394.10        22.42 o                         
  -4  -5   3         36.93         33.28         4.33 o                         
  -3  -5   3         24.67         19.86         2.94 o                         
  -2  -5   3        923.97        890.08        33.52 o                         
  -1  -5   3        386.45        327.82         8.64 o                         
   0  -5   3       1337.11       1274.68        48.89 o                         
   1  -5   3       1208.48        974.88        38.70 o                         
   2  -5   3        122.58        135.62         4.42 o                         
   3  -5   3        112.57         72.50         4.03 o                         
   4  -5   3        699.42        619.96        30.22 o                         
   5  -5   3        219.34        187.00        10.48 o                         
   6  -5   3        200.42        199.43        20.22 o                         
   7  -5   3         48.33         75.87        11.50 o                         
  -7  -4   3        203.37        148.86        16.62 o                         
  -6  -4   3        251.02        240.19        13.31 o                         
  -5  -4   3        135.56        133.46         8.63 o                         
  -4  -4   3         33.22         35.55         2.33 o                         
  -3  -4   3         97.61        107.15         3.71 o                         
  -2  -4   3        101.42         89.00         2.97 o                         
  -1  -4   3          5.15          0.74         0.79 o                         
   0  -4   3       1552.09       1409.57        54.09 o                         
   1  -4   3       1532.39       1400.51        60.81 o                         
   2  -4   3       1004.82        849.33        32.66 o                         
   3  -4   3        193.51        167.57         8.37 o                         
   4  -4   3         29.52         27.11         2.25 o                         
   5  -4   3        108.38         84.55         6.34 o                         
   6  -4   3        342.08        371.33        39.44 o                         
   7  -4   3          0.66          1.18         4.72 o                         
  -7  -3   3        166.12        127.75        24.82 o                         
  -6  -3   3          0.14          2.98         1.94 o                         
  -5  -3   3        353.39        329.86        12.30 o                         
  -4  -3   3        225.37        198.10         7.33 o                         
  -3  -3   3        393.18        386.60        13.26 o                         
  -2  -3   3          8.38         10.04         1.24 o                         
  -1  -3   3       1495.26       1340.34        57.05 o                         
   0  -3   3       7781.75       7141.45       624.20 o                         
   1  -3   3       2177.89       1952.08        91.40 o                         
   2  -3   3         54.54         54.52         2.37 o                         
   3  -3   3        153.26        179.62         6.58 o                         
   4  -3   3         60.09         59.51         2.72 o                         
   5  -3   3        195.57        165.37         6.58 o                         
   6  -3   3        274.73        331.31        34.60 o                         
   7  -3   3         12.15         10.88         5.54 o                         
  -7  -2   3         35.65         16.98        11.85 o                         
  -6  -2   3        198.01        200.95        27.36 o                         
  -5  -2   3        194.00        207.19         7.94 o                         
  -4  -2   3        431.92        436.70        23.63 o                         
  -3  -2   3       6534.73       7118.19       567.04 o                         
  -2  -2   3         16.13         20.36         1.53 o                         
  -1  -2   3       1734.19       1716.00        87.82 o                         
   0  -2   3         62.02         49.83         1.83 o                         
   1  -2   3       1137.27        939.80        46.49 o                         
   2  -2   3       3749.04       3289.14       243.99 o                         
   3  -2   3         54.72         41.94         2.16 o                         
   4  -2   3        410.15        399.44        20.46 o                         
   5  -2   3         13.48         14.56         3.92 o                         
   6  -2   3        318.83        335.73        30.30 o                         
   7  -2   3        165.86        183.91        15.00 o                         
  -7  -1   3         89.89         89.61        22.22 o                         
  -6  -1   3        252.15        298.28        34.85 o                         
  -5  -1   3         16.90         27.18         3.12 o                         
  -4  -1   3         80.38         64.69         6.03 o                         
  -3  -1   3        899.13        993.08        40.32 o                         
  -2  -1   3         78.17         74.09         3.41 o                         
  -1  -1   3       5557.00       5591.52       513.03 o                         
   0  -1   3       1797.16       1724.92        86.20 o                         
   1  -1   3       3119.39       2801.48       133.84 o                         
   2  -1   3         97.27         76.19         2.10 o                         
   3  -1   3          4.62          6.55         1.38 o                         
   4  -1   3        346.26        335.58        18.53 o                         
   5  -1   3        114.72        109.58         7.04 o                         
   6  -1   3         10.53         18.36         9.94 o                         
   7  -1   3        262.11        239.47        48.55 o                         
  -7   0   3          0.98          4.48         3.77 o                         
  -6   0   3        421.30        436.67        72.57 o                         
  -5   0   3          5.85          5.98         2.09 o                         
  -4   0   3        276.97        297.44        22.30 o                         
  -3   0   3       1055.90       1019.37        45.20 o                         
  -2   0   3         63.61         90.38         4.54 o                         
  -1   0   3        889.30        775.23        34.56 o                         
   0   0   3          3.11          5.19         0.86 o                         
   1   0   3         18.62         33.77         1.25 o                         
   2   0   3          1.73         -0.31         0.56 o                         
   3   0   3         21.61         29.40         2.07 o                         
   4   0   3        478.81        516.85        22.71 o                         
   5   0   3         83.92         78.97         7.00 o                         
   6   0   3        127.95        142.05        15.42 o                         
   7   0   3        397.57        379.64        64.65 o                         
  -7   1   3         23.38         18.27         5.31 o                         
  -6   1   3        273.64        259.78        40.38 o                         
  -5   1   3          4.53          8.26         2.36 o                         
  -4   1   3          0.11          0.51         1.29 o                         
  -3   1   3          6.95          7.19         1.61 o                         
  -2   1   3         13.48          8.99         1.16 o                         
  -1   1   3         29.73         51.22         3.85 o                         
   0   1   3         87.71        101.23         2.62 o                         
   1   1   3       1834.70       1930.81        95.72 o                         
   2   1   3       1429.52       1261.39        46.26 o                         
   3   1   3          3.79          6.34         1.19 o                         
   4   1   3          0.17          0.79         1.39 o                         
   5   1   3         84.92        111.60         8.69 o                         
   6   1   3         17.79          8.96         3.34 o                         
   7   1   3        102.86         58.90        11.35 o                         
  -7   2   3         47.88         65.85        11.02 o                         
  -6   2   3        442.53        583.84        42.37 o                         
  -5   2   3        161.88        155.72        15.92 o                         
  -4   2   3        841.84        828.84        65.32 o                         
  -3   2   3         36.32         32.14         2.62 o                         
  -2   2   3        905.67        835.81        42.96 o                         
  -1   2   3        245.04        277.62        11.31 o                         
   0   2   3        163.90        205.16         5.38 o                         
   2   2   3        276.76        309.17        11.45 o                         
   3   2   3         57.48         56.06         2.08 o                         
   4   2   3        206.48        224.47        12.96 o                         
   5   2   3        206.54        221.10        13.77 o                         
   6   2   3         31.73         28.06         8.25 o                         
   7   2   3         10.75          5.48         7.49 o                         
  -7   3   3          0.06          1.47         4.42 o                         
  -6   3   3          2.17          4.98         2.80 o                         
  -5   3   3        256.74        323.08        23.26 o                         
  -4   3   3       1083.26       1078.72        84.89 o                         
  -3   3   3       1618.14       1604.36        95.83 o                         
  -2   3   3        165.52        149.99         9.09 o                         
  -1   3   3          1.43         16.11         0.99 o                         
   0   3   3       2921.27       3481.70       173.54 o                         
   1   3   3       7512.63       8733.75       634.04 o                         
   2   3   3        327.01        294.36        11.02 o                         
   3   3   3       1226.56       1223.71        43.62 o                         
   4   3   3         20.82         20.71         2.51 o                         
   5   3   3         31.40         40.11         5.09 o                         
   6   3   3         51.49         56.00         7.49 o                         
   7   3   3          8.73          3.01         9.43 o                         
  -7   4   3          0.08          0.53         4.42 o                         
  -6   4   3        302.33        271.55        44.45 o                         
  -5   4   3        149.12        159.91        24.85 o                         
  -4   4   3        582.40        615.39        40.72 o                         
  -3   4   3        129.77        117.78         4.18 o                         
  -2   4   3        455.17        421.09        20.48 o                         
  -1   4   3         91.91         86.07         2.80 o                         
   0   4   3        201.04        249.25         7.64 o                         
   1   4   3        107.64        141.89         5.14 o                         
   2   4   3       1326.09       1332.45        49.53 o                         
   3   4   3       1201.39       1190.92        45.97 o                         
   4   4   3        237.58        210.51        13.03 o                         
   5   4   3        731.80        730.02        44.71 o                         
   6   4   3          0.31          3.61         3.01 o                         
   7   4   3         85.91         58.07        17.33 o                         
  -7   5   3         42.20         69.50        10.43 o                         
  -6   5   3        137.28        172.82        14.77 o                         
  -5   5   3         13.40         12.30         4.62 o                         
  -4   5   3         52.08         59.72         7.06 o                         
  -3   5   3          3.64          1.12         0.96 o                         
  -2   5   3         77.49         63.66         3.41 o                         
  -1   5   3         10.32         13.78         1.36 o                         
   0   5   3        334.70        382.22        11.10 o                         
   1   5   3       3322.52       4004.74       219.20 o                         
   2   5   3        170.60        182.49         9.21 o                         
   3   5   3         61.41         66.04         3.01 o                         
   4   5   3        476.82        423.71        23.44 o                         
   5   5   3        190.56        208.40        10.45 o                         
   6   5   3          0.40         -0.74         5.36 o                         
   7   5   3         43.48         17.92        11.67 o                         
  -7   6   3         53.11         57.30        10.49 o                         
  -6   6   3         57.55         52.23        12.79 o                         
  -5   6   3         46.94         52.74         6.80 o                         
  -4   6   3          0.86          2.50         1.26 o                         
  -3   6   3         28.39         29.09         2.79 o                         
  -2   6   3       1155.24       1316.20        83.72 o                         
  -1   6   3       2255.90       2606.91       114.14 o                         
   0   6   3         74.78         60.70         2.40 o                         
   1   6   3         88.40         96.07         4.08 o                         
   2   6   3       2339.35       2438.01       132.76 o                         
   3   6   3        186.84        192.86        11.03 o                         
   4   6   3         77.72         81.03         4.93 o                         
   5   6   3        143.94        145.15        12.27 o                         
   6   6   3         34.01         34.90         5.90 o                         
   7   6   3         40.21         35.43        20.40 o                         
  -7   7   3         10.29          4.72         5.01 o                         
  -6   7   3         87.65        117.07        13.26 o                         
  -5   7   3         12.27          5.43         3.25 o                         
  -4   7   3         91.74         74.01         7.87 o                         
  -3   7   3          1.95         -0.30         1.28 o                         
  -2   7   3       2277.20       2416.19       146.68 o                         
  -1   7   3       2849.01       3495.60       200.65 o                         
   0   7   3        150.84        172.26         6.11 o                         
   1   7   3        120.88        124.11         5.68 o                         
   2   7   3          2.70          2.13         1.19 o                         
   3   7   3         16.11         19.65         2.81 o                         
   4   7   3         15.24         13.68         2.76 o                         
   5   7   3          0.15         -1.20         3.43 o                         
   6   7   3        103.34        121.18        14.20 o                         
  -7   8   3         24.29         37.14        12.26 o                         
  -6   8   3          4.56          6.97         4.11 o                         
  -5   8   3        142.65        178.92        15.01 o                         
  -4   8   3         46.53         45.84         3.76 o                         
  -3   8   3         46.06         36.26         3.93 o                         
  -2   8   3          0.55          4.77         1.99 o                         
  -1   8   3         46.64         34.95         3.73 o                         
   0   8   3          0.18         -0.14         0.75 o                         
   1   8   3        242.59        240.17        13.36 o                         
   2   8   3         62.65         57.60         3.32 o                         
   3   8   3         42.44         42.92         4.12 o                         
   4   8   3        122.53        123.22         8.82 o                         
   5   8   3        226.48        232.78        32.75 o                         
   6   8   3          7.12          5.46         4.92 o                         
  -7   9   3         14.48         11.02         6.78 o                         
  -6   9   3         60.42         78.79         9.52 o                         
  -5   9   3          0.45          0.78         3.95 o                         
  -4   9   3         82.95         67.06         9.61 o                         
  -3   9   3        182.78        169.83        12.10 o                         
  -2   9   3          1.93          0.59         1.31 o                         
  -1   9   3        513.14        525.05        23.21 o                         
   0   9   3         57.13         64.68         5.35 o                         
   1   9   3        146.42        149.94         8.60 o                         
   2   9   3         79.51         75.47         5.08 o                         
   3   9   3          0.97          5.76         3.57 o                         
   4   9   3          6.99          5.57         2.84 o                         
   5   9   3         48.12         42.98         7.06 o                         
   6   9   3         59.88         64.99        30.65 o                         
  -6  10   3          5.00          3.79         3.56 o                         
  -5  10   3         54.52         69.26         9.17 o                         
  -4  10   3         10.96         13.81         2.72 o                         
  -3  10   3        366.47        389.27        21.12 o                         
  -2  10   3         37.11         37.81         3.44 o                         
  -1  10   3       1211.26       1236.18        58.70 o                         
   0  10   3        318.70        300.76        19.53 o                         
   1  10   3         15.12         26.71         5.88 o                         
   2  10   3         10.72          8.93         2.80 o                         
   3  10   3        320.63        369.14        22.87 o                         
   4  10   3         45.49         41.11         8.83 o                         
   5  10   3         37.22         23.56         5.83 o                         
  -6  11   3         22.12         30.55         6.36 o                         
  -5  11   3         86.48         97.82        13.68 o                         
  -4  11   3          1.59          4.57         2.37 o                         
  -3  11   3         50.82         63.74         7.29 o                         
  -2  11   3          0.04         -1.83         1.83 o                         
  -1  11   3         21.60         24.51         2.55 o                         
   0  11   3        507.28        540.15        30.01 o                         
   1  11   3         17.02         21.72         4.32 o                         
   2  11   3          2.28          1.99         2.53 o                         
   3  11   3         24.21         22.41         4.67 o                         
   4  11   3         28.91         23.46         9.71 o                         
   5  11   3          3.83          1.67         4.17 o                         
  -6  12   3          1.80         12.75        10.52 o                         
  -5  12   3         22.52         32.16         7.54 o                         
  -4  12   3          2.97          3.00         2.37 o                         
  -3  12   3        719.44        620.86        50.48 o                         
  -2  12   3        267.14        259.39        14.18 o                         
  -1  12   3        119.55        125.54         7.36 o                         
   0  12   3          6.08          8.46         3.20 o                         
   1  12   3         11.43         16.09         3.66 o                         
   2  12   3        512.30        572.84        36.58 o                         
   3  12   3         46.66         37.46         5.37 o                         
   4  12   3          0.13         -1.90         2.76 o                         
  -5  13   3          1.35          0.47         3.08 o                         
  -4  13   3         27.34         23.78         5.32 o                         
  -3  13   3         39.43         33.42         4.18 o                         
  -2  13   3         27.01         25.23         3.56 o                         
  -1  13   3         10.71         13.03         2.50 o                         
   0  13   3          3.20          1.59         2.62 o                         
   1  13   3         25.78         29.53         4.87 o                         
   2  13   3         19.95         30.17        11.98 o                         
   3  13   3         64.68         54.63        11.53 o                         
   4  13   3          0.12          0.71         3.11 o                         
  -4  14   3         28.59         35.56        18.86 o                         
  -3  14   3        103.10         97.60        10.48 o                         
  -2  14   3         91.89         88.06         6.49 o                         
  -1  14   3          2.44          2.50         3.95 o                         
   0  14   3          1.05          1.58         2.64 o                         
   1  14   3         99.99        111.68         9.83 o                         
   2  14   3         32.28         48.49        12.94 o                         
   3  14   3         50.38         59.69        14.39 o                         
  -3  15   3         53.91         57.39         6.22 o                         
  -2  15   3        107.02        101.34         8.65 o                         
  -1  15   3        165.22        145.03        13.97 o                         
   0  15   3          2.45          0.70         2.44 o                         
   1  15   3          0.86          2.28         2.75 o                         
   2  15   3        365.56        321.47        25.11 o                         
  -2  16   3          6.35          9.06         2.76 o                         
  -1  16   3         66.00         56.36         7.35 o                         
   0  16   3          4.11          1.06         2.91 o                         
  -1 -16   4         19.32         14.64         5.65 o                         
   0 -16   4         40.70         45.07        14.80 o                         
   1 -16   4          5.53          5.38         3.78 o                         
   2 -16   4          0.20         -0.13         2.00 o                         
   3 -16   4         77.58         61.60         8.55 o                         
  -2 -15   4         36.15         26.24         6.58 o                         
  -1 -15   4        347.84        283.49        18.20 o                         
   0 -15   4          2.08         -3.91         3.91 o                         
   1 -15   4         17.47         11.23         3.71 o                         
   2 -15   4        230.03        229.50        15.01 o                         
   3 -15   4         17.38         18.73         4.78 o                         
   4 -15   4          3.73          3.93         3.31 o                         
  -3 -14   4        165.02        121.85        12.17 o                         
  -2 -14   4         40.35         35.94         5.54 o                         
  -1 -14   4         53.75         56.41         6.86 o                         
   0 -14   4         24.06         25.54         3.58 o                         
   1 -14   4        137.91        139.96        14.41 o                         
   2 -14   4          6.30          3.59         2.71 o                         
   3 -14   4          7.55         11.30         3.21 o                         
   4 -14   4         26.72         33.21         7.54 o                         
  -4 -13   4          2.11          4.75         4.82 o                         
  -3 -13   4         61.78         53.94         6.78 o                         
  -2 -13   4         32.07         37.72         5.31 o                         
  -1 -13   4         40.80         46.00         4.74 o                         
   0 -13   4          0.00         -1.13         1.75 o                         
   1 -13   4         59.32         59.56         5.15 o                         
   2 -13   4        298.22        268.07        15.96 o                         
   3 -13   4        113.10        106.30        15.62 o                         
   4 -13   4        121.40        122.03         8.86 o                         
   5 -13   4         41.80         40.59         5.49 o                         
  -4 -12   4          1.93          0.71         3.46 o                         
  -3 -12   4        387.48        403.98        27.84 o                         
  -2 -12   4         82.19         75.64         5.28 o                         
  -1 -12   4        160.11        140.69         6.50 o                         
   0 -12   4         28.33         31.68         4.21 o                         
   1 -12   4         44.48         44.56         4.38 o                         
   2 -12   4        278.76        244.37        12.96 o                         
   3 -12   4         15.86         14.32         4.41 o                         
   4 -12   4         49.49         58.82         8.05 o                         
   5 -12   4         11.01          9.25         5.56 o                         
   6 -12   4          0.51          2.42         5.19 o                         
  -5 -11   4          1.62          7.32         4.59 o                         
  -4 -11   4          6.55          7.23         3.69 o                         
  -3 -11   4         96.48        102.10         7.09 o                         
  -2 -11   4          0.99          0.16         2.31 o                         
  -1 -11   4         25.14         32.63         2.53 o                         
   0 -11   4         76.86         67.92         4.13 o                         
   1 -11   4       1524.70       1414.08        77.95 o                         
   2 -11   4        124.81        129.19        11.28 o                         
   3 -11   4          6.45          7.97         3.88 o                         
   4 -11   4         19.86         31.78        11.76 o                         
   5 -11   4          9.91          8.70         4.90 o                         
   6 -11   4         63.89         78.64        12.97 o                         
  -5 -10   4         77.97         72.13        13.35 o                         
  -4 -10   4        187.81        191.77        16.09 o                         
  -3 -10   4         18.94         24.21         2.95 o                         
  -2 -10   4        360.94        380.45        18.64 o                         
  -1 -10   4        141.44        132.36         5.12 o                         
   0 -10   4          3.99          4.89         1.63 o                         
   1 -10   4          0.54          1.76         1.36 o                         
   2 -10   4         11.22          9.93         3.24 o                         
   3 -10   4        347.93        372.76        50.31 o                         
   4 -10   4         24.77         34.17         5.52 o                         
   5 -10   4        230.79        255.26        19.16 o                         
   6 -10   4          0.87         -0.24         3.42 o                         
  -6  -9   4          4.17          6.90         4.92 o                         
  -5  -9   4         31.11         23.07         4.69 o                         
  -4  -9   4       1054.60       1151.40        66.94 o                         
  -3  -9   4          2.89          1.99         1.74 o                         
  -2  -9   4          3.67          6.75         1.92 o                         
  -1  -9   4         35.27         34.64         2.22 o                         
   0  -9   4         10.93          9.78         1.58 o                         
   1  -9   4        511.77        479.69        17.91 o                         
   2  -9   4        884.90        683.22        62.06 o                         
   3  -9   4        693.94        639.82        33.41 o                         
   4  -9   4        112.74        110.66        11.38 o                         
   5  -9   4         11.37          5.21         3.42 o                         
   6  -9   4          3.46         12.91         8.14 o                         
   7  -9   4          6.93         13.91         8.78 o                         
  -6  -8   4          1.30          3.29         8.16 o                         
  -5  -8   4        210.65        256.56        15.72 o                         
  -4  -8   4        564.40        597.98        41.45 o                         
  -3  -8   4         31.78         36.76         3.43 o                         
  -2  -8   4         95.23         92.27         4.84 o                         
  -1  -8   4         93.64        101.01         3.85 o                         
   0  -8   4        440.76        408.56        14.57 o                         
   1  -8   4        142.25        132.67         6.95 o                         
   2  -8   4        804.32        660.39        32.48 o                         
   3  -8   4       1472.96       1285.29        75.88 o                         
   4  -8   4         47.61         45.59         3.90 o                         
   5  -8   4        311.32        283.17        26.32 o                         
   6  -8   4          0.05          3.01         4.19 o                         
   7  -8   4          0.04          2.18         4.48 o                         
  -6  -7   4         40.99         59.49         5.96 o                         
  -5  -7   4         18.02         31.22         4.33 o                         
  -4  -7   4        918.33        960.28        52.96 o                         
  -3  -7   4         68.53         78.53         5.05 o                         
  -2  -7   4         30.65         29.40         2.55 o                         
  -1  -7   4        560.15        545.48        18.34 o                         
   0  -7   4        530.58        561.12        21.38 o                         
   1  -7   4       1468.07       1344.55        55.21 o                         
   2  -7   4        755.13        609.12        28.70 o                         
   3  -7   4       1408.18       1206.82        69.79 o                         
   4  -7   4          0.15         -0.66         1.50 o                         
   5  -7   4          0.06         -1.02         2.83 o                         
   6  -7   4         29.80         15.74         7.96 o                         
   7  -7   4         24.83         25.76         7.43 o                         
  -7  -6   4          5.08          6.96        14.03 o                         
  -6  -6   4          1.70          2.19         2.27 o                         
  -5  -6   4         60.31         74.32         8.12 o                         
  -4  -6   4          0.51          4.22         2.37 o                         
  -3  -6   4          0.80          1.77         1.81 o                         
  -2  -6   4        182.89        198.56         6.43 o                         
  -1  -6   4        739.09        745.63        25.91 o                         
   0  -6   4       3809.20       3751.40       214.61 o                         
   1  -6   4        105.52         92.12         3.58 o                         
   2  -6   4        637.16        642.14        23.76 o                         
   3  -6   4        201.62        184.91        10.01 o                         
   4  -6   4        172.11        163.51         8.53 o                         
   5  -6   4        139.49        132.93        10.21 o                         
   6  -6   4        291.81        329.18        31.72 o                         
   7  -6   4         83.85        151.09        18.57 o                         
  -7  -5   4         30.48         16.97         9.76 o                         
  -6  -5   4        172.89        211.42        33.04 o                         
  -5  -5   4          7.74          4.35         2.02 o                         
  -4  -5   4        319.29        293.10        20.70 o                         
  -3  -5   4       1429.04       1423.99        71.41 o                         
  -2  -5   4        917.33        932.44        37.08 o                         
  -1  -5   4          2.08          3.89         0.95 o                         
   0  -5   4       2323.72       2254.72       104.86 o                         
   1  -5   4        129.12        110.49         6.18 o                         
   2  -5   4        511.27        488.80        14.34 o                         
   3  -5   4        465.86        443.05        24.82 o                         
   4  -5   4       1249.83       1205.15        68.81 o                         
   5  -5   4        183.31        179.34        16.82 o                         
   6  -5   4         13.32         17.04         5.60 o                         
   7  -5   4        171.35        195.99        65.52 o                         
  -7  -4   4         67.38         52.17        20.69 o                         
  -6  -4   4        133.62        150.14        14.86 o                         
  -5  -4   4         62.57         60.78         5.28 o                         
  -4  -4   4         22.54         25.52         2.45 o                         
  -3  -4   4        342.37        385.25        13.64 o                         
  -2  -4   4         54.38         48.08         2.03 o                         
  -1  -4   4          3.55          5.25         1.11 o                         
   0  -4   4       5274.08       4832.26       326.63 o                         
   1  -4   4        543.22        474.54        16.05 o                         
   2  -4   4       1205.36       1070.30        44.29 o                         
   3  -4   4       1244.75       1309.37        78.97 o                         
   4  -4   4        466.11        464.46        20.93 o                         
   5  -4   4          0.11         -0.20         1.23 o                         
   6  -4   4        128.09        144.55        15.27 o                         
   7  -4   4          4.89          8.23         5.17 o                         
  -7  -3   4          0.24          0.59         6.60 o                         
  -6  -3   4        122.89        128.08        13.79 o                         
  -5  -3   4          6.05          1.40         1.18 o                         
  -4  -3   4       1050.79       1042.14        50.73 o                         
  -3  -3   4          0.04          1.49         0.91 o                         
  -2  -3   4       1243.44       1320.46        53.51 o                         
  -1  -3   4       6967.05       6957.95       546.13 o                         
   0  -3   4       1299.36       1284.23        59.01 o                         
   1  -3   4         91.04         73.15         2.52 o                         
   2  -3   4        612.60        581.68        21.84 o                         
   3  -3   4       2146.06       1979.41       152.79 o                         
   4  -3   4       1204.68       1102.57        50.90 o                         
   5  -3   4         18.91         12.11         1.26 o                         
   6  -3   4          7.61         14.95         8.22 o                         
   7  -3   4        110.13        111.99        25.63 o                         
  -7  -2   4         17.21          5.95         9.20 o                         
  -6  -2   4         10.95          4.99         1.79 o                         
  -5  -2   4        159.85        140.21         6.80 o                         
  -4  -2   4         40.39         45.46         2.69 o                         
  -3  -2   4        169.78        199.56         8.61 o                         
  -2  -2   4        756.89        755.99        30.19 o                         
  -1  -2   4       1485.21       1266.56        59.10 o                         
   0  -2   4        211.28        202.48         6.43 o                         
   1  -2   4        319.99        322.75         8.24 o                         
   2  -2   4        223.56        219.98         6.03 o                         
   3  -2   4       2183.48       1920.66        86.57 o                         
   4  -2   4        420.76        402.86        23.83 o                         
   5  -2   4         48.07         53.10         6.42 o                         
   6  -2   4         38.26         34.80         8.77 o                         
   7  -2   4        239.48        205.60        38.39 o                         
  -7  -1   4          3.59          3.65         8.14 o                         
  -6  -1   4         35.28         37.13         4.61 o                         
  -5  -1   4         93.42         97.77         6.63 o                         
  -4  -1   4        562.17        576.12        32.88 o                         
  -3  -1   4        273.01        280.38        11.12 o                         
  -2  -1   4        515.45        539.79        23.63 o                         
  -1  -1   4       1020.80        945.63        47.09 o                         
   0  -1   4      12254.97      11971.46      1496.33 o                         
   1  -1   4       3255.03       2749.08       136.17 o                         
   2  -1   4        149.38        150.00         6.76 o                         
   3  -1   4        493.68        452.14        17.90 o                         
   4  -1   4        718.51        751.68        40.26 o                         
   5  -1   4        139.08        145.54        10.08 o                         
   6  -1   4         43.18         41.38         7.95 o                         
   7  -1   4         54.27         58.66        22.45 o                         
  -7   0   4         62.34        105.23        12.79 o                         
  -6   0   4        190.97        217.37        37.64 o                         
  -5   0   4        289.72        315.14        19.31 o                         
  -4   0   4        248.59        201.92        10.60 o                         
  -3   0   4        261.06        292.91        10.99 o                         
  -2   0   4        682.69        700.52        32.61 o                         
  -1   0   4        206.89        253.63        12.98 o                         
   1   0   4       4121.82       4331.39       215.43 o                         
   2   0   4        665.97        663.14        22.42 o                         
   3   0   4       3213.63       3081.92       183.10 o                         
   4   0   4        108.59        110.65         5.42 o                         
   5   0   4        287.64        319.47        19.13 o                         
   6   0   4         90.71         83.44        20.46 o                         
   7   0   4         23.72         33.25         8.67 o                         
  -7   1   4          0.89          0.24         2.30 o                         
  -6   1   4        164.86        220.02        15.52 o                         
  -5   1   4        701.43        773.34        53.71 o                         
  -4   1   4          3.34          6.70         2.02 o                         
  -3   1   4       2267.34       2295.38       137.45 o                         
  -2   1   4         14.43         22.24         1.08 o                         
  -1   1   4          1.36          6.14         0.82 o                         
   0   1   4        114.10        163.29         4.49 o                         
   1   1   4       2212.88       2357.72        99.12 o                         
   2   1   4         53.85         51.90         3.05 o                         
   3   1   4        398.59        400.17        18.15 o                         
   4   1   4          1.54          5.22         2.59 o                         
   5   1   4          3.37          1.82         2.36 o                         
   6   1   4          0.29          0.63         2.14 o                         
   7   1   4         19.22          3.00         3.18 o                         
  -7   2   4         53.03         72.63         8.31 o                         
  -6   2   4        646.54        824.94        60.88 o                         
  -5   2   4         13.07         13.69         3.80 o                         
  -4   2   4          4.80          6.82         2.07 o                         
  -3   2   4        621.70        570.86        35.33 o                         
  -2   2   4        139.77         92.05         6.86 o                         
  -1   2   4         99.10        142.43         4.11 o                         
   0   2   4        994.70       1184.89        40.25 o                         
   2   2   4         80.92         87.29         4.04 o                         
   3   2   4        410.38        403.37        11.03 o                         
   4   2   4       1150.06       1132.61        56.43 o                         
   5   2   4        233.58        238.23        23.11 o                         
   6   2   4          0.74          0.54         2.44 o                         
   7   2   4          5.62         -2.06         6.01 o                         
  -7   3   4         28.22         34.01         9.43 o                         
  -6   3   4          2.39          2.05         2.52 o                         
  -5   3   4        592.22        693.86        50.03 o                         
  -4   3   4        165.57        183.20        11.77 o                         
  -3   3   4          3.43          0.80         1.27 o                         
  -2   3   4        129.53         97.27         5.40 o                         
  -1   3   4        161.24        170.33         7.84 o                         
   0   3   4        459.47        564.34        16.71 o                         
   1   3   4        908.28       1182.31        41.32 o                         
   2   3   4       1863.94       1963.54        79.83 o                         
   3   3   4        180.78        187.60         6.53 o                         
   4   3   4        228.20        205.45        14.29 o                         
   5   3   4         11.39         11.27         3.23 o                         
   6   3   4          0.23          2.61         3.83 o                         
   7   3   4         28.33          7.07         8.08 o                         
  -7   4   4          1.83         -0.71         3.36 o                         
  -6   4   4         52.21         79.83         8.75 o                         
  -5   4   4        182.29        206.08        29.21 o                         
  -4   4   4        637.12        757.13        57.21 o                         
  -3   4   4        176.46        161.14        12.41 o                         
  -2   4   4       2365.56       2718.13       138.61 o                         
  -1   4   4       1594.18       1623.08        59.88 o                         
   0   4   4        537.85        532.66        20.20 o                         
   1   4   4        547.78        613.75        21.78 o                         
   2   4   4       2301.76       2657.80       145.56 o                         
   3   4   4         20.96         23.98         3.50 o                         
   4   4   4         23.97         21.68         1.92 o                         
   5   4   4          0.21          1.28         1.76 o                         
   6   4   4        195.90        244.33        38.29 o                         
   7   4   4          1.80          2.59         9.02 o                         
  -7   5   4         93.98        131.40        19.16 o                         
  -6   5   4          3.01          1.99         2.79 o                         
  -5   5   4        479.22        441.68        59.30 o                         
  -4   5   4        197.85        220.57        25.53 o                         
  -3   5   4          0.09          2.23         1.11 o                         
  -2   5   4        265.24        254.33         8.86 o                         
  -1   5   4         43.98         62.18         2.33 o                         
   0   5   4        521.25        589.17        19.03 o                         
   1   5   4        336.72        434.07        13.41 o                         
   2   5   4         15.44         22.89         2.34 o                         
   3   5   4         80.68         70.58         5.15 o                         
   4   5   4         22.33         18.99         2.24 o                         
   5   5   4         40.82         56.68         7.96 o                         
   6   5   4          0.59          2.45         3.69 o                         
   7   5   4         21.31         -2.06         9.61 o                         
  -7   6   4         27.54         57.77        10.20 o                         
  -6   6   4          5.49          3.69         3.30 o                         
  -5   6   4        152.64        191.46        17.98 o                         
  -4   6   4        949.69        861.30        65.40 o                         
  -3   6   4        198.67        196.15         9.38 o                         
  -2   6   4         18.25         28.43         2.56 o                         
  -1   6   4        914.19        986.82        35.15 o                         
   0   6   4        183.71        235.91         7.15 o                         
   1   6   4        766.64        929.15        38.32 o                         
   2   6   4        111.09        132.61         5.33 o                         
   3   6   4        311.34        312.46        15.29 o                         
   4   6   4          6.23          7.75         1.95 o                         
   5   6   4        148.40        179.23        16.70 o                         
   6   6   4         85.40         83.87         9.89 o                         
  -7   7   4         74.68        105.64        14.33 o                         
  -6   7   4          0.02          3.40         3.00 o                         
  -5   7   4          8.90         10.64         3.77 o                         
  -4   7   4         38.94         37.25         7.31 o                         
  -3   7   4          0.05         -0.35         1.42 o                         
  -2   7   4         28.31         29.34         2.87 o                         
  -1   7   4       1280.79       1389.00        63.77 o                         
   0   7   4       1679.63       1732.27        84.44 o                         
   1   7   4         28.05         36.71         2.79 o                         
   2   7   4        418.79        471.50        20.01 o                         
   3   7   4        360.96        334.27        13.45 o                         
   4   7   4         20.77         16.49         2.05 o                         
   5   7   4         73.92         74.58         9.61 o                         
   6   7   4          1.37          5.88         4.96 o                         
  -7   8   4         41.75         47.28        10.02 o                         
  -6   8   4          0.04          3.27         4.16 o                         
  -5   8   4          2.11          5.29         4.44 o                         
  -4   8   4          0.31         -0.12         1.79 o                         
  -3   8   4        400.92        368.98        18.05 o                         
  -2   8   4       1832.55       1936.38       113.56 o                         
  -1   8   4        372.72        415.64        17.35 o                         
   0   8   4        384.40        422.02        15.69 o                         
   1   8   4          3.12          3.61         1.63 o                         
   2   8   4        142.05        128.13        10.44 o                         
   3   8   4          0.02         -1.75         2.09 o                         
   4   8   4         21.65         23.39         3.75 o                         
   5   8   4          0.98          2.66         3.09 o                         
   6   8   4          2.51          4.55         5.02 o                         
  -6   9   4         59.97         82.00        17.92 o                         
  -5   9   4        103.43        118.77        18.42 o                         
  -4   9   4        842.72        690.77        44.46 o                         
  -3   9   4         66.35         67.49         5.15 o                         
  -2   9   4        275.69        228.89        18.96 o                         
  -1   9   4          0.14          2.58         1.42 o                         
   0   9   4         38.73         46.77         3.27 o                         
   1   9   4        253.93        262.31        14.88 o                         
   2   9   4        906.40        914.68        47.11 o                         
   3   9   4         75.30         87.92         6.97 o                         
   4   9   4          0.68          4.51         3.69 o                         
   5   9   4        127.56        164.17        16.78 o                         
   6   9   4          4.50          7.54         4.65 o                         
  -6  10   4        169.89        169.06        15.23 o                         
  -5  10   4         25.19         16.27         7.19 o                         
  -4  10   4         30.53         31.83         8.27 o                         
  -3  10   4        285.86        279.53        15.33 o                         
  -2  10   4         27.91         29.30         3.16 o                         
  -1  10   4        714.65        746.02        32.30 o                         
   0  10   4         34.04         34.77         3.11 o                         
   1  10   4         46.73         53.44         4.09 o                         
   2  10   4         11.67         18.35         4.29 o                         
   3  10   4         32.21         46.25         9.73 o                         
   4  10   4          1.27          3.83         2.45 o                         
   5  10   4        121.93        118.80        29.06 o                         
  -6  11   4        196.08        274.67        27.71 o                         
  -5  11   4         56.08         49.75         8.56 o                         
  -4  11   4         11.53          9.56         2.64 o                         
  -3  11   4         91.54         90.41         6.69 o                         
  -2  11   4          1.85          2.27         2.03 o                         
  -1  11   4        264.24        267.26        14.35 o                         
   0  11   4         22.96         28.42         4.35 o                         
   1  11   4          2.31          0.26         3.22 o                         
   2  11   4         17.14         17.07         4.41 o                         
   3  11   4          0.01         -0.47         1.78 o                         
   4  11   4         11.49          8.70         4.05 o                         
   5  11   4         15.07         18.13         6.25 o                         
  -5  12   4         16.24         16.86        15.30 o                         
  -4  12   4         83.41         62.90         8.32 o                         
  -3  12   4         53.73         47.10         5.56 o                         
  -2  12   4         17.84         16.13         2.90 o                         
  -1  12   4         83.98         78.95         6.53 o                         
   0  12   4        105.91        114.48         9.82 o                         
   1  12   4         30.36         34.15         5.29 o                         
   2  12   4         50.29         67.06         9.47 o                         
   3  12   4          4.49          2.02         2.39 o                         
   4  12   4          1.64         -2.81         3.12 o                         
  -5  13   4          2.80          4.06         4.68 o                         
  -4  13   4        138.37        111.95        13.91 o                         
  -3  13   4        173.50        158.78        13.87 o                         
  -2  13   4          1.17          1.02         1.94 o                         
  -1  13   4         19.86         33.36         7.70 o                         
   0  13   4        201.68        257.59        16.11 o                         
   1  13   4         50.44         60.43         7.01 o                         
   2  13   4        125.02        122.58        17.18 o                         
   3  13   4          6.05          1.39         2.83 o                         
   4  13   4        102.23         95.48        27.56 o                         
  -4  14   4         13.98          9.56         4.64 o                         
  -3  14   4          3.38          4.40         2.65 o                         
  -2  14   4         36.69         30.15         4.94 o                         
  -1  14   4          6.12          9.90         3.42 o                         
   0  14   4        488.66        522.41        33.61 o                         
   1  14   4         40.64         51.75         9.34 o                         
   2  14   4         32.67         23.53         8.10 o                         
   3  14   4         59.84         41.80         6.68 o                         
  -3  15   4         38.46         15.24         6.62 o                         
  -2  15   4        165.32        124.35        13.94 o                         
  -1  15   4        399.93        361.30        25.18 o                         
   0  15   4          6.25          0.16         2.93 o                         
   1  15   4         47.31         28.94         5.79 o                         
   2  15   4         55.25         49.53        10.18 o                         
  -2  16   4         33.12         30.42         6.20 o                         
  -1  16   4          1.94          4.28         4.21 o                         
   0  16   4         13.65         11.12         4.15 o                         
  -1 -16   5         30.31         31.55        13.97 o                         
   0 -16   5         10.73          9.08         5.00 o                         
   1 -16   5          3.22          3.32         3.38 o                         
   2 -16   5          9.20         10.48         4.25 o                         
  -2 -15   5          0.24          1.08         2.96 o                         
  -1 -15   5         13.34         11.39         4.31 o                         
   0 -15   5        122.86        116.31        18.57 o                         
   1 -15   5         47.78         48.45         8.38 o                         
   2 -15   5        473.34        459.10        29.70 o                         
   3 -15   5        124.93        118.88        10.24 o                         
   4 -15   5        254.47        266.84        18.16 o                         
  -3 -14   5         20.70         15.88         5.03 o                         
  -2 -14   5          0.99          1.72         2.79 o                         
  -1 -14   5        203.99        168.10        15.57 o                         
   0 -14   5          0.00          0.01         2.06 o                         
   1 -14   5        105.06        103.34         8.43 o                         
   2 -14   5        233.11        227.16        14.66 o                         
   3 -14   5          1.15          4.20         2.98 o                         
   4 -14   5        130.84        146.28        12.50 o                         
  -4 -13   5          8.79         10.51         5.35 o                         
  -3 -13   5          1.88          1.58         3.48 o                         
  -2 -13   5         11.41         15.01         4.87 o                         
  -1 -13   5        315.75        283.52        14.19 o                         
   0 -13   5         77.71         76.11         4.81 o                         
   1 -13   5          0.11          1.14         1.65 o                         
   2 -13   5        209.21        195.10        11.89 o                         
   3 -13   5         28.30         33.53         5.87 o                         
   4 -13   5          6.42          3.01         3.34 o                         
   5 -13   5        140.08        162.09        17.52 o                         
  -4 -12   5        433.39        385.42        49.30 o                         
  -3 -12   5         16.13         21.79         4.67 o                         
  -2 -12   5          6.38          5.74         2.55 o                         
  -1 -12   5        804.27        752.06        33.16 o                         
   0 -12   5         35.78         32.70         4.38 o                         
   1 -12   5        108.16        104.65         6.80 o                         
   2 -12   5        292.03        287.92        21.30 o                         
   3 -12   5          0.62          2.27         2.77 o                         
   4 -12   5          1.10          2.20         2.73 o                         
   5 -12   5        105.36        131.05        13.38 o                         
  -5 -11   5          0.29          2.00         5.27 o                         
  -4 -11   5         56.62         51.36         7.27 o                         
  -3 -11   5          0.96          3.38         2.28 o                         
  -2 -11   5          5.97         10.92         2.90 o                         
  -1 -11   5        184.88        172.23         7.64 o                         
   0 -11   5         52.43         58.06         4.11 o                         
   1 -11   5         77.99         75.07         5.53 o                         
   2 -11   5          8.49          6.11         2.91 o                         
   3 -11   5        518.31        499.17        38.14 o                         
   4 -11   5         63.98         76.66        10.09 o                         
   5 -11   5         36.37         44.53         5.98 o                         
   6 -11   5         14.22          5.54         5.90 o                         
  -4 -10   5         10.60         11.13         3.31 o                         
  -3 -10   5        334.21        338.98        17.00 o                         
  -2 -10   5        285.68        253.72        14.94 o                         
  -1 -10   5         51.86         56.88         3.44 o                         
   0 -10   5          9.93         16.06         2.13 o                         
   1 -10   5         99.98        101.44         5.64 o                         
   2 -10   5       1707.28       1671.41       134.91 o                         
   3 -10   5       2898.32       2994.16       336.05 o                         
   4 -10   5         40.99         48.92         6.39 o                         
   5 -10   5          0.13          1.53         3.50 o                         
   6 -10   5         13.86         43.80         9.20 o                         
  -6  -9   5          5.55         -1.53        10.49 o                         
  -5  -9   5          4.52          3.67         2.68 o                         
  -4  -9   5         92.44         82.89         6.67 o                         
  -3  -9   5        199.55        227.82        14.81 o                         
  -2  -9   5         23.19         25.47         1.70 o                         
  -1  -9   5         20.38         22.71         2.03 o                         
   0  -9   5        145.97        140.67         6.72 o                         
   1  -9   5        234.98        256.65        12.12 o                         
   2  -9   5        408.18        325.39        24.84 o                         
   3  -9   5        446.14        378.42        36.29 o                         
   4  -9   5        150.67        137.71        11.24 o                         
   5  -9   5        249.66        230.21        18.12 o                         
   6  -9   5          9.12          0.83         3.89 o                         
   7  -9   5          6.92          6.43         6.07 o                         
  -6  -8   5         68.95         54.36        17.71 o                         
  -5  -8   5        140.82        148.74        10.02 o                         
  -4  -8   5          0.76          3.18         2.21 o                         
  -3  -8   5        116.23        117.09         7.59 o                         
  -2  -8   5        582.08        566.44        22.55 o                         
  -1  -8   5          6.23          7.27         1.36 o                         
   0  -8   5         13.32         28.68         4.75 o                         
   1  -8   5        248.92        253.34        10.10 o                         
   2  -8   5        246.91        200.13         9.94 o                         
   3  -8   5         44.81         44.27         4.15 o                         
   4  -8   5        102.23        105.29         8.22 o                         
   5  -8   5         32.77         27.05         4.66 o                         
   6  -8   5          8.96          8.02         7.02 o                         
   7  -8   5          0.10          1.00         4.30 o                         
  -6  -7   5         27.57         16.79         5.18 o                         
  -5  -7   5         12.48         21.23         3.83 o                         
  -4  -7   5         13.31         23.25         5.84 o                         
  -3  -7   5         10.81         15.06         3.05 o                         
  -2  -7   5        638.68        618.04        25.49 o                         
  -1  -7   5         20.04         23.87         2.49 o                         
   0  -7   5        334.85        302.34        17.98 o                         
   1  -7   5        273.24        227.82         8.77 o                         
   2  -7   5        446.22        418.57        20.73 o                         
   3  -7   5       1603.14       1368.07        78.73 o                         
   4  -7   5          7.31          4.62         2.01 o                         
   5  -7   5        542.87        529.39        35.48 o                         
   6  -7   5         95.10         87.19        12.44 o                         
   7  -7   5          1.31          5.72         6.96 o                         
  -7  -6   5         33.97         10.61        17.27 o                         
  -6  -6   5          1.83          2.79         3.82 o                         
  -5  -6   5         64.08         52.37         5.54 o                         
  -4  -6   5        346.34        339.82        26.85 o                         
  -3  -6   5          9.86         11.59         2.55 o                         
  -2  -6   5          0.17          3.09         0.71 o                         
  -1  -6   5        226.88        287.99         9.15 o                         
   0  -6   5        458.14        488.40        16.18 o                         
   1  -6   5          0.12          1.44         0.75 o                         
   2  -6   5        112.35        105.57         4.69 o                         
   3  -6   5        238.89        208.02         7.85 o                         
   4  -6   5         41.80         41.60         4.79 o                         
   5  -6   5         30.09         34.02         4.45 o                         
   6  -6   5          0.22          1.36         4.80 o                         
   7  -6   5        324.39        377.88        45.16 o                         
  -7  -5   5        111.44        101.02        44.54 o                         
  -6  -5   5         77.60         87.59        19.59 o                         
  -5  -5   5         38.31         51.29         5.31 o                         
  -4  -5   5         35.50         33.92         4.62 o                         
  -3  -5   5       1266.53       1261.47        67.58 o                         
  -2  -5   5        693.98        653.42        34.28 o                         
  -1  -5   5        665.51        614.14        23.54 o                         
   0  -5   5        110.78         92.85         3.47 o                         
   1  -5   5        145.84         98.63         5.13 o                         
   2  -5   5        113.36        110.91         4.81 o                         
   3  -5   5        355.45        279.61        15.44 o                         
   4  -5   5        104.85         83.73         9.74 o                         
   5  -5   5         14.30         14.21         6.01 o                         
   6  -5   5         66.08         81.93        18.63 o                         
   7  -5   5         22.37         12.38         7.90 o                         
  -7  -4   5         38.58         25.41        16.51 o                         
  -6  -4   5         13.11         14.99         5.14 o                         
  -5  -4   5          0.22          5.44         2.50 o                         
  -4  -4   5        199.23        189.12        10.91 o                         
  -3  -4   5        340.80        317.63        11.50 o                         
  -2  -4   5       1386.29       1447.27        75.05 o                         
  -1  -4   5        746.58        763.02        33.39 o                         
   0  -4   5       1906.32       2057.40       114.55 o                         
   1  -4   5        566.54        496.65        16.92 o                         
   2  -4   5        437.83        355.67        17.70 o                         
   3  -4   5        427.37        396.60        14.83 o                         
   4  -4   5        568.59        530.96        21.74 o                         
   5  -4   5        106.03         82.12         8.63 o                         
   6  -4   5         42.45         47.92        17.89 o                         
   7  -4   5         57.81         54.92        25.11 o                         
  -7  -3   5         27.94         10.85        11.26 o                         
  -6  -3   5         90.27         93.24        10.88 o                         
  -5  -3   5          5.08         12.87         2.94 o                         
  -4  -3   5         91.00         97.81         4.61 o                         
  -3  -3   5          5.44          3.70         0.99 o                         
  -2  -3   5        557.84        616.17        23.92 o                         
  -1  -3   5        198.03        157.72         5.49 o                         
   0  -3   5       1367.36       1304.34        61.34 o                         
   1  -3   5        151.79        174.79         5.99 o                         
   2  -3   5         97.52         93.06         3.26 o                         
   3  -3   5        745.85        736.86        30.32 o                         
   4  -3   5         88.42         92.94         3.41 o                         
   5  -3   5          0.10          1.87         2.40 o                         
   6  -3   5          3.56          3.21         5.87 o                         
   7  -3   5         36.34         31.66        17.47 o                         
  -7  -2   5        103.83         23.11        15.09 o                         
  -6  -2   5         29.83         45.31        11.73 o                         
  -5  -2   5          1.81         -1.65         1.65 o                         
  -4  -2   5         36.47         26.21         2.25 o                         
  -3  -2   5       1487.49       1648.11        85.98 o                         
  -2  -2   5         58.94         61.61         4.52 o                         
  -1  -2   5        666.20        777.42        32.69 o                         
   0  -2   5       1562.04       1289.45        59.51 o                         
   1  -2   5       2533.30       2264.40        93.25 o                         
   2  -2   5        235.36        192.02         6.85 o                         
   3  -2   5          0.43          0.54         0.50 o                         
   4  -2   5        365.05        372.06        22.34 o                         
   5  -2   5         32.91         26.63         3.84 o                         
   6  -2   5          6.19          3.88         2.93 o                         
   7  -2   5          0.37         -0.28         2.39 o                         
  -7  -1   5          0.22          1.65         7.78 o                         
  -6  -1   5         72.93         62.83         5.10 o                         
  -5  -1   5         72.86         86.57        10.08 o                         
  -4  -1   5        372.89        397.25        21.89 o                         
  -3  -1   5       1480.41       1553.51        87.06 o                         
  -2  -1   5        149.36        128.10         6.07 o                         
  -1  -1   5        257.92        295.75        12.50 o                         
   0  -1   5        122.91        107.41         7.36 o                         
   1  -1   5         11.15         13.35         1.07 o                         
   2  -1   5          0.35          0.12         0.59 o                         
   3  -1   5        512.45        519.53        19.64 o                         
   4  -1   5        392.19        424.35        34.82 o                         
   5  -1   5         23.61         25.08         4.18 o                         
   6  -1   5         50.21         39.91         8.03 o                         
   7  -1   5          4.45         -0.28         2.35 o                         
  -7   0   5         38.95         53.06         8.08 o                         
  -6   0   5          5.27         -0.29         1.95 o                         
  -5   0   5       1383.78       1617.43       128.40 o                         
  -4   0   5        275.22        310.04        16.56 o                         
  -3   0   5        154.92        163.35         7.61 o                         
  -2   0   5        469.89        470.15        21.20 o                         
  -1   0   5      12697.30      12831.71      1692.76 o                         
   0   0   5        384.54        497.15        15.06 o                         
   1   0   5          1.56          1.21         0.56 o                         
   2   0   5        164.59        141.72         4.87 o                         
   3   0   5         82.42         87.81         3.63 o                         
   4   0   5        499.51        547.16        30.01 o                         
   5   0   5        388.09        393.15        22.94 o                         
   6   0   5        135.92        155.67        22.17 o                         
   7   0   5        207.59        209.36        39.11 o                         
  -7   1   5         12.76         12.50         5.31 o                         
  -6   1   5        129.91        151.51        11.81 o                         
  -5   1   5        129.34        150.31        11.51 o                         
  -4   1   5          2.32          2.87         1.87 o                         
  -3   1   5        452.81        434.64        24.23 o                         
  -2   1   5       2882.82       3065.18       195.37 o                         
  -1   1   5         21.79         13.49         1.36 o                         
   0   1   5       1441.98       1557.22        58.08 o                         
   1   1   5       5989.20       6953.25       427.57 o                         
   2   1   5       3241.52       3310.60       145.66 o                         
   3   1   5          5.48         11.41         1.53 o                         
   4   1   5        417.73        417.69        49.05 o                         
   5   1   5        411.30        426.80        34.28 o                         
   6   1   5         17.39         20.84         5.01 o                         
   7   1   5         20.64         13.50         8.61 o                         
  -7   2   5         67.43         80.47         9.73 o                         
  -6   2   5        153.28        212.66        15.70 o                         
  -5   2   5       1954.79       2091.44       183.53 o                         
  -4   2   5         24.51         24.59         4.20 o                         
  -3   2   5         76.31         78.44         4.10 o                         
  -2   2   5        810.23        889.85        31.61 o                         
  -1   2   5        293.77        300.25         8.00 o                         
   0   2   5        108.50        104.99         3.10 o                         
   1   2   5        345.59        341.13        11.73 o                         
   2   2   5         81.34         93.78         3.09 o                         
   3   2   5        354.25        361.85        18.01 o                         
   4   2   5        598.20        573.04        53.58 o                         
   5   2   5          7.52         11.74         3.34 o                         
   6   2   5          5.37          1.67         2.87 o                         
   7   2   5        113.67        126.04        22.11 o                         
  -7   3   5          2.67          7.13         5.07 o                         
  -6   3   5          0.27          3.74         3.63 o                         
  -5   3   5       2229.88       2618.64       249.13 o                         
  -4   3   5         15.13         14.32         3.56 o                         
  -3   3   5         17.01         14.82         3.64 o                         
  -2   3   5         41.30         56.94         3.21 o                         
  -1   3   5        716.22        831.47        26.98 o                         
   0   3   5        677.27        777.68        24.76 o                         
   1   3   5        922.41       1059.30        34.21 o                         
   2   3   5        102.05        120.75         4.25 o                         
   3   3   5          0.52          0.69         0.64 o                         
   4   3   5        374.68        345.66        20.16 o                         
   5   3   5          6.25          7.24         2.76 o                         
   6   3   5         32.29         35.71         6.00 o                         
   7   3   5          9.44         -1.59         6.54 o                         
  -7   4   5         48.59         65.20        11.32 o                         
  -6   4   5          1.84          2.29         2.85 o                         
  -5   4   5       2538.84       2776.61       265.74 o                         
  -4   4   5         23.09         19.75         3.78 o                         
  -3   4   5        115.40         97.11         4.10 o                         
  -2   4   5        492.67        508.11        35.08 o                         
  -1   4   5        400.61        448.32        13.88 o                         
   0   4   5        257.31        286.20         8.05 o                         
   1   4   5          0.93          4.84         1.09 o                         
   2   4   5       2078.61       2452.98       131.64 o                         
   3   4   5       1443.76       1416.92        89.12 o                         
   4   4   5        136.20        127.16        10.38 o                         
   5   4   5         35.92         52.71         5.31 o                         
   6   4   5         47.41         62.96        20.34 o                         
   7   4   5          0.18          0.47         5.72 o                         
  -7   5   5         29.41         32.19         9.02 o                         
  -6   5   5        123.06        182.18        19.45 o                         
  -5   5   5          0.65          3.33         3.72 o                         
  -4   5   5          0.94          7.34         3.43 o                         
  -3   5   5        123.21        111.54        15.83 o                         
  -2   5   5        739.48        721.87        30.11 o                         
  -1   5   5        115.49        150.70         4.92 o                         
   0   5   5        103.15        117.73         4.41 o                         
   1   5   5       3864.48       4566.12       351.90 o                         
   2   5   5         75.91        107.90         5.80 o                         
   3   5   5          4.85          5.31         1.01 o                         
   4   5   5        461.65        409.01        33.42 o                         
   5   5   5        386.63        444.09        24.62 o                         
   6   5   5          0.29         -0.96         4.27 o                         
   7   5   5          9.21         -1.12         8.90 o                         
  -7   6   5         68.25         91.67        12.20 o                         
  -6   6   5          3.01          2.49         3.87 o                         
  -5   6   5          1.86          6.26         3.58 o                         
  -4   6   5       2567.79       2442.09       173.98 o                         
  -3   6   5        247.07        267.37        32.09 o                         
  -2   6   5        597.32        718.88        28.02 o                         
  -1   6   5       1314.55       1596.52        85.73 o                         
   0   6   5         97.12        106.77         5.07 o                         
   1   6   5        730.24        818.44        33.51 o                         
   2   6   5         23.23         20.08         3.95 o                         
   3   6   5        424.01        419.82        32.12 o                         
   4   6   5        153.51        158.87         7.27 o                         
   5   6   5         99.51        115.18        11.05 o                         
   6   6   5         45.28         41.77        13.23 o                         
  -7   7   5         60.41         84.95        12.08 o                         
  -6   7   5        162.32        199.13        19.72 o                         
  -5   7   5         89.71         87.71        11.22 o                         
  -4   7   5        656.77        654.72        58.93 o                         
  -3   7   5        714.24        706.11        37.71 o                         
  -2   7   5        202.61        211.67         9.28 o                         
  -1   7   5       2092.17       2443.25       176.66 o                         
   0   7   5       2498.20       2609.75       166.36 o                         
   1   7   5         67.81         86.21         4.40 o                         
   2   7   5       1500.15       1669.90        94.11 o                         
   3   7   5        388.67        363.17        20.06 o                         
   4   7   5         90.28         93.72         6.49 o                         
   5   7   5         38.42         58.74        19.63 o                         
   6   7   5        278.14        313.17        30.28 o                         
  -7   8   5        129.13        120.61        15.74 o                         
  -6   8   5         42.88         44.81         7.84 o                         
  -5   8   5          9.32         14.76         4.21 o                         
  -4   8   5          0.18          0.35         1.21 o                         
  -3   8   5        329.55        294.30        16.94 o                         
  -2   8   5        807.02        841.93        39.97 o                         
  -1   8   5         53.85         49.42         4.63 o                         
   0   8   5        182.39        194.16         8.38 o                         
   1   8   5         37.88         42.91         5.99 o                         
   2   8   5         24.50         34.99         3.19 o                         
   3   8   5         44.03         55.54         5.89 o                         
   4   8   5         99.34         97.06         7.07 o                         
   5   8   5         19.71         27.80        14.18 o                         
   6   8   5         22.83         18.15        11.70 o                         
  -6   9   5          3.82         -1.56         3.15 o                         
  -5   9   5        190.22        229.84        20.95 o                         
  -4   9   5         76.32         63.78         7.25 o                         
  -3   9   5          0.03          0.60         1.68 o                         
  -2   9   5        311.10        321.39        15.42 o                         
  -1   9   5          1.53          3.47         1.60 o                         
   0   9   5        312.94        303.85        12.71 o                         
   1   9   5        547.24        592.02        31.04 o                         
   2   9   5        818.69        848.42        43.66 o                         
   3   9   5         13.85         20.33         4.23 o                         
   4   9   5         67.36         67.39        10.87 o                         
   5   9   5        238.87        238.19        19.87 o                         
  -6  10   5         41.08         60.20        11.26 o                         
  -5  10   5         41.75         56.83         7.55 o                         
  -4  10   5        202.23        176.34        18.57 o                         
  -3  10   5         67.33         52.25         5.13 o                         
  -2  10   5          2.14          4.14         2.28 o                         
  -1  10   5         75.37         76.74         5.78 o                         
   0  10   5         68.21         59.38         7.77 o                         
   1  10   5         52.81         70.42        11.90 o                         
   2  10   5          6.33          6.00         2.64 o                         
   3  10   5         65.96         82.05         7.75 o                         
   4  10   5         13.05         13.45         4.23 o                         
   5  10   5          7.07          4.54         3.82 o                         
  -6  11   5          6.75         12.73         6.23 o                         
  -5  11   5         45.02         61.85        16.01 o                         
  -4  11   5        315.23        259.08        14.64 o                         
  -3  11   5         61.52         59.40         5.69 o                         
  -2  11   5        211.76        232.69        12.89 o                         
  -1  11   5        150.16        163.77        11.57 o                         
   0  11   5          8.01          5.94         2.99 o                         
   1  11   5         27.76         42.03        11.96 o                         
   2  11   5        179.91        196.17        14.48 o                         
   3  11   5          0.48         -2.59         2.74 o                         
   4  11   5          3.99          7.24         3.60 o                         
   5  11   5         18.67         17.95         6.27 o                         
  -5  12   5        364.48        395.15        31.08 o                         
  -4  12   5        324.41        281.49        27.85 o                         
  -3  12   5         18.14         10.02         2.90 o                         
  -2  12   5          0.57         -1.13         1.55 o                         
  -1  12   5         68.12         76.70         8.39 o                         
   0  12   5          0.05          2.75         2.53 o                         
   1  12   5         27.36         36.32         5.64 o                         
   2  12   5         50.70         65.28         7.53 o                         
   3  12   5         86.60        106.87         9.87 o                         
   4  12   5        101.94         90.54        13.65 o                         
  -5  13   5          1.96          1.19         4.37 o                         
  -4  13   5          0.22          4.01         4.14 o                         
  -3  13   5         56.29         58.21         5.42 o                         
  -2  13   5         18.53         26.46         3.66 o                         
  -1  13   5        277.94        277.35        18.21 o                         
   0  13   5        292.45        332.92        21.50 o                         
   1  13   5          2.31          4.07         3.08 o                         
   2  13   5          1.16          0.40         2.26 o                         
   3  13   5        260.72        237.85        18.35 o                         
  -4  14   5          3.96          2.84         3.51 o                         
  -3  14   5        127.18        106.36         8.53 o                         
  -2  14   5          0.86          0.02         2.46 o                         
  -1  14   5          0.43         -3.78         3.78 o                         
   0  14   5        675.53        668.83        43.30 o                         
   1  14   5       1467.33       1565.94       119.08 o                         
   2  14   5         56.70         56.60         7.27 o                         
   3  14   5          6.09          3.86         3.57 o                         
  -3  15   5          3.50          0.87         2.03 o                         
  -2  15   5         30.37         24.03         4.94 o                         
  -1  15   5          8.06         12.82         4.63 o                         
   0  15   5         81.15         75.39         8.11 o                         
   1  15   5        370.64        361.80        26.38 o                         
  -1  16   5        320.28        279.94        22.70 o                         
  -1 -16   6          6.60          3.04         3.67 o                         
   0 -16   6          3.52          1.33         3.20 o                         
   1 -16   6          2.92          1.73         3.15 o                         
   2 -16   6         13.71          9.44         3.93 o                         
  -2 -15   6         55.85         53.39         9.08 o                         
  -1 -15   6          6.40          6.83         5.42 o                         
   0 -15   6         16.37         11.78         6.43 o                         
   1 -15   6         11.84          6.43         3.06 o                         
   2 -15   6          0.00          1.55         2.54 o                         
   3 -15   6         16.05         14.06         4.93 o                         
  -3 -14   6         17.36         14.81         5.87 o                         
  -2 -14   6          7.09          4.63         3.72 o                         
  -1 -14   6         24.96         24.33         5.10 o                         
   0 -14   6        437.39        406.24        23.61 o                         
   1 -14   6          1.44          1.66         2.31 o                         
   2 -14   6          1.40          7.39         3.62 o                         
   3 -14   6        148.81        148.33        16.72 o                         
   4 -14   6         26.38         37.58         5.39 o                         
  -4 -13   6         15.82          7.62         4.76 o                         
  -3 -13   6          2.25         -1.35         2.98 o                         
  -2 -13   6         61.47         61.72        11.70 o                         
  -1 -13   6         15.77         16.00         3.43 o                         
   0 -13   6         17.12         11.13         2.52 o                         
   1 -13   6        114.12        107.49         6.98 o                         
   2 -13   6        234.36        201.03        24.85 o                         
   3 -13   6         14.28         18.22         4.69 o                         
   4 -13   6         11.06         11.49         5.69 o                         
   5 -13   6          6.52          5.30         4.35 o                         
  -4 -12   6         36.33         34.70        14.10 o                         
  -3 -12   6        251.55        252.88        24.42 o                         
  -2 -12   6         96.58         95.46         6.97 o                         
  -1 -12   6         29.96         36.18         3.23 o                         
   0 -12   6         37.92         42.23         3.62 o                         
   1 -12   6         84.05         78.65         7.79 o                         
   2 -12   6         37.92         52.51        13.18 o                         
   3 -12   6          4.61          2.36         3.22 o                         
   4 -12   6         40.70         50.23         8.41 o                         
   5 -12   6         91.89         73.41        11.18 o                         
  -5 -11   6         17.80         22.01         7.66 o                         
  -4 -11   6          0.13          3.90         3.39 o                         
  -3 -11   6        957.19        974.88        54.55 o                         
  -2 -11   6         33.42         33.49         6.39 o                         
  -1 -11   6          0.28          0.69         1.72 o                         
   0 -11   6         80.16         71.35         4.55 o                         
   1 -11   6        978.01        905.97        45.58 o                         
   2 -11   6          1.21          4.05         2.94 o                         
   3 -11   6          5.32          2.81         3.07 o                         
   4 -11   6          0.06          2.31         2.87 o                         
   5 -11   6         72.82         77.22         9.00 o                         
   6 -11   6         44.93         86.48        17.63 o                         
  -5 -10   6          0.25         -2.04         2.87 o                         
  -4 -10   6          4.40          4.60         2.69 o                         
  -3 -10   6        247.45        264.76        15.10 o                         
  -2 -10   6          0.84          1.48         1.02 o                         
  -1 -10   6        205.89        202.28         9.42 o                         
   0 -10   6         17.57         27.52         2.99 o                         
   1 -10   6        271.51        263.44        12.45 o                         
   2 -10   6        217.47        209.58        12.22 o                         
   3 -10   6         51.59         52.46        13.03 o                         
   4 -10   6        463.78        461.79        32.95 o                         
   5 -10   6         60.99         59.16         8.11 o                         
   6 -10   6         16.68         17.92         9.31 o                         
  -6  -9   6         22.96         -0.94        10.38 o                         
  -5  -9   6         77.98         76.41        10.16 o                         
  -4  -9   6          9.55          4.86         2.62 o                         
  -3  -9   6         21.97         17.39         3.08 o                         
  -2  -9   6          0.05          0.51         1.18 o                         
  -1  -9   6        638.58        617.01        27.40 o                         
   0  -9   6         10.84         11.21         2.37 o                         
   1  -9   6          0.01          1.12         1.39 o                         
   2  -9   6       1807.49       1545.78        98.87 o                         
   3  -9   6         11.94          9.48         3.02 o                         
   4  -9   6        151.08        139.48        11.39 o                         
   5  -9   6          4.65          4.48         4.36 o                         
   6  -9   6          0.86          0.83         5.36 o                         
  -6  -8   6         55.26         66.45        19.42 o                         
  -5  -8   6         61.25         61.27         9.55 o                         
  -4  -8   6         18.57         16.60         3.32 o                         
  -3  -8   6        353.25        346.73        18.26 o                         
  -2  -8   6         53.13         61.66         4.93 o                         
  -1  -8   6        164.75        169.78         7.21 o                         
   0  -8   6          2.15         -0.62         1.41 o                         
   1  -8   6        575.11        531.73        21.81 o                         
   2  -8   6         85.55         92.91         5.54 o                         
   3  -8   6         21.66         35.46         5.30 o                         
   4  -8   6         85.67         84.73         8.52 o                         
   5  -8   6          3.17          3.40         3.00 o                         
   6  -8   6         52.91         58.18        10.20 o                         
   7  -8   6         32.76         34.66        12.62 o                         
  -6  -7   6        133.66        144.90        28.23 o                         
  -5  -7   6         26.01         34.79         4.32 o                         
  -4  -7   6       1407.90       1413.73        92.95 o                         
  -3  -7   6        306.85        318.33        16.55 o                         
  -2  -7   6        218.42        222.51         8.35 o                         
  -1  -7   6       1101.32       1194.11        52.34 o                         
   0  -7   6         24.89         28.67         3.04 o                         
   1  -7   6         40.27         32.51         4.31 o                         
   2  -7   6        286.76        269.68        19.93 o                         
   3  -7   6       1187.05       1078.94        75.83 o                         
   4  -7   6        685.99        629.82        40.87 o                         
   5  -7   6         45.33         41.74        10.56 o                         
   6  -7   6        106.44        149.56        17.27 o                         
   7  -7   6          1.58         -1.24         4.19 o                         
  -6  -6   6         80.97        102.01        10.35 o                         
  -5  -6   6          5.20          0.59         1.93 o                         
  -4  -6   6         45.74         46.68         5.31 o                         
  -3  -6   6         70.26         71.70         8.28 o                         
  -2  -6   6        107.11        127.77        10.54 o                         
  -1  -6   6       1193.22       1175.64        59.61 o                         
   0  -6   6         32.90         40.16         2.35 o                         
   1  -6   6        120.31        158.71         6.02 o                         
   2  -6   6        700.92        600.80        25.78 o                         
   3  -6   6        940.09        723.75        49.31 o                         
   4  -6   6         43.16         40.27         4.42 o                         
   5  -6   6        180.81        185.85        11.17 o                         
   6  -6   6          3.48         -0.77         4.24 o                         
   7  -6   6          1.13         -4.54         4.95 o                         
  -7  -5   6        160.07        207.39        37.73 o                         
  -6  -5   6         60.41         68.88         7.83 o                         
  -5  -5   6          4.69          7.07         2.47 o                         
  -4  -5   6          0.85          1.12         1.16 o                         
  -3  -5   6         42.14         44.24         4.01 o                         
  -2  -5   6          0.26          3.63         2.26 o                         
  -1  -5   6         11.66         17.52         4.05 o                         
   0  -5   6       2198.73       2313.08       121.94 o                         
   1  -5   6        922.82        872.84        34.98 o                         
   2  -5   6        504.31        455.37        17.86 o                         
   3  -5   6        192.30        176.26         9.37 o                         
   4  -5   6         87.68         85.18         4.00 o                         
   5  -5   6          4.36          1.77         1.61 o                         
   6  -5   6          0.03          1.36         2.66 o                         
   7  -5   6         55.15         60.54        10.91 o                         
  -7  -4   6          0.16         -4.96         6.03 o                         
  -6  -4   6          9.13          4.98         3.39 o                         
  -5  -4   6         43.66         60.55         5.23 o                         
  -4  -4   6          0.12         -0.76         1.23 o                         
  -3  -4   6        295.60        298.98        10.89 o                         
  -2  -4   6         32.05         57.25         4.93 o                         
  -1  -4   6         44.20         34.59         2.55 o                         
   0  -4   6       1945.37       1802.25        86.85 o                         
   1  -4   6       1464.26       1521.07        78.14 o                         
   2  -4   6         10.19          8.53         1.42 o                         
   3  -4   6        257.07        231.85        12.24 o                         
   4  -4   6        167.20        162.67         6.40 o                         
   5  -4   6        144.01        128.70        11.29 o                         
   6  -4   6          2.81          2.74         2.92 o                         
   7  -4   6          2.76          3.67         4.08 o                         
  -7  -3   6         10.30         -0.29         6.96 o                         
  -6  -3   6         70.56         61.94        15.30 o                         
  -5  -3   6         63.70         75.91        12.60 o                         
  -4  -3   6         25.29         36.15         2.70 o                         
  -3  -3   6          8.19         13.25         1.74 o                         
  -2  -3   6        496.35        495.47        21.81 o                         
  -1  -3   6          0.05          2.05         1.39 o                         
   0  -3   6       1903.18       1820.59        97.74 o                         
   1  -3   6         84.07         85.69         4.90 o                         
   2  -3   6        547.25        507.27        15.87 o                         
   3  -3   6        168.16        152.96         5.60 o                         
   4  -3   6          6.37          3.54         1.10 o                         
   5  -3   6         21.23         18.73         3.88 o                         
   6  -3   6         20.26         16.12         7.30 o                         
   7  -3   6         25.34         15.16         7.05 o                         
  -7  -2   6         17.19         13.44        12.91 o                         
  -6  -2   6         98.01         53.61         8.45 o                         
  -5  -2   6        140.82        140.92         8.31 o                         
  -4  -2   6          0.84          0.62         1.11 o                         
  -3  -2   6        234.47        208.78        16.39 o                         
  -2  -2   6          5.59          5.30         1.20 o                         
  -1  -2   6        142.70        134.41         9.59 o                         
   0  -2   6       3688.87       3600.35       196.19 o                         
   1  -2   6        654.30        579.70        27.64 o                         
   2  -2   6          5.65          6.00         1.08 o                         
   3  -2   6        179.85        149.08         6.13 o                         
   4  -2   6        176.18        181.15        10.43 o                         
   5  -2   6          1.43          5.77         3.33 o                         
   6  -2   6          2.02          1.55         2.23 o                         
   7  -2   6         25.60         15.32         6.06 o                         
  -7  -1   6         66.56         50.29        19.16 o                         
  -6  -1   6          4.15          6.43         4.89 o                         
  -5  -1   6        157.04         81.37        41.32 o                         
  -4  -1   6        255.21        248.41        15.24 o                         
  -3  -1   6          4.57          0.78         0.87 o                         
  -2  -1   6       2929.37       3118.80       206.17 o                         
  -1  -1   6          5.41          2.33         1.38 o                         
   0  -1   6        348.91        289.25        13.87 o                         
   1  -1   6        560.90        558.46        17.53 o                         
   2  -1   6        229.80        188.00         5.86 o                         
   3  -1   6        189.79        183.93         6.90 o                         
   4  -1   6       2146.82       2215.79       159.97 o                         
   5  -1   6         39.52         29.78         4.32 o                         
   6  -1   6         83.85        105.14        15.64 o                         
   7  -1   6          0.03          1.53         2.89 o                         
  -6   0   6          0.14          1.47         3.89 o                         
  -5   0   6        175.02        162.06        18.69 o                         
  -4   0   6        143.79        158.58        17.39 o                         
  -3   0   6        649.33        672.48        42.07 o                         
  -2   0   6       5352.69       5932.37       574.81 o                         
  -1   0   6        387.28        353.26        22.12 o                         
   0   0   6         14.49         14.34         1.27 o                         
   1   0   6       3054.38       3114.75       150.38 o                         
   2   0   6        749.66        725.54        23.02 o                         
   3   0   6         84.96         86.68         6.90 o                         
   4   0   6          5.12          4.15         1.96 o                         
   5   0   6        529.76        572.94        43.31 o                         
   6   0   6         47.28         63.16        11.61 o                         
   7   0   6         94.00         91.39        21.78 o                         
  -7   1   6         15.34         13.50         4.07 o                         
  -6   1   6        123.00        117.05        26.12 o                         
  -5   1   6          3.98          1.93         2.66 o                         
  -4   1   6       1135.94       1196.19       131.31 o                         
  -3   1   6         23.23         16.66         3.02 o                         
  -2   1   6        659.77        623.97        30.25 o                         
  -1   1   6       4401.44       4992.22       347.03 o                         
   0   1   6        207.97        227.82         6.37 o                         
   1   1   6       4195.57       4587.83       257.63 o                         
   2   1   6       1204.60       1192.75        40.29 o                         
   3   1   6        975.15        938.18       188.32 o                         
   4   1   6         76.29         86.43         6.85 o                         
   5   1   6         21.11         11.25         3.64 o                         
   6   1   6         20.55         26.92         5.97 o                         
   7   1   6         11.75          1.41         7.49 o                         
  -7   2   6         90.59        112.95        14.38 o                         
  -6   2   6         15.34         12.26         3.54 o                         
  -5   2   6        299.66        319.58        21.69 o                         
  -4   2   6         18.02         16.53         4.75 o                         
  -3   2   6          5.29          1.89         1.77 o                         
  -2   2   6        181.08        179.55         8.27 o                         
  -1   2   6        164.70        201.57         6.44 o                         
   0   2   6       2503.29       2762.98       129.80 o                         
   1   2   6         86.08         64.60         2.48 o                         
   2   2   6        450.36        507.63        13.71 o                         
   3   2   6        104.50         78.18         7.16 o                         
   4   2   6        126.58        113.70        18.85 o                         
   5   2   6        110.40        122.85        10.31 o                         
   6   2   6          6.45          2.50         3.29 o                         
   7   2   6          8.31          1.65         8.02 o                         
  -7   3   6         80.55        103.49        15.45 o                         
  -6   3   6          0.85          1.00         1.96 o                         
  -5   3   6        129.74        180.68        15.05 o                         
  -4   3   6        813.84        839.76        55.52 o                         
  -3   3   6         13.79          7.54         2.32 o                         
  -2   3   6          8.29          6.28         1.08 o                         
  -1   3   6       1251.76       1293.90        48.49 o                         
   0   3   6         13.34         24.54         1.96 o                         
   1   3   6        535.84        625.45        18.79 o                         
   2   3   6        266.93        286.82        15.57 o                         
   3   3   6         38.71         36.95         3.90 o                         
   4   3   6        774.70        800.70        65.44 o                         
   5   3   6         89.94         91.61        12.79 o                         
   6   3   6         26.17         39.80         7.13 o                         
   7   3   6         30.13         20.99        11.67 o                         
  -7   4   6          0.00          1.01         2.66 o                         
  -6   4   6          4.13          7.52         3.48 o                         
  -5   4   6       1643.27       2007.90       213.76 o                         
  -4   4   6         14.10          9.36         2.95 o                         
  -3   4   6          0.52          3.16         1.99 o                         
  -2   4   6        338.02        313.53        16.18 o                         
  -1   4   6        111.86        128.46         5.00 o                         
   0   4   6        857.58       1016.13        36.78 o                         
   1   4   6        110.26        128.55         4.17 o                         
   2   4   6      11785.17      15065.12      1681.80 o                         
   3   4   6       1339.67       1347.51        70.43 o                         
   4   4   6         49.84         40.43         3.66 o                         
   5   4   6          9.16         11.05         2.97 o                         
   6   4   6          2.03         -1.83         5.84 o                         
   7   4   6         33.85         16.74        10.85 o                         
  -7   5   6          0.76         -0.01         2.46 o                         
  -6   5   6        210.08        299.03        35.46 o                         
  -5   5   6        460.81        531.98        39.50 o                         
  -4   5   6        873.80        930.84        89.84 o                         
  -3   5   6        271.53        231.15        16.28 o                         
  -2   5   6         47.29         56.27         3.94 o                         
  -1   5   6        968.28       1068.41        45.75 o                         
   0   5   6        535.91        590.78        18.51 o                         
   1   5   6        308.79        324.39        12.62 o                         
   2   5   6        820.18        919.36        49.28 o                         
   3   5   6        121.82        113.79         5.11 o                         
   4   5   6        121.30        128.00         9.28 o                         
   5   5   6          1.78          2.86         2.66 o                         
   6   5   6          1.78          7.69         3.99 o                         
  -7   6   6          3.54          0.06         2.85 o                         
  -6   6   6        122.85        136.82        11.23 o                         
  -5   6   6         95.91         90.81         8.40 o                         
  -4   6   6          0.17          0.51         0.89 o                         
  -3   6   6       1605.62       1633.95       148.07 o                         
  -2   6   6        380.75        365.25        14.67 o                         
  -1   6   6        430.52        483.98        20.84 o                         
   0   6   6         82.68         96.64         4.10 o                         
   1   6   6       2150.73       2468.33       153.60 o                         
   2   6   6       1357.64       1572.92        89.94 o                         
   3   6   6        332.39        313.41        16.76 o                         
   4   6   6          9.88         11.00         2.05 o                         
   5   6   6         13.87         12.69         4.10 o                         
   6   6   6        106.13         83.70        19.37 o                         
  -7   7   6         57.82         75.19         9.19 o                         
  -6   7   6          0.04         -1.55         3.00 o                         
  -5   7   6         81.08        105.26        25.44 o                         
  -4   7   6        497.21        441.88        21.24 o                         
  -3   7   6         42.87         39.88        11.59 o                         
  -2   7   6          2.51          5.57         1.21 o                         
  -1   7   6        778.65        847.63        46.44 o                         
   0   7   6        244.44        292.05        12.20 o                         
   1   7   6        125.64        143.52         7.38 o                         
   2   7   6        376.12        479.49        21.29 o                         
   3   7   6        651.83        747.88        44.49 o                         
   4   7   6         44.86         47.12         4.48 o                         
   5   7   6          3.36          4.90         5.01 o                         
   6   7   6         40.41         48.86        12.97 o                         
  -7   8   6         61.63         64.72         9.31 o                         
  -6   8   6         77.63         85.02         9.54 o                         
  -5   8   6         22.37         16.76         4.43 o                         
  -4   8   6        566.69        548.85        33.15 o                         
  -3   8   6          2.05          1.94         1.81 o                         
  -2   8   6          8.21         11.29         2.36 o                         
  -1   8   6        150.93        182.50        10.22 o                         
   0   8   6         39.07         39.98         4.00 o                         
   1   8   6         50.42         59.00         4.19 o                         
   2   8   6        195.61        207.18        10.62 o                         
   3   8   6        201.47        227.68        13.32 o                         
   4   8   6          1.75          1.03         2.54 o                         
   5   8   6          6.60          6.39         4.27 o                         
   6   8   6        110.10        143.94        38.58 o                         
  -6   9   6         52.29         92.10        10.43 o                         
  -5   9   6         82.56        122.62        19.90 o                         
  -4   9   6        337.56        305.72        37.04 o                         
  -3   9   6          1.82          1.91         2.01 o                         
  -2   9   6        112.33        129.03         7.27 o                         
  -1   9   6         34.97         58.74         5.21 o                         
   0   9   6        810.12        852.30        41.30 o                         
   1   9   6        137.71        164.02        10.76 o                         
   2   9   6          2.82          5.57         3.51 o                         
   3   9   6        308.49        321.22        20.61 o                         
   4   9   6        116.64        118.82        11.94 o                         
   5   9   6         12.57         14.52         6.13 o                         
  -6  10   6         31.46         34.44         8.43 o                         
  -5  10   6          1.08         -0.58         3.61 o                         
  -4  10   6          5.71          6.73         2.27 o                         
  -3  10   6          0.07          0.38         1.66 o                         
  -2  10   6          3.85          3.69         2.05 o                         
  -1  10   6        728.95        753.67        41.32 o                         
   0  10   6        143.77        157.53         8.59 o                         
   1  10   6         12.76         25.51         5.83 o                         
   2  10   6          3.57          3.42         2.73 o                         
   3  10   6        535.02        598.25        38.04 o                         
   4  10   6          6.40          6.68         3.29 o                         
   5  10   6         76.25         77.58        10.21 o                         
  -6  11   6         45.67         64.56        16.24 o                         
  -5  11   6         58.64         73.45         9.88 o                         
  -4  11   6          0.10          0.14         2.81 o                         
  -3  11   6        226.04        225.19        13.44 o                         
  -2  11   6        494.84        528.22        30.85 o                         
  -1  11   6          7.96          9.20         3.41 o                         
   0  11   6          6.66          5.96         3.47 o                         
   1  11   6        483.72        528.16        32.75 o                         
   2  11   6          0.69         -0.75         2.39 o                         
   3  11   6         14.44         16.26         4.36 o                         
   4  11   6        260.51        236.75        21.40 o                         
  -5  12   6        323.43        349.55        28.38 o                         
  -4  12   6         10.97         12.28         4.37 o                         
  -3  12   6         94.88         98.13         7.77 o                         
  -2  12   6        220.09        230.10        14.48 o                         
  -1  12   6        160.98        180.97        11.54 o                         
   0  12   6        643.26        677.83        42.17 o                         
   1  12   6          2.44          4.65         2.73 o                         
   2  12   6        226.83        240.62        16.69 o                         
   3  12   6          3.65          5.87         4.08 o                         
   4  12   6         61.94         61.84        26.23 o                         
  -5  13   6         44.13         64.74        10.30 o                         
  -4  13   6          4.82          1.21         5.75 o                         
  -3  13   6        100.91         96.50        12.47 o                         
  -2  13   6          0.03         -0.03         2.30 o                         
  -1  13   6        330.46        340.77        22.59 o                         
   0  13   6        251.31        277.28        18.24 o                         
   1  13   6        118.66        118.23        11.05 o                         
   2  13   6        227.52        233.67        18.90 o                         
   3  13   6         92.73         85.87        14.38 o                         
  -4  14   6         56.10         48.81         7.50 o                         
  -3  14   6         24.08         15.17         4.06 o                         
  -2  14   6        301.54        268.68        18.54 o                         
  -1  14   6         12.75         17.32         4.67 o                         
   0  14   6          2.27          4.86         3.40 o                         
   1  14   6         82.59         82.87         8.80 o                         
   2  14   6          5.30          6.24         3.95 o                         
  -3  15   6          2.41          4.06         4.21 o                         
  -2  15   6        104.97         90.93        12.40 o                         
  -1  15   6          0.88         -2.40         3.13 o                         
   0  15   6          0.03         -2.75         3.02 o                         
   1  15   6         47.09         38.59         7.28 o                         
   0 -16   7         18.24         14.03         5.40 o                         
   1 -16   7          1.06          1.73         3.84 o                         
   2 -16   7         29.04         23.88         6.48 o                         
  -2 -15   7        130.89        121.95        14.34 o                         
  -1 -15   7         82.92         75.56        11.55 o                         
   0 -15   7        149.46        127.89        12.62 o                         
   1 -15   7        273.93        300.33        34.91 o                         
   2 -15   7        101.19        100.40         8.59 o                         
   3 -15   7         11.02          7.43         3.48 o                         
  -3 -14   7        204.60        202.85        33.54 o                         
  -2 -14   7         11.09         14.77         4.09 o                         
  -1 -14   7        105.57        101.08        11.28 o                         
   0 -14   7        257.01        239.74        15.04 o                         
   1 -14   7        221.02        227.33        16.01 o                         
   2 -14   7         11.66         12.44         4.40 o                         
   3 -14   7        108.38        124.05        14.56 o                         
   4 -14   7        250.50        246.42        24.70 o                         
  -3 -13   7         21.75         18.16         6.67 o                         
  -2 -13   7        311.70        239.57        23.88 o                         
  -1 -13   7          9.42         10.35         3.29 o                         
   0 -13   7         90.68         90.42         6.15 o                         
   1 -13   7         14.22         12.68         2.91 o                         
   2 -13   7          7.62          4.51         4.23 o                         
   3 -13   7        170.71        167.77        22.17 o                         
   4 -13   7         65.10         81.56         9.90 o                         
   5 -13   7         40.41         54.05         8.66 o                         
  -4 -12   7         50.41         48.63        22.84 o                         
  -3 -12   7          0.03          6.75         4.70 o                         
  -2 -12   7        536.53        501.82        26.82 o                         
  -1 -12   7          2.94          3.58         1.75 o                         
   0 -12   7         21.56         30.94         6.75 o                         
   1 -12   7          2.27          4.86         2.56 o                         
   2 -12   7        311.60        309.86        21.57 o                         
   3 -12   7        152.56        142.93        11.96 o                         
   4 -12   7         11.17         14.15         4.81 o                         
   5 -12   7        262.94        286.62        25.21 o                         
  -5 -11   7          1.01          4.92         4.39 o                         
  -4 -11   7          5.09          2.83         3.09 o                         
  -3 -11   7        139.23        161.12        14.11 o                         
  -2 -11   7        184.55        202.17        12.13 o                         
  -1 -11   7         62.60         61.52         6.05 o                         
   0 -11   7         11.15          4.27         1.88 o                         
   1 -11   7        277.50        253.74        20.09 o                         
   2 -11   7        235.67        221.07        16.21 o                         
   3 -11   7         27.91         29.72         6.27 o                         
   4 -11   7         43.64         50.82         6.89 o                         
   5 -11   7         59.17         66.37         8.58 o                         
   6 -11   7          4.64         -4.01         5.31 o                         
  -5 -10   7        127.03        135.37        22.81 o                         
  -4 -10   7         74.02         83.96         6.90 o                         
  -3 -10   7         74.66         82.73         6.07 o                         
  -2 -10   7         60.82         59.14         3.57 o                         
  -1 -10   7          0.45          1.12         1.46 o                         
   0 -10   7        316.15        247.10        11.56 o                         
   1 -10   7        122.78        123.27         8.04 o                         
   2 -10   7       1789.04       1713.75       116.25 o                         
   3 -10   7        215.23        219.13        15.42 o                         
   4 -10   7         65.44         68.88         7.93 o                         
   5 -10   7         72.41         79.43         9.84 o                         
   6 -10   7         24.06         22.76         8.02 o                         
  -5  -9   7        199.95        229.93        28.05 o                         
  -4  -9   7         85.92         71.07         6.45 o                         
  -3  -9   7         59.67         64.45         5.55 o                         
  -2  -9   7        174.48        169.16         7.30 o                         
  -1  -9   7        250.76        263.98        12.93 o                         
   0  -9   7          7.72          9.36         2.03 o                         
   1  -9   7          0.27          0.60         1.06 o                         
   2  -9   7        170.75        172.73        14.03 o                         
   3  -9   7        148.60        121.97        13.00 o                         
   4  -9   7          0.54          0.15         2.89 o                         
   5  -9   7        267.96        306.14        21.72 o                         
   6  -9   7         47.60         77.82        17.04 o                         
  -6  -8   7         33.97         39.42        10.67 o                         
  -5  -8   7          3.46          1.87         2.18 o                         
  -4  -8   7        495.16        517.63        32.25 o                         
  -3  -8   7       1963.61       2104.23       133.57 o                         
  -2  -8   7          2.88          2.53         1.24 o                         
  -1  -8   7         23.25         33.03         2.53 o                         
   0  -8   7         47.79         45.82         4.31 o                         
   1  -8   7          9.34          7.03         1.22 o                         
   2  -8   7        218.42        209.68        11.98 o                         
   3  -8   7       1091.03        981.78        76.49 o                         
   4  -8   7         88.65         77.69         8.51 o                         
   5  -8   7         51.33         57.00         6.40 o                         
   6  -8   7          1.73         11.26         7.78 o                         
   7  -8   7         76.96        121.09        17.45 o                         
  -6  -7   7          1.21         -1.62         3.61 o                         
  -5  -7   7        166.06        203.60        20.59 o                         
  -4  -7   7        497.88        567.71        46.13 o                         
  -3  -7   7        508.44        525.87        22.63 o                         
  -2  -7   7         15.13         14.19         2.80 o                         
  -1  -7   7         25.64         34.68         2.57 o                         
   0  -7   7       1443.44       1324.57        84.46 o                         
   1  -7   7        463.10        487.18        23.06 o                         
   2  -7   7         28.56         30.65         3.54 o                         
   3  -7   7        431.52        404.89        28.15 o                         
   4  -7   7        663.18        587.77        46.11 o                         
   5  -7   7          0.35         -0.70         1.88 o                         
   6  -7   7        295.00        382.53        38.79 o                         
   7  -7   7         96.53        108.29        16.39 o                         
  -6  -6   7          3.10          1.83         3.44 o                         
  -5  -6   7         17.87         29.92         6.34 o                         
  -4  -6   7        332.67        332.06        28.64 o                         
  -3  -6   7       1064.18       1074.24        53.68 o                         
  -2  -6   7        375.37        338.05        24.32 o                         
  -1  -6   7         60.23         53.43         4.67 o                         
   0  -6   7       1112.98       1112.93        58.84 o                         
   1  -6   7        403.51        470.66        21.77 o                         
   2  -6   7         30.85         31.53         2.60 o                         
   3  -6   7        237.72        212.56         9.06 o                         
   4  -6   7        903.38        770.05        47.11 o                         
   5  -6   7         33.66         42.77         6.20 o                         
   6  -6   7         92.87        129.16        15.50 o                         
   7  -6   7          2.35          2.95         6.54 o                         
  -7  -5   7          1.97         10.13        12.14 o                         
  -6  -5   7          3.08          3.94         3.59 o                         
  -5  -5   7         21.89         40.32         4.84 o                         
  -4  -5   7         15.49         16.99         3.12 o                         
  -3  -5   7        103.58        107.47         4.70 o                         
  -2  -5   7        308.19        318.94        21.11 o                         
  -1  -5   7        578.40        515.19        25.01 o                         
   0  -5   7        945.33        889.20        36.51 o                         
   1  -5   7       1601.68       1644.94        88.81 o                         
   2  -5   7        111.46        101.04         4.71 o                         
   3  -5   7          5.57          5.04         1.12 o                         
   4  -5   7        179.54        158.49        11.47 o                         
   5  -5   7        217.63        223.21        12.24 o                         
   6  -5   7         20.27         17.45         5.05 o                         
   7  -5   7         34.92         34.38        25.00 o                         
  -7  -4   7         23.48          8.20         6.62 o                         
  -6  -4   7        148.48        143.52        14.33 o                         
  -5  -4   7         15.92         17.11         3.26 o                         
  -4  -4   7         29.17         26.23         2.47 o                         
  -3  -4   7         72.50         69.29         3.61 o                         
  -2  -4   7          0.32          1.52         1.94 o                         
  -1  -4   7        851.23        869.05        40.10 o                         
   0  -4   7        231.94        205.10         9.34 o                         
   1  -4   7        350.11        342.42        17.61 o                         
   2  -4   7         21.68         18.75         2.23 o                         
   3  -4   7          5.38          3.71         1.04 o                         
   4  -4   7        719.69        605.41        49.66 o                         
   5  -4   7         14.10          8.33         4.36 o                         
   6  -4   7          4.63          2.58         2.63 o                         
   7  -4   7         58.62         61.24        45.69 o                         
  -7  -3   7          3.76         -0.35         6.78 o                         
  -6  -3   7          0.02         11.03         7.90 o                         
  -5  -3   7          2.09         -1.50         2.66 o                         
  -4  -3   7        428.94        401.56        16.75 o                         
  -3  -3   7         23.52         21.12         2.21 o                         
  -2  -3   7        234.06        251.00        15.24 o                         
  -1  -3   7       1800.59       1838.54        92.04 o                         
   0  -3   7         22.53         13.76         1.89 o                         
   1  -3   7       2056.16       2084.88       104.73 o                         
   2  -3   7       1909.75       1736.73        81.22 o                         
   3  -3   7         24.12         18.85         2.42 o                         
   4  -3   7        806.58        786.50        40.32 o                         
   5  -3   7        159.63        162.97        14.61 o                         
   6  -3   7          0.84          1.80         2.58 o                         
   7  -3   7         23.33         32.15        12.76 o                         
  -7  -2   7          6.20         -9.26        14.91 o                         
  -6  -2   7        203.14        167.44        28.97 o                         
  -5  -2   7         19.45         17.30         2.57 o                         
  -4  -2   7         31.67         39.56         3.08 o                         
  -3  -2   7         27.37         38.15         3.54 o                         
  -2  -2   7       1417.06       1626.38       104.09 o                         
  -1  -2   7       1219.08       1125.54        55.27 o                         
   0  -2   7        895.89        829.54        34.14 o                         
   1  -2   7       1101.06       1124.16        52.13 o                         
   2  -2   7        588.81        602.81        21.83 o                         
   3  -2   7          5.13          5.43         0.81 o                         
   4  -2   7         82.15         79.30         7.41 o                         
   5  -2   7         15.70         14.12         4.36 o                         
   6  -2   7         95.03         89.99        10.41 o                         
   7  -2   7        256.69        246.85        58.03 o                         
  -6  -1   7        282.57        257.38        27.29 o                         
  -5  -1   7        337.39        323.29        32.66 o                         
  -4  -1   7         43.40         44.72         3.10 o                         
  -3  -1   7         81.26         66.30         5.05 o                         
  -2  -1   7         19.42         24.64         3.14 o                         
  -1  -1   7        208.57        264.15        12.79 o                         
   0  -1   7         18.46         28.78         1.81 o                         
   1  -1   7       1104.15        979.69        42.62 o                         
   2  -1   7        223.65        218.55         6.51 o                         
   3  -1   7          0.38          2.26         2.59 o                         
   4  -1   7        282.51        272.39        15.61 o                         
   5  -1   7        126.31        113.51         8.44 o                         
   6  -1   7         33.56         31.15         5.47 o                         
   7  -1   7        268.96        294.17        63.23 o                         
  -6   0   7         35.12         25.35         7.78 o                         
  -5   0   7         67.26         64.43        11.61 o                         
  -4   0   7        194.12        224.07        23.40 o                         
  -3   0   7        408.27        469.55        36.67 o                         
  -2   0   7        278.55        245.32        10.13 o                         
  -1   0   7        695.11        792.91        36.44 o                         
   0   0   7          1.83          3.76         1.20 o                         
   1   0   7        175.32        197.81         6.46 o                         
   2   0   7         47.26         67.65         2.62 o                         
   3   0   7        441.56        364.59        14.04 o                         
   4   0   7         32.46         41.21         6.60 o                         
   5   0   7        338.66        418.63        52.41 o                         
   6   0   7          5.97          6.19         3.49 o                         
   7   0   7        286.42        318.95        76.31 o                         
  -7   1   7         59.64         24.41         8.31 o                         
  -6   1   7          9.18          9.26         5.95 o                         
  -5   1   7        177.66        237.57        25.88 o                         
  -4   1   7          1.32          1.36         4.13 o                         
  -3   1   7          9.09          4.59         0.90 o                         
  -2   1   7        498.15        574.68        23.40 o                         
  -1   1   7         77.21         78.99         4.75 o                         
   0   1   7        271.62        296.22         8.54 o                         
   1   1   7       2515.21       2787.38       131.80 o                         
   2   1   7        172.27        197.66         7.58 o                         
   3   1   7         72.98         54.29         4.39 o                         
   4   1   7          6.26          7.70         2.85 o                         
   5   1   7          0.58          0.46         3.27 o                         
   6   1   7         87.70        105.82        11.41 o                         
   7   1   7          6.32         14.15         8.08 o                         
  -7   2   7        127.47        102.46        17.63 o                         
  -6   2   7         30.59         42.87        12.06 o                         
  -5   2   7        781.51        863.39        59.26 o                         
  -4   2   7          3.17          4.36         5.07 o                         
  -3   2   7        464.53        493.12        62.43 o                         
  -2   2   7       1009.27        956.42        43.18 o                         
  -1   2   7         54.78         72.89         3.65 o                         
   0   2   7         88.70         75.25         3.04 o                         
   1   2   7        214.64        245.03         7.21 o                         
   2   2   7       2799.39       3005.87       138.29 o                         
   3   2   7        428.86        372.90        18.44 o                         
   4   2   7         28.85         29.83         4.32 o                         
   5   2   7        127.69        134.98        11.38 o                         
   6   2   7        112.24        120.61        26.00 o                         
   7   2   7          0.15          2.53         8.08 o                         
  -7   3   7         12.92         10.50         3.79 o                         
  -6   3   7         21.37         16.59         3.86 o                         
  -5   3   7         63.25         74.31        10.11 o                         
  -4   3   7          0.04          3.89         3.33 o                         
  -3   3   7        145.11        148.40        29.36 o                         
  -2   3   7       1356.75       1455.97       152.12 o                         
  -1   3   7        745.36        918.64        32.29 o                         
   0   3   7          9.70         12.10         1.77 o                         
   1   3   7        311.49        357.63        10.08 o                         
   2   3   7         22.88         20.82         1.87 o                         
   3   3   7        152.47        137.06        11.16 o                         
   4   3   7        286.23        283.38        22.06 o                         
   5   3   7        158.59        175.71        13.01 o                         
   6   3   7         79.79         98.77        10.11 o                         
   7   3   7          3.91          0.65         7.60 o                         
  -7   4   7         62.50         75.99         9.11 o                         
  -6   4   7         19.72         35.03         8.93 o                         
  -5   4   7        175.74        178.74        24.97 o                         
  -4   4   7        497.26        545.30        34.95 o                         
  -3   4   7        145.65         71.24        58.69 o                         
  -2   4   7         72.63         84.33         7.08 o                         
  -1   4   7       1040.93       1127.77        66.35 o                         
   0   4   7       1013.73       1230.92        47.13 o                         
   1   4   7        172.69        201.70         7.51 o                         
   2   4   7       5445.17       6583.75       525.65 o                         
   3   4   7        471.15        403.54        25.06 o                         
   4   4   7         26.17         22.36         2.90 o                         
   5   4   7          7.06          8.45         2.67 o                         
   6   4   7        168.89        115.84        21.28 o                         
   7   4   7          3.81          1.24         5.90 o                         
  -7   5   7         28.04         20.51         4.92 o                         
  -6   5   7          0.50          3.77         3.58 o                         
  -5   5   7         29.88         26.90         5.34 o                         
  -4   5   7         40.47         52.26         6.16 o                         
  -3   5   7        231.10        197.90        17.81 o                         
  -2   5   7        657.77        671.99        32.03 o                         
  -1   5   7        160.66        183.26         7.49 o                         
   0   5   7        245.01        304.86        11.58 o                         
   1   5   7        404.52        401.25        14.49 o                         
   2   5   7        828.85        879.28        36.91 o                         
   3   5   7        114.65        121.39         8.49 o                         
   4   5   7        264.14        242.11        11.18 o                         
   5   5   7         22.35         33.41         6.12 o                         
   6   5   7         22.86          4.24         6.78 o                         
  -7   6   7         25.73         32.51         8.99 o                         
  -6   6   7         35.60         63.23        11.26 o                         
  -5   6   7        459.96        467.83        33.84 o                         
  -4   6   7         95.61        104.34         9.13 o                         
  -3   6   7         46.85         39.10         5.55 o                         
  -2   6   7        280.98        260.13        12.31 o                         
  -1   6   7       1200.41       1355.57        71.19 o                         
   0   6   7          0.06          1.40         1.58 o                         
   1   6   7        623.01        690.03        31.54 o                         
   2   6   7        309.01        331.49        14.86 o                         
   3   6   7       1088.76       1227.59        69.20 o                         
   4   6   7        336.12        339.53        34.37 o                         
   5   6   7        136.12        166.32        30.63 o                         
   6   6   7          0.01         -2.42         3.35 o                         
  -7   7   7          0.01          4.38         5.51 o                         
  -6   7   7        200.79        281.98        22.61 o                         
  -5   7   7          6.51          6.99         6.40 o                         
  -4   7   7         39.57         44.36         7.72 o                         
  -3   7   7         16.60         18.89         6.94 o                         
  -2   7   7         14.90         11.87         2.06 o                         
  -1   7   7        964.83       1071.70        62.34 o                         
   0   7   7         61.37         87.30         5.46 o                         
   1   7   7         45.37         52.38         5.69 o                         
   2   7   7        110.20        112.58        10.69 o                         
   3   7   7          1.99          0.83         2.10 o                         
   4   7   7         19.18         20.04         4.48 o                         
   5   7   7        110.33         99.84        10.47 o                         
   6   7   7         52.65         65.77        40.91 o                         
  -6   8   7         69.33         81.29        13.94 o                         
  -5   8   7        196.01        224.45        18.31 o                         
  -4   8   7       1066.10       1058.67       102.08 o                         
  -3   8   7        526.29        478.73        41.10 o                         
  -2   8   7         91.49        113.80         7.68 o                         
  -1   8   7         90.93        111.28         8.22 o                         
   0   8   7        378.26        452.74        21.25 o                         
   1   8   7        123.40        126.07         8.30 o                         
   2   8   7         24.32         35.66         6.88 o                         
   3   8   7        363.93        388.47        31.78 o                         
   4   8   7         11.48          8.73         4.33 o                         
   5   8   7          0.02         -0.75         3.04 o                         
   6   8   7          4.78         -0.65         4.45 o                         
  -6   9   7         23.57         40.88         7.55 o                         
  -5   9   7        124.30        134.70        28.21 o                         
  -4   9   7         14.04         12.05         2.25 o                         
  -3   9   7         24.53         42.95         7.55 o                         
  -2   9   7         90.94         95.81         7.93 o                         
  -1   9   7       1445.94       1521.80       100.35 o                         
   0   9   7        578.20        637.60        25.33 o                         
   1   9   7        224.37        265.36        15.04 o                         
   2   9   7        538.38        579.42        36.25 o                         
   3   9   7        152.52        165.47        12.88 o                         
   4   9   7         26.62         21.61         4.01 o                         
   5   9   7         20.59         17.63         6.96 o                         
  -6  10   7          4.22          6.04         4.67 o                         
  -5  10   7         21.09         21.19         8.64 o                         
  -4  10   7        476.50        576.92        42.83 o                         
  -3  10   7         51.16         61.97         5.07 o                         
  -2  10   7         37.65         46.96         5.09 o                         
  -1  10   7         11.59         15.77         4.10 o                         
   0  10   7         53.10         54.55         4.46 o                         
   1  10   7        205.34        227.49        15.25 o                         
   2  10   7        193.40        197.76        13.16 o                         
   3  10   7        334.25        349.11        21.32 o                         
   4  10   7          7.64          2.84         4.59 o                         
   5  10   7         13.71         13.80         7.03 o                         
  -5  11   7          0.01          0.36         2.78 o                         
  -4  11   7          0.02          5.13         4.01 o                         
  -3  11   7        260.02        225.59        12.61 o                         
  -2  11   7        215.92        230.45        13.78 o                         
  -1  11   7          0.00          1.29         2.11 o                         
   0  11   7        446.49        441.07        26.82 o                         
   1  11   7         51.78         68.13         6.12 o                         
   2  11   7          0.11         -0.20         1.98 o                         
   3  11   7          3.63          0.79         2.62 o                         
   4  11   7         78.86         94.81        11.14 o                         
  -5  12   7          0.26          2.50         3.85 o                         
  -4  12   7          3.06          4.41         3.48 o                         
  -3  12   7        127.84        110.24         9.10 o                         
  -2  12   7        213.78        209.76        14.98 o                         
  -1  12   7         16.54         15.09         4.03 o                         
   0  12   7        153.89        162.47        11.38 o                         
   1  12   7        343.50        371.35        23.39 o                         
   2  12   7         14.31          9.99         3.61 o                         
   3  12   7         18.01         18.35         4.43 o                         
   4  12   7         71.49         66.18        19.13 o                         
  -4  13   7         28.01         23.62         5.58 o                         
  -3  13   7          2.52         -0.13         2.68 o                         
  -2  13   7         11.03         12.63         4.34 o                         
  -1  13   7         92.87         94.87         8.23 o                         
   0  13   7        372.60        407.21        25.99 o                         
   1  13   7        304.64        292.48        19.77 o                         
   2  13   7         95.76         76.37         9.78 o                         
   3  13   7         21.18         16.33         4.25 o                         
  -4  14   7          0.91         -5.25         9.43 o                         
  -3  14   7          0.48         -0.80         2.91 o                         
  -2  14   7        324.35        293.57        18.57 o                         
  -1  14   7        125.34        124.40        11.15 o                         
   0  14   7         29.07         26.42         5.04 o                         
   1  14   7          5.82          7.46         4.12 o                         
   2  14   7         24.12         19.44         5.42 o                         
  -2  15   7         17.49         13.46         4.31 o                         
  -1  15   7          0.10         -0.85         2.40 o                         
   0  15   7         28.50         17.51         4.65 o                         
   1  15   7         87.34         72.69         9.13 o                         
   1 -16   8         15.90         14.35         5.13 o                         
  -1 -15   8         46.95         73.52        11.34 o                         
   0 -15   8          6.86          6.57         3.47 o                         
   1 -15   8         14.00         14.89         4.38 o                         
   2 -15   8        166.60        202.58        14.89 o                         
   3 -15   8          2.90          2.30         3.06 o                         
  -3 -14   8         16.11         10.74         5.09 o                         
  -2 -14   8         10.63         12.63         5.51 o                         
  -1 -14   8         52.67         55.69         6.66 o                         
   0 -14   8         13.06          8.84         4.42 o                         
   1 -14   8          3.60          5.18         2.84 o                         
   2 -14   8          9.97          9.97         4.55 o                         
   3 -14   8          6.03         14.37         5.36 o                         
   4 -14   8          2.71          1.38         8.11 o                         
  -3 -13   8          0.22         -0.61         2.82 o                         
  -2 -13   8          0.44          4.56         2.78 o                         
  -1 -13   8         18.49         20.93         4.23 o                         
   0 -13   8         54.58         52.73         4.99 o                         
   1 -13   8         13.13         15.45         4.02 o                         
   2 -13   8        107.41        126.40        12.38 o                         
   3 -13   8         60.93         51.65        13.32 o                         
   4 -13   8         54.21         60.55         9.71 o                         
   5 -13   8         25.04         29.18         9.67 o                         
  -4 -12   8         28.03         26.07         7.00 o                         
  -3 -12   8          9.28         19.49         5.75 o                         
  -2 -12   8        149.52        130.54        11.34 o                         
  -1 -12   8        207.96        169.80        10.18 o                         
   0 -12   8        481.54        424.11        39.07 o                         
   1 -12   8          1.76          2.45         2.53 o                         
   2 -12   8        101.45        102.83         7.94 o                         
   3 -12   8        128.72        139.66        11.50 o                         
   4 -12   8          3.21          0.68         3.36 o                         
   5 -12   8          0.74          1.90         3.67 o                         
  -4 -11   8         48.88         49.19        12.61 o                         
  -3 -11   8        121.27        128.94        12.71 o                         
  -2 -11   8         21.62         16.05         3.41 o                         
  -1 -11   8         63.15         76.35         6.98 o                         
   0 -11   8         16.09         14.63         3.35 o                         
   1 -11   8         27.26         23.21         4.25 o                         
   2 -11   8         23.23         24.50         4.06 o                         
   3 -11   8        230.28        230.93        15.71 o                         
   4 -11   8         93.95        104.66        13.85 o                         
   5 -11   8         10.01          9.32         3.67 o                         
   6 -11   8         37.19         39.62        10.96 o                         
  -5 -10   8          2.14          4.27         3.78 o                         
  -4 -10   8        103.38        118.83         8.64 o                         
  -3 -10   8        254.27        264.90        25.06 o                         
  -2 -10   8        393.18        383.90        34.38 o                         
  -1 -10   8         98.41         93.03        13.31 o                         
   0 -10   8        198.25        181.44        13.56 o                         
   1 -10   8        105.03         83.09         8.88 o                         
   2 -10   8         56.18         67.03         6.63 o                         
   3 -10   8          5.04          6.06         3.12 o                         
   4 -10   8          0.10          1.56         2.52 o                         
   5 -10   8         73.83         69.25         8.02 o                         
   6 -10   8          1.27          5.36         5.42 o                         
  -5  -9   8         22.78         26.25         4.76 o                         
  -4  -9   8          5.25          5.71         3.28 o                         
  -3  -9   8        241.55        268.76        14.78 o                         
  -2  -9   8        176.66        176.35         8.92 o                         
  -1  -9   8        105.75         97.49         6.52 o                         
   0  -9   8        211.02        189.64         9.19 o                         
   1  -9   8        285.48        264.13        21.64 o                         
   2  -9   8        949.32        889.36        53.15 o                         
   3  -9   8          6.02          8.47         2.85 o                         
   4  -9   8        169.00        176.27        13.18 o                         
   5  -9   8        169.02        201.68        17.45 o                         
   6  -9   8         50.31         45.92        10.02 o                         
  -6  -8   8          9.15          6.52         4.26 o                         
  -5  -8   8         98.11        113.69        19.17 o                         
  -4  -8   8        572.68        590.26        40.20 o                         
  -3  -8   8          0.01         -0.31         1.09 o                         
  -2  -8   8        391.03        410.60        16.29 o                         
  -1  -8   8         75.76         81.78         4.68 o                         
   0  -8   8         73.81         65.12         4.48 o                         
   1  -8   8         47.13         44.05         3.58 o                         
   2  -8   8         95.48         93.54         6.38 o                         
   3  -8   8        864.75        826.55        48.93 o                         
   4  -8   8       2784.23       2737.37       261.97 o                         
   5  -8   8          2.60          5.28         3.19 o                         
   6  -8   8         86.50        122.74        15.86 o                         
  -6  -7   8         34.83         30.85         6.98 o                         
  -5  -7   8         13.64         27.09         4.25 o                         
  -4  -7   8          7.09          1.92         2.51 o                         
  -3  -7   8        120.64        115.17         6.89 o                         
  -2  -7   8         20.10         12.35         3.06 o                         
  -1  -7   8          9.71         11.54         3.79 o                         
   0  -7   8         27.52         23.99         1.98 o                         
   1  -7   8        111.83        127.51         6.91 o                         
   2  -7   8        217.62        213.24        15.16 o                         
   3  -7   8        435.19        418.84        21.68 o                         
   4  -7   8        514.27        531.67        34.39 o                         
   5  -7   8        536.91        549.63        36.26 o                         
   6  -7   8          6.89         -0.29         4.66 o                         
   7  -7   8          6.46          7.43         6.13 o                         
  -6  -6   8          0.01          1.59         3.64 o                         
  -5  -6   8          4.55          9.27         3.27 o                         
  -4  -6   8         40.74         50.38         7.32 o                         
  -3  -6   8        135.73        131.09         6.18 o                         
  -2  -6   8        112.81        113.44         9.26 o                         
  -1  -6   8        215.85        209.08        12.29 o                         
   0  -6   8         38.01         47.07         3.42 o                         
   1  -6   8          8.99          8.12         1.86 o                         
   2  -6   8          7.36          7.83         2.01 o                         
   3  -6   8        115.19        109.42         5.57 o                         
   4  -6   8        160.62        128.64        16.98 o                         
   5  -6   8         13.33          7.25         4.48 o                         
   6  -6   8         40.46         47.46         8.78 o                         
   7  -6   8         15.82         24.58        10.55 o                         
  -6  -5   8        195.30        210.63        34.15 o                         
  -5  -5   8        145.48        160.84         9.01 o                         
  -4  -5   8          6.43         14.31         3.12 o                         
  -3  -5   8       1560.58       1583.44        79.65 o                         
  -2  -5   8        240.16        231.33        15.25 o                         
  -1  -5   8         16.80         25.83         4.04 o                         
   0  -5   8       1509.08       1450.62       108.01 o                         
   1  -5   8        150.05        128.92         6.79 o                         
   2  -5   8        629.69        562.81        23.84 o                         
   3  -5   8        387.31        356.11        20.98 o                         
   4  -5   8         89.81         80.51         4.87 o                         
   5  -5   8         23.49         26.04         5.84 o                         
   6  -5   8          0.34          0.51         2.44 o                         
   7  -5   8        181.88        203.76        69.89 o                         
  -7  -4   8          0.24          7.54        10.91 o                         
  -6  -4   8          9.49         18.63         6.71 o                         
  -5  -4   8         13.96         12.40         2.70 o                         
  -4  -4   8        245.24        255.58        12.31 o                         
  -3  -4   8         21.59         30.09         2.73 o                         
  -2  -4   8         35.84         38.39         3.74 o                         
  -1  -4   8        721.80        848.96        58.20 o                         
   0  -4   8       2208.97       2329.76       162.32 o                         
   1  -4   8       2896.40       2929.97       185.60 o                         
   2  -4   8         34.40         34.18         2.46 o                         
   3  -4   8       1147.20       1060.81        44.66 o                         
   4  -4   8         84.36         80.13         4.52 o                         
   5  -4   8          9.56         13.61         3.23 o                         
   6  -4   8         53.00         61.73         7.18 o                         
   7  -4   8        125.52        135.50        34.96 o                         
  -7  -3   8          1.48         -0.30         5.06 o                         
  -6  -3   8        323.51        328.54        27.72 o                         
  -5  -3   8         45.66         57.95         4.12 o                         
  -4  -3   8          0.63          2.03         1.46 o                         
  -3  -3   8        331.41        315.83        16.11 o                         
  -2  -3   8        152.41        136.21        10.65 o                         
  -1  -3   8       6082.01       6166.84       535.65 o                         
   0  -3   8        493.19        423.36        15.36 o                         
   1  -3   8         45.13         53.76         2.85 o                         
   2  -3   8        793.70        767.53        34.49 o                         
   3  -3   8        127.26        107.83         5.16 o                         
   4  -3   8          6.10          6.40         1.87 o                         
   5  -3   8        377.71        369.39        20.84 o                         
   6  -3   8         25.72         19.53         9.74 o                         
   7  -3   8         32.55         34.90        28.77 o                         
  -7  -2   8         18.10         13.03        12.32 o                         
  -6  -2   8          4.29          4.78         5.31 o                         
  -5  -2   8        177.42        169.95         9.93 o                         
  -4  -2   8        523.18        547.09        44.58 o                         
  -3  -2   8        178.79        201.06        14.54 o                         
  -2  -2   8        108.99        114.74         9.72 o                         
  -1  -2   8         18.55         18.14         3.81 o                         
   0  -2   8        514.48        555.39        20.79 o                         
   1  -2   8       1553.68       1465.41        64.93 o                         
   2  -2   8        780.31        779.11        29.66 o                         
   3  -2   8          3.71          2.60         1.37 o                         
   4  -2   8        678.76        659.44        52.31 o                         
   5  -2   8         54.36         58.63        11.39 o                         
   6  -2   8         56.80         66.50        22.05 o                         
   7  -2   8         30.83         25.10        14.35 o                         
  -7  -1   8         29.43         23.64         8.31 o                         
  -6  -1   8        159.06        124.15        17.15 o                         
  -5  -1   8         19.10         15.39         7.07 o                         
  -4  -1   8          9.78          8.15         1.77 o                         
  -3  -1   8         12.61          7.05         2.63 o                         
  -2  -1   8          5.79         11.78         3.82 o                         
  -1  -1   8        479.15        482.66        22.12 o                         
   0  -1   8       1864.99       1901.82       109.10 o                         
   1  -1   8        108.50         90.83         3.41 o                         
   2  -1   8          2.75          2.74         0.85 o                         
   3  -1   8         41.20         36.10         1.83 o                         
   4  -1   8       1131.65       1203.29        97.48 o                         
   5  -1   8          2.25          5.10         3.08 o                         
   6  -1   8          7.95         10.08         3.75 o                         
   7  -1   8         52.31         71.97         9.71 o                         
  -7   0   8         18.56         10.38         6.31 o                         
  -6   0   8          0.95          0.00         2.48 o                         
  -5   0   8         74.48         83.89        13.68 o                         
  -4   0   8        276.68        327.83        32.84 o                         
  -3   0   8        328.00        356.30        32.95 o                         
  -2   0   8        943.80       1110.44        63.38 o                         
  -1   0   8       1407.09       1557.26        85.28 o                         
   0   0   8        819.51        819.64        30.21 o                         
   1   0   8         73.45         71.64         2.98 o                         
   2   0   8         43.86         47.20         3.34 o                         
   3   0   8         17.15         18.95         2.60 o                         
   4   0   8        448.19        364.75        30.36 o                         
   5   0   8         13.67         20.72         4.30 o                         
   6   0   8         39.66         37.68        14.15 o                         
   7   0   8         12.61         12.29         4.73 o                         
  -7   1   8          0.04         -0.24         4.13 o                         
  -6   1   8          1.00          3.42         5.42 o                         
  -5   1   8         41.83         64.91        11.97 o                         
  -4   1   8         20.86         33.48         6.54 o                         
  -3   1   8        333.37        317.13        26.00 o                         
  -2   1   8        347.40        328.51        23.59 o                         
  -1   1   8        647.93        726.26        28.66 o                         
   0   1   8       1172.45       1247.61        47.37 o                         
   1   1   8        754.68        755.41        24.96 o                         
   2   1   8         71.01         88.68         3.70 o                         
   3   1   8          4.41          6.47         1.13 o                         
   4   1   8          3.19          4.97         3.04 o                         
   5   1   8        160.88        163.22        12.74 o                         
   6   1   8         70.95         59.87         8.22 o                         
   7   1   8         52.15         67.62        19.75 o                         
  -7   2   8          3.53         -1.00         3.18 o                         
  -6   2   8        241.92        255.97        25.76 o                         
  -5   2   8         39.84         55.30        10.79 o                         
  -4   2   8       1437.91       1319.03       142.72 o                         
  -3   2   8       1493.72       1354.77       112.54 o                         
  -2   2   8          0.80          0.61         1.18 o                         
  -1   2   8       1091.77       1141.61        61.89 o                         
   0   2   8        653.01        746.06        27.34 o                         
   1   2   8       1754.61       2085.57        91.26 o                         
   2   2   8          3.81          8.04         1.55 o                         
   3   2   8         54.12         43.22         5.22 o                         
   4   2   8       1275.51       1358.70       107.48 o                         
   5   2   8        108.20        111.84        10.35 o                         
   6   2   8         45.57         49.18        14.97 o                         
   7   2   8         45.89         13.03         8.67 o                         
  -7   3   8          1.55          5.78         4.89 o                         
  -6   3   8         11.64          5.95         4.60 o                         
  -5   3   8        501.76        554.44        53.41 o                         
  -4   3   8       1462.00       1574.17       180.57 o                         
  -3   3   8        118.43        117.36        20.52 o                         
  -2   3   8         60.45         45.27         3.50 o                         
  -1   3   8        125.69        166.55         6.61 o                         
   0   3   8        304.74        311.54         9.81 o                         
   1   3   8       3024.24       3588.04       205.22 o                         
   2   3   8       6841.77       7317.12       550.90 o                         
   3   3   8          0.30          2.05         0.92 o                         
   4   3   8        107.89         91.44        19.01 o                         
   5   3   8         21.26         26.48         6.63 o                         
   6   3   8          2.48         -1.91         3.04 o                         
   7   3   8          5.43          0.88         7.31 o                         
  -7   4   8        120.87         97.98        18.27 o                         
  -6   4   8         73.01         63.28        45.95 o                         
  -5   4   8         56.67         30.85        27.65 o                         
  -4   4   8        120.61        149.68        17.98 o                         
  -3   4   8        293.66        266.32        28.44 o                         
  -2   4   8         76.82         66.11         3.70 o                         
  -1   4   8       1164.45       1158.39        50.97 o                         
   0   4   8        654.31        725.08        27.18 o                         
   1   4   8          4.08          6.69         1.44 o                         
   2   4   8       2001.50       2142.17       103.11 o                         
   3   4   8        687.08        663.11        49.07 o                         
   4   4   8          1.71          0.66         1.74 o                         
   5   4   8        155.34        159.51        13.21 o                         
   6   4   8        246.02        157.81        33.48 o                         
  -7   5   8          8.28          5.31         7.07 o                         
  -6   5   8          2.25          2.29         2.89 o                         
  -5   5   8          2.13          6.02         4.72 o                         
  -4   5   8       6343.72       2682.97      2786.30 o                         
  -3   5   8        329.87        272.70        63.08 o                         
  -2   5   8          1.44          2.00         1.30 o                         
  -1   5   8        106.29        118.99         5.78 o                         
   0   5   8         39.10         54.05         4.03 o                         
   1   5   8          8.96          5.28         1.61 o                         
   2   5   8          0.02          0.96         0.95 o                         
   3   5   8        336.34        317.75        24.12 o                         
   4   5   8          0.67          1.15         2.69 o                         
   5   5   8         34.52         24.40         4.05 o                         
   6   5   8          4.87          4.48         5.95 o                         
  -7   6   8          0.05         -1.14         2.95 o                         
  -6   6   8          0.13         -0.22         2.66 o                         
  -5   6   8         22.62         20.33         7.66 o                         
  -4   6   8        466.40        544.11        37.77 o                         
  -3   6   8        393.34        371.40        84.03 o                         
  -2   6   8        460.02        488.66        23.43 o                         
  -1   6   8        105.41        115.05         7.27 o                         
   0   6   8         97.40        109.14         5.34 o                         
   1   6   8        585.13        599.79        26.10 o                         
   2   6   8        245.43        295.76        16.39 o                         
   3   6   8        562.33        643.48        43.50 o                         
   4   6   8          3.61          2.39         2.42 o                         
   5   6   8         24.01         28.32        18.19 o                         
   6   6   8         10.11         13.54         7.46 o                         
  -6   7   8         16.01         20.80         5.00 o                         
  -5   7   8        193.42        213.52        15.72 o                         
  -4   7   8         46.87         45.35         6.73 o                         
  -3   7   8         72.68         70.93        14.18 o                         
  -2   7   8          1.89          1.58         1.65 o                         
  -1   7   8          4.10          7.71         2.52 o                         
   0   7   8        183.05        205.53         9.83 o                         
   1   7   8        299.79        297.67        16.62 o                         
   2   7   8        417.82        512.69        30.06 o                         
   3   7   8       1022.32       1194.72        76.41 o                         
   4   7   8        117.54        152.26        13.17 o                         
   5   7   8         37.55         48.04        12.11 o                         
   6   7   8         14.80          5.19         8.72 o                         
  -6   8   8          1.17          0.61         2.49 o                         
  -5   8   8          6.77          4.16         3.27 o                         
  -4   8   8          3.20          4.95         3.39 o                         
  -3   8   8        633.58        612.64        56.92 o                         
  -2   8   8        401.42        392.56        23.35 o                         
  -1   8   8        212.04        231.34        14.95 o                         
   0   8   8       1566.08       1723.42        99.26 o                         
   1   8   8        349.21        370.77        21.32 o                         
   2   8   8        600.05        607.12        35.35 o                         
   3   8   8          6.60          9.11         3.29 o                         
   4   8   8         14.90         21.55         8.19 o                         
   5   8   8          0.00          0.71         3.80 o                         
  -6   9   8         18.03         25.00         5.51 o                         
  -5   9   8         14.88         24.09         5.69 o                         
  -4   9   8         44.63         59.58         9.02 o                         
  -3   9   8          9.17          6.07         2.83 o                         
  -2   9   8         56.55         59.98         6.70 o                         
  -1   9   8        437.35        464.31        27.29 o                         
   0   9   8        203.99        252.03        11.88 o                         
   1   9   8         16.13         19.96         4.48 o                         
   2   9   8         18.84         21.82         4.24 o                         
   3   9   8        181.13        202.77        13.98 o                         
   4   9   8         37.17         46.35        10.20 o                         
   5   9   8        133.58        128.73        13.82 o                         
  -6  10   8        350.78        433.48        36.54 o                         
  -5  10   8          6.85         14.54         9.02 o                         
  -4  10   8         49.88         58.15         5.74 o                         
  -3  10   8        268.41        246.12        17.05 o                         
  -2  10   8          3.39          2.95         4.18 o                         
  -1  10   8        356.10        355.81        20.04 o                         
   0  10   8         53.49         72.44         6.41 o                         
   1  10   8         20.84         31.92         4.66 o                         
   2  10   8        383.16        412.89        25.61 o                         
   3  10   8        330.37        337.61        21.05 o                         
   4  10   8         24.71         23.87         6.70 o                         
   5  10   8          1.56          0.17         3.20 o                         
  -5  11   8          2.60          4.01         4.63 o                         
  -4  11   8         37.08         63.73        12.67 o                         
  -3  11   8        115.68        119.62        20.40 o                         
  -2  11   8         37.06         40.38         5.20 o                         
  -1  11   8         61.65         67.81         6.43 o                         
   0  11   8         10.10          9.38         3.57 o                         
   1  11   8        206.75        241.89        15.71 o                         
   2  11   8          3.76         25.39        12.83 o                         
   3  11   8          7.62         15.09         4.58 o                         
   4  11   8         10.50         10.37         6.83 o                         
  -5  12   8         92.51         68.71        54.56 o                         
  -4  12   8         42.81         37.79        11.91 o                         
  -3  12   8        253.53        226.24        18.52 o                         
  -2  12   8        585.30        563.78        33.01 o                         
  -1  12   8          6.94          8.95         3.53 o                         
   0  12   8         39.71         46.08         5.62 o                         
   1  12   8        123.47        134.93        10.61 o                         
   2  12   8          5.88          5.75         3.30 o                         
   3  12   8         44.76         62.18         9.45 o                         
  -4  13   8         34.01         37.02        11.32 o                         
  -3  13   8        163.23        150.48        30.51 o                         
  -2  13   8         65.56         62.49         7.31 o                         
  -1  13   8         10.31          7.97         4.06 o                         
   0  13   8          1.04          3.21         2.81 o                         
   1  13   8         88.24         85.50        10.39 o                         
   2  13   8         25.80         22.09         5.32 o                         
   3  13   8          3.28          0.62         3.02 o                         
  -3  14   8        141.32        130.64        25.47 o                         
  -2  14   8         19.62         12.78         4.00 o                         
  -1  14   8          4.48          0.56         2.72 o                         
   0  14   8         39.26         26.34         5.63 o                         
   1  14   8        168.69        161.48        12.91 o                         
   2  14   8         10.59          8.17         5.02 o                         
  -2  15   8         66.29         47.03        11.03 o                         
  -1  15   8          0.85         -0.05         2.42 o                         
   0  15   8          4.83          1.25         2.75 o                         
  -1 -15   9          3.11         -0.57         3.13 o                         
   0 -15   9         10.60          3.45         3.37 o                         
   1 -15   9          5.73         13.85         4.63 o                         
   2 -15   9         28.07         48.96         5.80 o                         
   3 -15   9         46.87         65.76        20.63 o                         
  -2 -14   9         17.50         26.57         7.05 o                         
  -1 -14   9          2.06          2.35         3.10 o                         
   0 -14   9          4.27          3.43         3.21 o                         
   1 -14   9          5.21         10.24         3.97 o                         
   2 -14   9          8.51          8.36         3.89 o                         
   3 -14   9         62.68         75.63        10.00 o                         
   4 -14   9         41.85         42.59         8.04 o                         
  -3 -13   9         31.52         14.87         6.95 o                         
  -2 -13   9         17.58         16.42         4.33 o                         
  -1 -13   9         30.47         29.64         6.23 o                         
   0 -13   9         15.86         10.83         3.01 o                         
   1 -13   9        400.63        371.11        26.33 o                         
   2 -13   9        246.32        271.48        21.76 o                         
   3 -13   9        106.53        103.41        11.62 o                         
   4 -13   9          0.29         -0.32         3.07 o                         
  -4 -12   9          8.80          7.32         4.09 o                         
  -3 -12   9         29.28         33.16         5.66 o                         
  -2 -12   9          0.28          1.14         2.16 o                         
  -1 -12   9         61.35         57.06         5.90 o                         
   0 -12   9          0.11         -0.26         1.89 o                         
   1 -12   9        144.19        142.94         9.93 o                         
   2 -12   9        168.67        189.37        12.77 o                         
   3 -12   9          3.40          2.62         3.04 o                         
   4 -12   9          2.66          2.31         2.94 o                         
   5 -12   9        156.47        217.77        26.23 o                         
  -4 -11   9          9.61          8.35         3.56 o                         
  -3 -11   9         64.26         68.81         9.59 o                         
  -2 -11   9         26.61         27.52         4.00 o                         
  -1 -11   9          0.01          0.49         1.48 o                         
   0 -11   9        127.45        142.75         9.84 o                         
   1 -11   9         20.88         24.14         4.26 o                         
   2 -11   9         14.41         28.75         4.79 o                         
   3 -11   9          1.31          2.38         3.06 o                         
   4 -11   9          0.10          1.73         3.68 o                         
   5 -11   9          2.53         -3.54         6.84 o                         
  -5 -10   9         19.36         11.19         4.87 o                         
  -4 -10   9          9.07         17.07         3.75 o                         
  -3 -10   9        118.52        119.10        13.23 o                         
  -2 -10   9        229.48        246.33        19.69 o                         
  -1 -10   9        118.38        113.29         8.99 o                         
   0 -10   9        247.06        211.57        24.65 o                         
   1 -10   9         61.65         81.51         7.64 o                         
   2 -10   9        241.92        246.92        14.62 o                         
   3 -10   9         81.46         59.89        12.32 o                         
   4 -10   9        111.55        113.58        10.46 o                         
   5 -10   9         30.69         22.93         7.72 o                         
   6 -10   9         22.09         30.01         8.72 o                         
  -5  -9   9         28.29         27.73         5.35 o                         
  -4  -9   9         60.43         54.72         6.45 o                         
  -3  -9   9         15.17         18.52         4.10 o                         
  -2  -9   9        348.01        345.32        14.40 o                         
  -1  -9   9         21.99         29.01         7.90 o                         
   0  -9   9        283.48        269.68        17.12 o                         
   1  -9   9        806.73        806.82        59.90 o                         
   2  -9   9        247.14        230.24        13.28 o                         
   3  -9   9         19.41         14.30         3.33 o                         
   4  -9   9          9.08         12.83         4.51 o                         
   5  -9   9         99.08        109.41        14.21 o                         
   6  -9   9         76.45         98.33        14.74 o                         
  -6  -8   9         32.46         40.15        12.35 o                         
  -5  -8   9          1.53         -0.39         1.88 o                         
  -4  -8   9          0.03          2.53         2.43 o                         
  -3  -8   9        277.39        293.71        25.28 o                         
  -2  -8   9       1374.44       1365.10       109.04 o                         
  -1  -8   9          1.78          1.38         1.83 o                         
   0  -8   9          4.70          6.89         1.41 o                         
   1  -8   9         63.96         58.32         4.44 o                         
   2  -8   9        149.68        141.67         9.45 o                         
   3  -8   9       1213.96       1180.69        73.60 o                         
   4  -8   9         61.61         59.90         7.90 o                         
   5  -8   9         39.70         50.29         9.02 o                         
   6  -8   9          1.55          8.02         5.66 o                         
  -6  -7   9         29.63         43.89         9.64 o                         
  -5  -7   9         11.10         19.47         6.83 o                         
  -4  -7   9         13.50          9.66         3.45 o                         
  -3  -7   9         56.96         65.06         6.31 o                         
  -2  -7   9        725.69        695.62       105.17 o                         
  -1  -7   9         10.92         10.53         2.98 o                         
   0  -7   9        799.43        783.97        35.46 o                         
   1  -7   9        244.58        231.75        11.52 o                         
   2  -7   9          7.06         13.81         2.65 o                         
   3  -7   9       1885.59       1800.98       123.35 o                         
   4  -7   9         58.77         58.79         6.65 o                         
   5  -7   9          0.17          0.77         3.54 o                         
   6  -7   9         30.73         36.02        10.61 o                         
  -6  -6   9          0.12         -1.44         8.93 o                         
  -5  -6   9         62.02         74.87         6.56 o                         
  -4  -6   9          7.76         11.27         3.24 o                         
  -3  -6   9         65.79         54.34         4.51 o                         
  -2  -6   9         12.06         12.08         3.39 o                         
  -1  -6   9        137.75        120.41         8.52 o                         
   0  -6   9         40.93         39.78         5.23 o                         
   1  -6   9         78.03         71.00         4.52 o                         
   2  -6   9        620.14        630.88        32.44 o                         
   3  -6   9         80.94         68.97         5.23 o                         
   4  -6   9          6.19          5.65         1.44 o                         
   5  -6   9        361.95        368.86        35.37 o                         
   6  -6   9         13.91          6.78         6.48 o                         
   7  -6   9          5.08          7.07         8.08 o                         
  -6  -5   9          0.77         -0.99         2.70 o                         
  -5  -5   9         26.88         30.97         3.88 o                         
  -4  -5   9         13.82         19.41         2.99 o                         
  -3  -5   9       1535.34       1555.75       112.53 o                         
  -2  -5   9        980.93        884.28       140.81 o                         
  -1  -5   9        327.03        319.79        21.11 o                         
   0  -5   9         76.51        111.94         8.16 o                         
   1  -5   9        174.28        185.67        13.79 o                         
   2  -5   9        518.94        517.83        23.39 o                         
   3  -5   9         53.14         43.02         7.34 o                         
   4  -5   9       1913.08       1857.19       121.33 o                         
   5  -5   9        205.15        185.38        11.61 o                         
   6  -5   9         63.06         69.57        47.31 o                         
   7  -5   9         19.15         15.68         7.25 o                         
  -6  -4   9         64.56         53.52        11.47 o                         
  -5  -4   9         96.54         84.35         5.79 o                         
  -4  -4   9         43.18         62.69         5.35 o                         
  -3  -4   9        237.23        225.16        11.52 o                         
  -2  -4   9         52.14         53.34         5.80 o                         
  -1  -4   9        653.62        683.95        35.50 o                         
   0  -4   9         88.91         77.52         5.07 o                         
   1  -4   9         26.70         22.81         1.92 o                         
   2  -4   9          3.09          0.81         0.68 o                         
   3  -4   9         67.90         69.24         3.48 o                         
   4  -4   9          2.81          4.24         1.12 o                         
   5  -4   9          6.83          5.52         2.79 o                         
   6  -4   9          1.05         -1.29         3.46 o                         
   7  -4   9        114.57        166.36        20.04 o                         
  -7  -3   9         19.15         13.67         8.78 o                         
  -6  -3   9          2.47          2.10         3.51 o                         
  -5  -3   9         86.55         70.48        12.22 o                         
  -4  -3   9         29.49         27.14         3.85 o                         
  -3  -3   9          9.08          7.52         1.99 o                         
  -2  -3   9       1262.49       1327.71       103.00 o                         
  -1  -3   9        169.22        172.27        11.73 o                         
   0  -3   9         10.44          8.12         1.62 o                         
   1  -3   9         38.64         47.18         3.14 o                         
   2  -3   9        180.24        158.11        10.96 o                         
   3  -3   9         16.94         18.30         1.59 o                         
   4  -3   9         38.06         33.07         4.72 o                         
   5  -3   9         93.72         79.03         6.38 o                         
   6  -3   9          4.82          5.83         3.57 o                         
   7  -3   9         74.49         79.05        12.73 o                         
  -7  -2   9          0.18          3.15         4.07 o                         
  -6  -2   9          7.54          0.64         3.40 o                         
  -5  -2   9        283.43        267.44        41.83 o                         
  -4  -2   9        283.07        251.97        19.37 o                         
  -3  -2   9        654.50        661.55        47.06 o                         
  -2  -2   9       2070.47       2263.19       199.81 o                         
  -1  -2   9        154.06        143.11        24.32 o                         
   0  -2   9       1449.36       1308.37        59.29 o                         
   1  -2   9       1418.54       1462.88        84.27 o                         
   2  -2   9         16.20         27.02         2.08 o                         
   3  -2   9         56.79         43.16         3.67 o                         
   4  -2   9         65.55         68.61        10.94 o                         
   5  -2   9        158.84        155.27        25.61 o                         
   6  -2   9         18.70         15.07         5.48 o                         
   7  -2   9          0.98          5.13         6.19 o                         
  -7  -1   9         41.09         67.20        13.26 o                         
  -6  -1   9          0.00         -4.30         4.30 o                         
  -5  -1   9        162.26        140.78        15.39 o                         
  -4  -1   9         20.11         30.83         6.81 o                         
  -3  -1   9        153.36        200.99        13.85 o                         
  -2  -1   9        390.69        438.25        28.88 o                         
  -1  -1   9        827.78        962.30        55.13 o                         
   0  -1   9          1.52          7.87         1.75 o                         
   1  -1   9          0.75          4.73         1.19 o                         
   2  -1   9        153.45        169.28         8.23 o                         
   3  -1   9        238.62        195.29         8.63 o                         
   4  -1   9         65.91         93.70        11.50 o                         
   5  -1   9         19.22         21.73         4.33 o                         
   6  -1   9         36.55         43.27        11.32 o                         
   7  -1   9         10.31          4.38         4.64 o                         
  -7   0   9         10.35         -1.12         4.72 o                         
  -6   0   9         54.24         42.09        10.61 o                         
  -5   0   9        333.12        324.00        35.90 o                         
  -4   0   9        694.30        513.74        44.04 o                         
  -3   0   9        182.91        151.96        12.06 o                         
  -2   0   9        537.05        532.43        34.47 o                         
  -1   0   9        161.22        191.22        10.25 o                         
   0   0   9         97.26         90.39         3.88 o                         
   1   0   9         91.71        111.21         4.46 o                         
   2   0   9       3324.85       3419.72       178.99 o                         
   3   0   9        103.32         88.95         3.33 o                         
   4   0   9          6.89         10.84         2.93 o                         
   5   0   9        513.04        592.52        68.21 o                         
   6   0   9          4.67          1.65         3.30 o                         
   7   0   9          9.44         12.65         8.11 o                         
  -7   1   9         38.27         35.43        11.08 o                         
  -6   1   9        161.54        133.11        19.93 o                         
  -5   1   9          1.65          2.24         5.19 o                         
  -4   1   9         66.94         52.76         9.08 o                         
  -3   1   9         14.07         13.47         2.53 o                         
  -2   1   9        588.14        622.61        55.45 o                         
  -1   1   9        352.53        414.22        17.73 o                         
   0   1   9        840.56        917.01        33.01 o                         
   1   1   9          8.61         21.87         2.22 o                         
   2   1   9         52.04         50.27         3.24 o                         
   3   1   9         50.17         44.63         2.23 o                         
   4   1   9          9.09         11.90         2.78 o                         
   5   1   9         12.52         12.53         4.16 o                         
   6   1   9          5.40          4.41         3.01 o                         
   7   1   9         84.31         19.45        12.79 o                         
  -7   2   9          9.19         15.68         8.49 o                         
  -6   2   9        110.72        117.02        19.16 o                         
  -5   2   9          7.15         10.85         6.72 o                         
  -4   2   9        851.87        965.27        99.69 o                         
  -3   2   9        609.54        523.76        34.13 o                         
  -2   2   9        342.29        362.40        23.14 o                         
  -1   2   9       3032.30       3555.86       291.84 o                         
   0   2   9       2967.24       3264.02       183.30 o                         
   1   2   9        627.46        664.60        23.90 o                         
   2   2   9       1112.36       1119.07        48.55 o                         
   3   2   9        165.68        149.70        12.56 o                         
   4   2   9        771.87        755.93        77.76 o                         
   5   2   9          0.00          0.31         2.48 o                         
   6   2   9          1.72          2.34         3.61 o                         
   7   2   9         98.30          7.90        11.61 o                         
  -7   3   9          0.01         -2.59         6.07 o                         
  -6   3   9         12.18         10.26         7.37 o                         
  -5   3   9        129.37        160.23        20.99 o                         
  -4   3   9        117.98        140.01        19.98 o                         
  -3   3   9          0.04          1.66         1.59 o                         
  -2   3   9         87.49         95.16         5.77 o                         
  -1   3   9         20.93         32.31         2.84 o                         
   0   3   9        176.51        197.52         6.92 o                         
   1   3   9        792.55        931.67        36.53 o                         
   2   3   9        504.14        492.62        19.01 o                         
   3   3   9       1201.99       1081.43        89.65 o                         
   4   3   9        103.64         67.36        18.36 o                         
   5   3   9        100.14         78.88         8.54 o                         
   6   3   9         31.70         39.50        12.56 o                         
  -7   4   9          9.41          5.13         5.42 o                         
  -6   4   9         42.16         39.20         8.72 o                         
  -5   4   9         27.31         48.52        11.61 o                         
  -4   4   9         89.95         87.25        13.50 o                         
  -3   4   9         54.79         44.02         5.04 o                         
  -2   4   9         11.07         10.02         2.51 o                         
  -1   4   9       2854.02       3086.98       186.42 o                         
   0   4   9          4.52          8.25         1.99 o                         
   1   4   9         49.78         67.31         3.61 o                         
   2   4   9         54.60         54.83         3.13 o                         
   3   4   9        520.34        550.48        36.30 o                         
   4   4   9         24.81         32.82         8.02 o                         
   5   4   9         57.56         55.18         6.42 o                         
   6   4   9          0.01         -9.14         9.14 o                         
  -7   5   9        209.86        176.74        23.82 o                         
  -6   5   9          0.65         -0.88         3.77 o                         
  -5   5   9          1.31         -1.24         4.30 o                         
  -4   5   9         76.26         92.32        17.80 o                         
  -3   5   9         36.62         35.46        14.27 o                         
  -2   5   9         34.57         33.29         5.14 o                         
  -1   5   9         29.58         39.03         4.12 o                         
   0   5   9        302.61        382.76        16.71 o                         
   1   5   9          3.76          5.28         1.64 o                         
   2   5   9         26.17         23.57         2.00 o                         
   3   5   9         46.83         40.71         2.69 o                         
   4   5   9         25.93         35.86         7.17 o                         
   5   5   9         30.91         18.88         3.77 o                         
   6   5   9         24.09          8.67         7.37 o                         
  -6   6   9          0.04          3.12         4.78 o                         
  -5   6   9          2.46          8.14         7.78 o                         
  -4   6   9       3457.78       4143.33       687.67 o                         
  -3   6   9         19.02         16.77         2.76 o                         
  -2   6   9         13.91         13.56         2.31 o                         
  -1   6   9        275.14        291.65        14.35 o                         
   0   6   9        132.77        164.49         8.26 o                         
   1   6   9        261.07        276.58        12.14 o                         
   2   6   9        326.30        362.40        20.90 o                         
   3   6   9        694.80        752.47        49.25 o                         
   4   6   9        634.46        729.54        55.00 o                         
   5   6   9         15.37          9.72         4.98 o                         
   6   6   9         70.70         16.39        13.91 o                         
  -6   7   9          6.54          5.07         7.78 o                         
  -5   7   9         75.01         81.77        13.91 o                         
  -4   7   9         37.52         70.62        16.21 o                         
  -3   7   9       1003.14        994.30        78.38 o                         
  -2   7   9          6.65          7.04         2.66 o                         
  -1   7   9       1283.81       1316.14        71.64 o                         
   0   7   9        421.80        478.70        22.10 o                         
   1   7   9          0.89          2.77         1.33 o                         
   2   7   9        750.28        778.61        47.61 o                         
   3   7   9        523.54        536.80        31.29 o                         
   4   7   9         17.54         24.54         7.19 o                         
   5   7   9         56.68         46.77        32.60 o                         
   6   7   9        103.90         90.61        14.21 o                         
  -6   8   9         19.75         42.74        14.44 o                         
  -5   8   9          8.94         24.41         9.02 o                         
  -4   8   9        201.27        210.99        31.13 o                         
  -3   8   9       1212.49       1225.58        93.86 o                         
  -2   8   9         68.05         59.42         6.00 o                         
  -1   8   9        126.57        156.73         8.16 o                         
   0   8   9         47.25         59.08         8.09 o                         
   1   8   9        911.02        929.05        57.79 o                         
   2   8   9        337.34        387.61        23.69 o                         
   3   8   9         60.09         56.79         6.44 o                         
   4   8   9         28.02         34.71         8.83 o                         
   5   8   9         12.27          9.93         5.49 o                         
  -6   9   9          7.15          9.55         6.96 o                         
  -5   9   9        375.68        353.77        41.74 o                         
  -4   9   9          6.07         10.96         6.66 o                         
  -3   9   9         92.41         88.89         7.82 o                         
  -2   9   9        614.61        651.41        37.67 o                         
  -1   9   9         51.14         53.00         5.32 o                         
   0   9   9         57.93         61.23         4.69 o                         
   1   9   9        304.69        317.75        20.20 o                         
   2   9   9         52.88         64.10         6.01 o                         
   3   9   9        562.51        593.89        36.39 o                         
   4   9   9         73.24         92.17        10.10 o                         
   5   9   9         76.73         67.23        14.35 o                         
  -5  10   9        111.12        109.59        18.45 o                         
  -4  10   9         19.13         54.88        11.50 o                         
  -3  10   9         73.38         77.07         7.26 o                         
  -2  10   9        139.02        146.36        10.63 o                         
  -1  10   9        183.05        196.16        11.30 o                         
   0  10   9        140.45        145.00        10.00 o                         
   1  10   9         43.05         55.06         6.97 o                         
   2  10   9        439.37        492.17        28.62 o                         
   3  10   9         63.09         62.16         5.99 o                         
   4  10   9        293.63        286.85        24.25 o                         
  -5  11   9        214.89        249.89        33.37 o                         
  -4  11   9        142.50        152.57        20.52 o                         
  -3  11   9        213.50        204.21        18.75 o                         
  -2  11   9         49.29         67.62         5.79 o                         
  -1  11   9        129.52        126.84        11.46 o                         
   0  11   9         16.21         16.12         3.82 o                         
   1  11   9         44.04         46.28         6.78 o                         
   2  11   9         55.33         53.27         6.93 o                         
   3  11   9        271.54        304.14        20.89 o                         
   4  11   9          8.42          4.07        13.65 o                         
  -4  12   9          4.98          8.14         9.08 o                         
  -3  12   9         23.04         24.68         7.55 o                         
  -2  12   9          0.23         -1.46         2.48 o                         
  -1  12   9          0.35          1.90         2.84 o                         
   0  12   9        137.61        142.05        13.02 o                         
   1  12   9         57.29         56.34         6.44 o                         
   2  12   9          0.08          2.17         2.77 o                         
   3  12   9         21.09         22.28         5.59 o                         
  -4  13   9         62.11         50.76        16.45 o                         
  -3  13   9          1.28         -1.18         7.13 o                         
  -2  13   9        219.65        226.04        16.30 o                         
  -1  13   9         75.61         79.77         9.21 o                         
   0  13   9        174.63        188.34        13.72 o                         
   1  13   9         12.64          9.64         3.91 o                         
   2  13   9          8.05          7.03         3.53 o                         
  -3  14   9          7.20          0.83         5.48 o                         
  -2  14   9         11.90          9.39         4.64 o                         
  -1  14   9         42.01         27.42         6.13 o                         
   0  14   9         18.37         20.03         5.37 o                         
   1  14   9        591.58        577.36        41.43 o                         
  -1 -15  10        132.50        153.33        14.85 o                         
   0 -15  10         57.68         74.34         8.64 o                         
   1 -15  10        190.53        194.49        17.16 o                         
   2 -15  10         53.73         66.83        19.60 o                         
  -2 -14  10          0.37         -0.35         3.18 o                         
  -1 -14  10          0.00         -0.85         2.87 o                         
   0 -14  10         29.78         20.31         5.05 o                         
   1 -14  10         43.37         50.97         6.56 o                         
   2 -14  10         46.08         61.49         7.85 o                         
   3 -14  10         45.02         54.54        16.12 o                         
  -3 -13  10         55.11         60.43        14.90 o                         
  -2 -13  10         34.87         36.59         7.12 o                         
  -1 -13  10         59.00         67.57         9.57 o                         
   0 -13  10          3.56          4.94         3.08 o                         
   1 -13  10         14.31         30.95         4.78 o                         
   2 -13  10        117.22        124.52        10.68 o                         
   3 -13  10         44.30         49.26         8.08 o                         
   4 -13  10         28.47         42.37         7.88 o                         
  -4 -12  10         42.95         39.59        19.81 o                         
  -3 -12  10        190.38        193.09        21.29 o                         
  -2 -12  10         24.75         32.92         5.97 o                         
  -1 -12  10          5.03          5.48         2.93 o                         
   0 -12  10         76.12         77.38         8.65 o                         
   1 -12  10         88.84        101.11         8.57 o                         
   2 -12  10          7.55          6.32         3.50 o                         
   3 -12  10         18.87         11.53         6.48 o                         
   4 -12  10         39.63         55.68        16.68 o                         
   5 -12  10          3.50          6.19         6.13 o                         
  -4 -11  10          2.04         -2.97         2.97 o                         
  -3 -11  10          1.53          2.14         2.52 o                         
  -2 -11  10          0.67          4.14         2.44 o                         
  -1 -11  10        178.41        153.40        14.96 o                         
   0 -11  10         24.53         42.40         4.90 o                         
   1 -11  10         88.34         82.83        11.69 o                         
   2 -11  10        212.36        230.61        19.83 o                         
   3 -11  10          1.78          4.11         2.35 o                         
   4 -11  10        349.06        371.98        32.87 o                         
   5 -11  10          8.69          8.14         6.13 o                         
  -5 -10  10         48.25         39.27         9.43 o                         
  -4 -10  10          5.87         10.53         3.37 o                         
  -3 -10  10          0.50          0.26         1.67 o                         
  -2 -10  10        247.38        265.94        19.09 o                         
  -1 -10  10         71.72         67.09        10.01 o                         
   0 -10  10         71.59         62.50         5.28 o                         
   1 -10  10        108.83        108.72         7.64 o                         
   2 -10  10         36.85         36.92         5.46 o                         
   3 -10  10         17.93         16.79         3.72 o                         
   4 -10  10          0.85          2.00         3.08 o                         
   5 -10  10          0.76         -0.71         3.95 o                         
   6 -10  10         10.39         15.98         9.79 o                         
  -5  -9  10          0.04          4.49         3.35 o                         
  -4  -9  10          0.83          2.00         2.42 o                         
  -3  -9  10          2.88          4.28         2.89 o                         
  -2  -9  10        549.54        580.51        28.11 o                         
  -1  -9  10         15.79         31.66         4.38 o                         
   0  -9  10        135.73        111.02         7.69 o                         
   1  -9  10        110.88         89.43        10.55 o                         
   2  -9  10        434.78        431.27        35.49 o                         
   3  -9  10        587.57        586.33        34.04 o                         
   4  -9  10         22.75         19.12         4.60 o                         
   5  -9  10          3.61          6.78         6.96 o                         
   6  -9  10         15.07         13.03         6.60 o                         
  -5  -8  10         14.41         12.03         3.85 o                         
  -4  -8  10         12.71          8.94         3.52 o                         
  -3  -8  10        546.63        557.25        52.24 o                         
  -2  -8  10         95.90        102.17        20.60 o                         
  -1  -8  10          2.60          1.60         1.45 o                         
   0  -8  10        417.29        363.82        22.55 o                         
   1  -8  10          1.45          0.97         1.44 o                         
   2  -8  10         57.67         60.93         5.85 o                         
   3  -8  10        211.12        183.33        16.09 o                         
   4  -8  10        181.06        171.64        12.66 o                         
   5  -8  10        231.89        313.44        32.19 o                         
   6  -8  10         70.72         85.18        14.15 o                         
  -6  -7  10          9.01         23.53         6.46 o                         
  -5  -7  10         11.04         10.77         3.40 o                         
  -4  -7  10        230.32        283.65        23.81 o                         
  -3  -7  10         88.52         93.38         8.45 o                         
  -2  -7  10        167.95        174.72        13.89 o                         
  -1  -7  10          1.14          2.55         2.31 o                         
   0  -7  10          6.29          0.92         1.98 o                         
   1  -7  10         44.57         43.57         4.19 o                         
   2  -7  10         95.14         89.95         6.90 o                         
   3  -7  10          0.13         -0.04         1.87 o                         
   4  -7  10        239.39        245.85        19.16 o                         
   5  -7  10         94.49        114.19        14.56 o                         
   6  -7  10          5.06          1.95         5.90 o                         
  -6  -6  10          6.76         16.41         4.99 o                         
  -5  -6  10          9.92         17.27         2.96 o                         
  -4  -6  10        106.44        106.86        14.23 o                         
  -3  -6  10       1203.48       1130.96       122.27 o                         
  -2  -6  10        127.28        130.83        22.43 o                         
  -1  -6  10        429.01        421.10        26.23 o                         
   0  -6  10        165.88        175.19        12.17 o                         
   1  -6  10        263.78        279.72        17.92 o                         
   2  -6  10        707.23        716.26        41.23 o                         
   3  -6  10          8.52         10.54         4.42 o                         
   4  -6  10        412.47        401.06        27.26 o                         
   5  -6  10         63.59         67.56        20.16 o                         
   6  -6  10         30.87         48.99        12.85 o                         
  -6  -5  10          2.28          0.46         3.24 o                         
  -5  -5  10        109.02         94.27         8.31 o                         
  -4  -5  10        440.20        441.53        23.30 o                         
  -3  -5  10       1247.26       1178.06        71.02 o                         
  -2  -5  10       1952.57       2248.73       164.85 o                         
  -1  -5  10        891.96        846.45        56.77 o                         
   0  -5  10        472.13        526.07        49.09 o                         
   1  -5  10        261.06        249.17        15.30 o                         
   2  -5  10         64.45         66.55         6.36 o                         
   3  -5  10         39.87         34.45         6.38 o                         
   4  -5  10        263.81        231.76        18.30 o                         
   5  -5  10         86.01         83.20        21.66 o                         
   6  -5  10          0.18         -1.89         4.13 o                         
   7  -5  10         38.01         47.04        10.26 o                         
  -6  -4  10          3.67          0.50         3.04 o                         
  -5  -4  10         64.94         51.97        10.93 o                         
  -4  -4  10         17.19          8.43         2.64 o                         
  -3  -4  10         97.16         91.88         9.25 o                         
  -2  -4  10       1948.34       2061.56       147.03 o                         
  -1  -4  10        180.67        206.00        14.04 o                         
   0  -4  10        736.25        782.34        71.84 o                         
   1  -4  10        991.96        908.04        57.11 o                         
   2  -4  10        401.66        394.41        19.33 o                         
   3  -4  10        435.94        380.06        26.17 o                         
   4  -4  10        720.14        658.50        28.93 o                         
   5  -4  10         32.66         29.35         3.99 o                         
   6  -4  10         57.01         49.87         9.84 o                         
   7  -4  10         10.91         18.16         7.43 o                         
  -6  -3  10        235.44        230.84        28.58 o                         
  -5  -3  10         12.58          7.86         4.24 o                         
  -4  -3  10        289.05        311.03        50.80 o                         
  -3  -3  10        314.73        287.66        38.26 o                         
  -2  -3  10         75.58         67.35         6.64 o                         
  -1  -3  10        121.93        120.05         9.14 o                         
   0  -3  10        222.37        222.85        20.60 o                         
   1  -3  10       1267.17       1322.41       103.77 o                         
   2  -3  10       2192.52       2305.07       124.34 o                         
   3  -3  10         12.97         10.82         1.72 o                         
   4  -3  10        132.35        109.65         7.46 o                         
   5  -3  10        693.39        730.07        90.73 o                         
   6  -3  10          0.54         -1.12         3.36 o                         
   7  -3  10         49.53         71.51        12.03 o                         
  -7  -2  10          3.64         -1.73         4.02 o                         
  -6  -2  10         35.77         70.19        30.42 o                         
  -5  -2  10        329.27        312.02        94.82 o                         
  -4  -2  10          1.40          3.54         1.81 o                         
  -3  -2  10         72.73         77.90        11.52 o                         
  -2  -2  10          0.02          1.84         2.33 o                         
  -1  -2  10          3.60          9.36         2.09 o                         
   0  -2  10        396.32        400.24        32.65 o                         
   1  -2  10        231.62        228.71         8.61 o                         
   2  -2  10        118.10        102.45         5.63 o                         
   3  -2  10        114.33         96.20         5.30 o                         
   4  -2  10          2.08         -0.35         0.64 o                         
   5  -2  10        540.16        503.68        63.05 o                         
   6  -2  10          3.34          1.96         3.42 o                         
   7  -2  10         13.71         31.54         7.90 o                         
  -7  -1  10          1.70         -0.15         3.33 o                         
  -6  -1  10        114.77        133.70        20.34 o                         
  -5  -1  10          0.31         -0.31         3.31 o                         
  -4  -1  10          0.00          0.61         1.30 o                         
  -3  -1  10        307.87        290.47        19.87 o                         
  -2  -1  10        187.64        218.03        14.53 o                         
  -1  -1  10         72.35         96.56         6.32 o                         
   0  -1  10         92.87         99.10         5.23 o                         
   1  -1  10        931.92        949.54        53.26 o                         
   2  -1  10       1079.20       1079.99        68.64 o                         
   3  -1  10         66.93         52.94         2.81 o                         
   4  -1  10        339.30        357.42        33.78 o                         
   5  -1  10        342.08        319.20        39.14 o                         
   6  -1  10          0.94         -0.43         2.90 o                         
   7  -1  10         43.18         53.12        12.91 o                         
  -7   0  10         27.07         15.50         6.25 o                         
  -6   0  10        164.43        172.08        23.23 o                         
  -5   0  10         43.37         23.76         9.02 o                         
  -4   0  10          7.57         10.06         1.57 o                         
  -3   0  10          2.18          1.61         1.11 o                         
  -2   0  10         37.24         17.64         3.80 o                         
  -1   0  10          0.07         -0.69         2.15 o                         
   0   0  10        483.77        493.75        17.51 o                         
   1   0  10        457.24        484.82        22.52 o                         
   2   0  10        723.55        751.57        33.78 o                         
   3   0  10         63.33         62.87         3.31 o                         
   4   0  10        188.48        189.78        17.66 o                         
   5   0  10        237.29        221.73        31.01 o                         
   6   0  10         23.77         36.29        15.36 o                         
   7   0  10          7.46          8.24         4.36 o                         
  -7   1  10          6.32          4.78         6.72 o                         
  -6   1  10        106.90         82.65        16.57 o                         
  -5   1  10         23.12         22.11         6.72 o                         
  -4   1  10         60.51         75.28        14.27 o                         
  -3   1  10          0.10          2.41         1.36 o                         
  -2   1  10         25.60         39.37         7.63 o                         
  -1   1  10       1849.75       2018.30       134.90 o                         
   0   1  10        134.22        132.79         5.27 o                         
   1   1  10        141.87        136.14         5.90 o                         
   2   1  10         58.65         51.04         3.58 o                         
   3   1  10        232.00        206.43        13.34 o                         
   4   1  10         41.00         41.09         7.78 o                         
   5   1  10        212.77        244.85        18.97 o                         
   6   1  10         10.90         15.50         5.26 o                         
   7   1  10         33.19          0.53         4.54 o                         
  -7   2  10        197.04        186.17        24.64 o                         
  -6   2  10          0.20         -1.47         5.54 o                         
  -5   2  10          0.03          4.89         4.19 o                         
  -4   2  10         14.10         28.12         7.31 o                         
  -3   2  10          9.05          8.92         1.89 o                         
  -2   2  10        575.38        564.75        28.90 o                         
  -1   2  10        919.51       1152.16        67.88 o                         
   0   2  10       1151.14       1289.65        76.37 o                         
   1   2  10        172.71        184.81         7.37 o                         
   2   2  10        209.96        216.13        13.31 o                         
   3   2  10        491.71        455.63        29.19 o                         
   4   2  10         16.97         23.99         9.55 o                         
   5   2  10         11.14         20.46         5.04 o                         
   6   2  10        303.96        284.22        49.99 o                         
  -7   3  10          0.99         19.98         9.37 o                         
  -6   3  10         41.76         63.90        10.67 o                         
  -5   3  10         11.59         13.85         7.72 o                         
  -4   3  10        352.55        330.01        33.54 o                         
  -3   3  10        562.54        521.72        93.08 o                         
  -2   3  10         13.27          9.40         2.10 o                         
  -1   3  10        139.81        142.54         7.09 o                         
   0   3  10       1168.95       1242.09        73.70 o                         
   1   3  10         13.23         13.03         1.86 o                         
   2   3  10       1635.11       1760.27        93.53 o                         
   3   3  10         95.76         86.58         9.14 o                         
   4   3  10        391.28        428.81        42.92 o                         
   5   3  10         23.67         36.96         6.20 o                         
   6   3  10          0.33         -1.44         3.16 o                         
  -7   4  10         81.71        122.80        23.52 o                         
  -6   4  10        206.93        213.58        24.52 o                         
  -5   4  10        265.25        312.91        32.84 o                         
  -4   4  10        994.08       1133.10       135.59 o                         
  -3   4  10        254.70        213.58        28.74 o                         
  -2   4  10        638.45        593.73        45.33 o                         
  -1   4  10        545.98        621.83        34.69 o                         
   0   4  10        445.44        509.23        22.52 o                         
   1   4  10         51.53         51.25         3.50 o                         
   2   4  10         11.50          8.20         1.62 o                         
   3   4  10       1394.89       1388.79       111.81 o                         
   4   4  10        108.91        123.68        16.68 o                         
   5   4  10          0.03          1.05         2.99 o                         
   6   4  10         34.57         12.38         8.90 o                         
  -6   5  10          1.18          4.36         5.31 o                         
  -5   5  10          3.71          5.60         5.25 o                         
  -4   5  10         16.92         21.40        10.91 o                         
  -3   5  10        453.90        385.60        57.98 o                         
  -2   5  10         25.73         31.78         3.50 o                         
  -1   5  10         82.61         84.50         7.31 o                         
   0   5  10        234.29        218.19        10.45 o                         
   1   5  10        156.14        174.21         8.16 o                         
   2   5  10        108.57        116.98         4.96 o                         
   3   5  10         23.82         24.19         3.86 o                         
   4   5  10         70.05        105.62        10.31 o                         
   5   5  10        305.78        347.59        25.44 o                         
   6   5  10          4.20          5.48         6.90 o                         
  -6   6  10          6.32          3.36         6.90 o                         
  -5   6  10         73.29         85.13        13.85 o                         
  -4   6  10          3.98          1.00         4.42 o                         
  -3   6  10          0.25         -1.12         2.00 o                         
  -2   6  10         86.51         84.16         7.30 o                         
  -1   6  10        441.59        462.92        21.88 o                         
   0   6  10        199.00        231.57        11.24 o                         
   1   6  10          3.22          5.37         1.88 o                         
   2   6  10       1012.85        995.70        49.74 o                         
   3   6  10       1918.25       1981.79       141.47 o                         
   4   6  10          7.43          9.00         4.84 o                         
   5   6  10         26.44         15.21         6.93 o                         
   6   6  10          0.00          5.95         9.49 o                         
  -6   7  10         92.61        141.72        19.39 o                         
  -5   7  10         50.33         62.49        12.26 o                         
  -4   7  10        414.19        442.08        54.65 o                         
  -3   7  10         84.48         92.34         7.58 o                         
  -2   7  10        239.55        217.80        13.50 o                         
  -1   7  10        441.16        435.58        21.41 o                         
   0   7  10          7.16         14.54         2.59 o                         
   1   7  10        233.90        222.93        10.13 o                         
   2   7  10        694.58        799.24        48.77 o                         
   3   7  10        240.50        230.10        16.34 o                         
   4   7  10         28.09         18.39         5.38 o                         
   5   7  10         22.57         37.17         7.27 o                         
  -6   8  10          0.07          4.13         6.13 o                         
  -5   8  10         13.46         20.28         7.96 o                         
  -4   8  10         24.73         20.28         8.25 o                         
  -3   8  10        100.42        105.49         8.33 o                         
  -2   8  10        740.14        738.10        42.76 o                         
  -1   8  10          3.10          3.16         2.46 o                         
   0   8  10        105.93        118.92         6.63 o                         
   1   8  10         65.43         67.93         6.34 o                         
   2   8  10          9.70         11.03         3.62 o                         
   3   8  10         96.24        106.94        10.15 o                         
   4   8  10        377.86        392.37        30.66 o                         
   5   8  10         14.94         31.48        17.01 o                         
  -6   9  10        173.71        254.49        40.09 o                         
  -5   9  10        160.58        165.48        22.34 o                         
  -4   9  10          1.75         -4.36         7.84 o                         
  -3   9  10        880.88        895.09        64.19 o                         
  -2   9  10         67.68         74.38         5.95 o                         
  -1   9  10        358.62        371.84        18.81 o                         
   0   9  10          7.98         13.26         2.41 o                         
   1   9  10        314.66        339.86        21.19 o                         
   2   9  10          0.03          1.96         4.12 o                         
   3   9  10          3.55          0.27         1.88 o                         
   4   9  10        144.21        165.58        17.58 o                         
   5   9  10          0.37          1.27         6.51 o                         
  -5  10  10         84.71        122.26        19.87 o                         
  -4  10  10         56.27         67.26        13.15 o                         
  -3  10  10        176.49        171.83        12.86 o                         
  -2  10  10        148.88        147.38         9.74 o                         
  -1  10  10          0.17          2.59         2.17 o                         
   0  10  10          4.41          8.81         4.06 o                         
   1  10  10          4.65          5.45         3.17 o                         
   2  10  10          0.01         -2.91         2.91 o                         
   3  10  10          9.68         14.25         3.96 o                         
   4  10  10         45.43         45.07        15.42 o                         
  -5  11  10         14.38         11.44         8.49 o                         
  -4  11  10         94.58         88.25        16.80 o                         
  -3  11  10          2.21          7.20         3.89 o                         
  -2  11  10         47.72         54.65         5.94 o                         
  -1  11  10        150.50        159.37        10.80 o                         
   0  11  10        170.39        176.19        13.72 o                         
   1  11  10        579.94        604.78        39.05 o                         
   2  11  10         65.49         98.60         8.59 o                         
   3  11  10         41.79         60.75        14.90 o                         
  -4  12  10         41.62         49.05        13.09 o                         
  -3  12  10         11.63         11.20        10.55 o                         
  -2  12  10         37.76         36.70         7.05 o                         
  -1  12  10          2.53          7.42         3.70 o                         
   0  12  10        440.14        431.51        26.46 o                         
   1  12  10          0.16         -2.79         2.79 o                         
   2  12  10        108.47        102.78        10.40 o                         
   3  12  10          3.15         -1.91         3.85 o                         
  -3  13  10         19.93          8.96         7.78 o                         
  -2  13  10        291.21        238.78        17.77 o                         
  -1  13  10        272.13        268.94        19.02 o                         
   0  13  10         79.36         82.16         9.23 o                         
   1  13  10        149.50        138.46        12.06 o                         
   2  13  10        137.59        119.87        11.83 o                         
  -2  14  10         52.84         53.02        12.07 o                         
  -1  14  10        356.99        339.36        25.67 o                         
   0  14  10         82.26         71.62         8.10 o                         
   1  14  10         45.09         28.51         7.46 o                         
   0 -15  11        105.92        127.18        11.69 o                         
   1 -15  11         11.78         22.82         6.91 o                         
  -2 -14  11         15.26         13.60         5.30 o                         
  -1 -14  11          3.23          3.42         3.19 o                         
   0 -14  11          1.78          4.00         3.09 o                         
   1 -14  11          0.08          7.36         4.86 o                         
   2 -14  11        231.36        260.67        19.75 o                         
   3 -14  11         51.97         66.46        11.19 o                         
  -3 -13  11          1.11          1.76         3.62 o                         
  -2 -13  11        107.66        118.88        11.61 o                         
  -1 -13  11          4.92          4.77         3.00 o                         
   0 -13  11         26.70         26.66         5.00 o                         
   1 -13  11        191.21        231.32        17.77 o                         
   2 -13  11         42.40         63.72         7.31 o                         
   3 -13  11          8.17          6.69         3.83 o                         
   4 -13  11          0.69          5.92         4.40 o                         
  -3 -12  11         19.06         31.12         6.20 o                         
  -2 -12  11        328.09        355.03        34.03 o                         
  -1 -12  11         33.16         23.17         7.87 o                         
   0 -12  11          4.53          3.23         2.53 o                         
   1 -12  11        491.92        520.87        41.26 o                         
   2 -12  11         43.35         44.64         5.27 o                         
   3 -12  11          0.15         -2.52         2.52 o                         
   4 -12  11         88.56        102.13        11.21 o                         
  -4 -11  11        138.42        142.30        21.51 o                         
  -3 -11  11         15.48         13.12         3.86 o                         
  -2 -11  11          0.14         -2.48         2.48 o                         
  -1 -11  11         37.62         29.49         8.19 o                         
   0 -11  11         32.79         61.51         6.41 o                         
   1 -11  11         39.23         30.42         4.39 o                         
   2 -11  11         33.93         40.88         5.19 o                         
   3 -11  11         27.24         42.39         5.99 o                         
   4 -11  11         24.35         31.69         9.58 o                         
   5 -11  11          0.00         -0.24         3.95 o                         
  -4 -10  11         51.51         75.76        12.86 o                         
  -3 -10  11         40.52         39.81         7.39 o                         
  -2 -10  11        213.53        209.95        21.70 o                         
  -1 -10  11        679.45        588.57        55.12 o                         
   0 -10  11        418.09        377.47        27.08 o                         
   1 -10  11         77.85         46.38         5.51 o                         
   2 -10  11          1.00          3.23         2.47 o                         
   3 -10  11        162.22        195.72        14.15 o                         
   4 -10  11        279.91        326.89        25.26 o                         
   5 -10  11          9.24         15.15         7.07 o                         
  -5  -9  11          0.87         -0.60         2.81 o                         
  -4  -9  11          1.21          0.07         2.25 o                         
  -3  -9  11         41.77         45.85         6.11 o                         
  -2  -9  11        101.24        107.40         6.58 o                         
  -1  -9  11        149.47        137.72         9.86 o                         
   0  -9  11         59.84         52.65         4.21 o                         
   1  -9  11        100.49         89.76        11.22 o                         
   2  -9  11        466.04        457.69        26.54 o                         
   3  -9  11          1.19          1.44         2.11 o                         
   4  -9  11        103.42        107.45         9.74 o                         
   5  -9  11          4.18          9.67         6.07 o                         
   6  -9  11          9.29         25.76        11.38 o                         
  -5  -8  11         65.89         57.06        22.49 o                         
  -4  -8  11        174.74        217.01        17.67 o                         
  -3  -8  11          0.15          0.24         2.86 o                         
  -2  -8  11          8.79          9.78         3.56 o                         
  -1  -8  11          5.29          2.89         5.63 o                         
   0  -8  11          4.89         12.96         2.68 o                         
   1  -8  11         78.62         77.95         5.38 o                         
   2  -8  11        170.03        178.29        11.60 o                         
   3  -8  11        968.87        976.34        61.12 o                         
   4  -8  11         11.06         16.98         5.84 o                         
   5  -8  11         21.78         19.34         9.43 o                         
   6  -8  11         61.02         98.27        19.10 o                         
  -5  -7  11        229.24        266.93        64.88 o                         
  -4  -7  11         21.50         35.88         6.46 o                         
  -3  -7  11        160.78        135.87        18.95 o                         
  -2  -7  11        692.67        636.33        75.07 o                         
  -1  -7  11        353.65        336.76        28.65 o                         
   0  -7  11         38.49         33.62         6.78 o                         
   1  -7  11         35.52         25.74         3.81 o                         
   2  -7  11         26.29         38.90         4.78 o                         
   3  -7  11         67.02         76.13        10.92 o                         
   4  -7  11         22.13         16.21         4.12 o                         
   5  -7  11         26.72         49.34         9.37 o                         
   6  -7  11         74.21        132.23        21.10 o                         
  -6  -6  11         39.61         35.50        12.59 o                         
  -5  -6  11         12.68         11.97         4.05 o                         
  -4  -6  11         64.95         50.47         9.19 o                         
  -3  -6  11       1628.94       1587.26       223.96 o                         
  -2  -6  11       2118.05       1999.52       185.52 o                         
  -1  -6  11        344.06        349.04        35.05 o                         
   0  -6  11          0.35          3.73         1.70 o                         
   1  -6  11        572.30        491.74        40.69 o                         
   2  -6  11         58.77         51.74         4.70 o                         
   3  -6  11          1.49          6.22         2.73 o                         
   4  -6  11         27.93         30.04         4.60 o                         
   5  -6  11        623.38        656.78        67.68 o                         
   6  -6  11          5.48          9.49         6.01 o                         
  -6  -5  11         29.39         23.68         5.83 o                         
  -5  -5  11         53.96         40.30         9.76 o                         
  -4  -5  11          2.02          3.47         2.49 o                         
  -3  -5  11          0.42          0.33         2.27 o                         
  -2  -5  11        194.84        210.53        12.88 o                         
  -1  -5  11         60.55         59.63         6.42 o                         
   0  -5  11        113.68        127.23        10.00 o                         
   1  -5  11        517.09        495.07        29.32 o                         
   2  -5  11        216.03        224.16        17.98 o                         
   3  -5  11         12.35         13.81         2.60 o                         
   4  -5  11          0.07         -1.79         2.68 o                         
   5  -5  11       1063.61       1215.22       145.43 o                         
   6  -5  11        122.33        185.46        21.05 o                         
  -6  -4  11          8.44          8.06         4.59 o                         
  -5  -4  11          4.47          6.23         3.63 o                         
  -4  -4  11          3.09          4.21         2.66 o                         
  -3  -4  11          0.01          1.42         2.38 o                         
  -2  -4  11        900.11        910.84        55.76 o                         
  -1  -4  11         34.16         56.15         7.64 o                         
   0  -4  11          1.74          2.20         1.70 o                         
   1  -4  11        424.76        406.15        26.88 o                         
   2  -4  11          2.72          3.48         1.54 o                         
   3  -4  11        228.87        201.91        11.14 o                         
   4  -4  11        192.33        191.72        12.74 o                         
   5  -4  11        259.02        310.32        36.08 o                         
   6  -4  11         59.67         81.65        16.03 o                         
  -6  -3  11          4.59          0.73         3.77 o                         
  -5  -3  11         24.32         17.37         4.92 o                         
  -4  -3  11        136.54        102.50         9.29 o                         
  -3  -3  11        290.54        246.73        31.77 o                         
  -2  -3  11        385.44        398.18        28.15 o                         
  -1  -3  11        502.02        471.27        51.64 o                         
   0  -3  11         96.72         94.35         5.53 o                         
   1  -3  11         81.80         82.87         9.08 o                         
   2  -3  11        215.53        188.83         9.90 o                         
   3  -3  11          5.42          4.17         1.40 o                         
   4  -3  11         39.95         41.44         8.18 o                         
   5  -3  11          0.39          0.86         2.79 o                         
   6  -3  11         14.30         23.23         7.31 o                         
  -6  -2  11          0.00          2.64         3.47 o                         
  -5  -2  11         68.77         48.31        12.00 o                         
  -4  -2  11          8.25         15.87         3.76 o                         
  -3  -2  11         11.70         13.08         4.06 o                         
  -2  -2  11        192.74        221.84        15.00 o                         
  -1  -2  11          1.85          1.50         1.58 o                         
   0  -2  11        291.42        287.53        23.71 o                         
   1  -2  11        319.76        350.88        14.58 o                         
   2  -2  11        575.29        541.20        28.86 o                         
   3  -2  11         13.41         10.59         1.72 o                         
   4  -2  11        274.27        240.97        14.18 o                         
   5  -2  11         97.47         96.55        16.59 o                         
   6  -2  11         10.76          5.07         6.43 o                         
  -6  -1  11         77.31         50.50        16.48 o                         
  -5  -1  11        510.62        492.00        67.76 o                         
  -4  -1  11         12.74         18.20        13.65 o                         
  -3  -1  11       1519.03       1387.99       112.41 o                         
  -2  -1  11         18.43         19.65         4.84 o                         
  -1  -1  11         33.05         37.59         6.19 o                         
   0  -1  11          6.88          4.52         1.99 o                         
   1  -1  11         35.12         41.63         4.53 o                         
   2  -1  11        137.45        131.97         7.23 o                         
   3  -1  11        177.37        141.53         9.09 o                         
   4  -1  11        403.73        381.65        34.25 o                         
   5  -1  11        112.87        123.42        11.75 o                         
   6  -1  11          2.77          3.81         5.01 o                         
  -7   0  11        161.92        253.08        37.58 o                         
  -6   0  11         32.75         21.87         9.61 o                         
  -5   0  11        169.30        171.26        36.93 o                         
  -4   0  11         12.86         26.93         6.87 o                         
  -3   0  11        118.51        122.42        16.26 o                         
  -2   0  11         56.65         52.94         4.25 o                         
  -1   0  11        195.86        188.84        15.58 o                         
   0   0  11        383.57        355.34        18.54 o                         
   1   0  11       1007.32       1124.73        50.86 o                         
   2   0  11        198.27        221.90         7.66 o                         
   3   0  11          0.01          1.80         1.15 o                         
   4   0  11        222.82        202.44        23.88 o                         
   5   0  11        163.81        172.58        25.67 o                         
   6   0  11         21.17         25.23        12.67 o                         
  -7   1  11         80.11         58.13        15.03 o                         
  -6   1  11         12.15          4.42         6.78 o                         
  -5   1  11          5.55          0.65         5.13 o                         
  -4   1  11        383.42        353.28        28.59 o                         
  -3   1  11        236.75        203.36        27.97 o                         
  -2   1  11        653.47        629.54        32.55 o                         
  -1   1  11        893.75        898.19        49.39 o                         
   0   1  11        411.36        420.89        20.56 o                         
   1   1  11          5.52          8.81         1.92 o                         
   2   1  11        695.74        635.07        25.02 o                         
   3   1  11          0.03          1.25         1.29 o                         
   4   1  11         56.93         70.39        13.68 o                         
   5   1  11         44.17         59.87         8.67 o                         
   6   1  11          0.00          1.30         3.50 o                         
  -7   2  11          2.43          8.61         6.25 o                         
  -6   2  11          0.96         -2.30         4.60 o                         
  -4   2  11        795.17        818.01        91.32 o                         
  -3   2  11          7.96          9.62         1.89 o                         
  -2   2  11         90.96         75.98         9.32 o                         
  -1   2  11         82.40        113.94         7.68 o                         
   0   2  11        931.86       1041.83        59.29 o                         
   1   2  11         15.17         18.88         2.32 o                         
   2   2  11        132.21        130.74        12.01 o                         
   3   2  11        260.14        234.25        17.25 o                         
   4   2  11          2.22          6.07         6.78 o                         
   5   2  11          1.47          7.29         4.08 o                         
   6   2  11          1.37         -1.84         3.16 o                         
  -6   3  11          1.39          6.90         4.72 o                         
  -5   3  11          4.48         18.22         8.49 o                         
  -4   3  11        282.98        208.45        22.52 o                         
  -3   3  11         58.29         48.49         4.25 o                         
  -2   3  11        117.95        118.03         8.62 o                         
  -1   3  11        328.06        389.47        22.28 o                         
   0   3  11          8.58          4.17         3.45 o                         
   1   3  11        142.66        158.18         7.71 o                         
   2   3  11          1.67          1.15         1.20 o                         
   3   3  11        181.67        164.09        12.08 o                         
   4   3  11          6.66          8.67         5.78 o                         
   5   3  11         51.27         55.35         7.08 o                         
   6   3  11         97.53         95.22        22.31 o                         
  -6   4  11          9.85          4.48         5.25 o                         
  -5   4  11        308.72        364.85        42.74 o                         
  -4   4  11         71.84         60.01        13.91 o                         
  -3   4  11        207.30        192.94        39.56 o                         
  -2   4  11        100.26         99.43        13.07 o                         
  -1   4  11        104.83        112.45         9.01 o                         
   0   4  11         41.53         53.51         5.17 o                         
   1   4  11        567.66        602.32        27.64 o                         
   2   4  11          8.61         10.87         1.90 o                         
   3   4  11          0.05         -0.71         1.46 o                         
   4   4  11          0.00         -2.18         6.60 o                         
   5   4  11          9.71          9.57         3.73 o                         
   6   4  11          2.03          2.59         5.66 o                         
  -6   5  11         40.51         66.38        12.03 o                         
  -5   5  11          0.02          5.72         7.43 o                         
  -4   5  11         94.33         86.54        17.92 o                         
  -3   5  11         78.70         62.71        20.90 o                         
  -2   5  11         87.67         97.45         9.95 o                         
  -1   5  11        259.86        317.30        15.07 o                         
   0   5  11       1310.91       1405.66        77.85 o                         
   1   5  11         72.51         80.15         7.28 o                         
   2   5  11        376.05        388.99        16.73 o                         
   3   5  11        893.36       1001.70        62.10 o                         
   4   5  11          3.29         14.50         9.02 o                         
   5   5  11         27.30         16.02         4.62 o                         
   6   5  11         10.06         -2.00         5.78 o                         
  -6   6  11          4.58          2.71         4.95 o                         
  -5   6  11        106.40        131.87        18.86 o                         
  -4   6  11         70.87         71.74        12.44 o                         
  -3   6  11       1757.65       1945.21       245.65 o                         
  -2   6  11        837.39        848.29        50.48 o                         
  -1   6  11         59.58         64.89         5.50 o                         
   0   6  11        157.50        169.91         9.40 o                         
   1   6  11         62.69         74.24         6.55 o                         
   2   6  11         92.47         94.92         5.92 o                         
   3   6  11        182.28        174.62        11.63 o                         
   4   6  11         47.17         58.51         8.83 o                         
   5   6  11         10.65         15.74        10.96 o                         
  -6   7  11         11.34          7.66         8.96 o                         
  -5   7  11         58.91         69.74        14.15 o                         
  -4   7  11        155.37        146.26        19.16 o                         
  -3   7  11       2937.89       3206.95       496.49 o                         
  -2   7  11         34.92         54.94         7.91 o                         
  -1   7  11        631.40        663.83        33.71 o                         
   0   7  11         11.38         15.10         2.74 o                         
   1   7  11        230.75        240.76        11.10 o                         
   2   7  11        405.54        460.92        26.46 o                         
   3   7  11         29.96         44.75         5.77 o                         
   4   7  11         18.16         30.11         8.53 o                         
   5   7  11        148.11        174.52        18.18 o                         
  -6   8  11         19.45         18.51         9.26 o                         
  -5   8  11          0.92         -1.41         4.72 o                         
  -4   8  11        151.11        203.32        24.23 o                         
  -3   8  11          0.24         -2.59         2.59 o                         
  -2   8  11         84.59         84.97         8.85 o                         
  -1   8  11         43.90         46.11         4.62 o                         
   0   8  11          5.91          8.46         2.61 o                         
   1   8  11         35.81         45.16         6.06 o                         
   2   8  11          1.52          4.04         2.94 o                         
   3   8  11        194.05        228.08        15.41 o                         
   4   8  11        282.43        306.64        26.35 o                         
   5   8  11        142.72        144.63        34.31 o                         
  -5   9  11          6.30          3.83         6.25 o                         
  -4   9  11         21.72         22.70         8.78 o                         
  -3   9  11         36.92         38.21         5.68 o                         
  -2   9  11         19.28         24.23         7.25 o                         
  -1   9  11        162.50        155.57         9.73 o                         
   0   9  11        247.63        305.02        15.48 o                         
   1   9  11        487.95        538.03        36.69 o                         
   2   9  11        169.88        168.61        12.13 o                         
   3   9  11          3.18          3.70         2.86 o                         
   4   9  11        501.40        434.33        50.96 o                         
  -5  10  11          0.08          1.36         5.31 o                         
  -4  10  11        169.34        189.23        26.41 o                         
  -3  10  11        114.43        116.17        21.75 o                         
  -2  10  11        326.35        326.96        20.03 o                         
  -1  10  11         91.02         96.10         7.12 o                         
   0  10  11        341.80        341.99        21.78 o                         
   1  10  11        531.51        584.79        35.95 o                         
   2  10  11          9.71         22.68         4.68 o                         
   3  10  11         86.18         75.00         9.01 o                         
   4  10  11         22.24         12.10         6.19 o                         
  -4  11  11          6.82         12.32        10.61 o                         
  -3  11  11          2.45          3.42         5.54 o                         
  -2  11  11         14.95         16.91         3.65 o                         
  -1  11  11         15.79         16.36         3.81 o                         
   0  11  11          3.88          3.64         3.87 o                         
   1  11  11        153.74        167.61        12.33 o                         
   2  11  11          1.96          4.42         3.05 o                         
   3  11  11        224.47        208.33        22.73 o                         
  -4  12  11         16.26         21.16         9.31 o                         
  -3  12  11        185.18        187.23        24.05 o                         
  -2  12  11          5.07          7.45         3.75 o                         
  -1  12  11          0.07          1.16         2.53 o                         
   0  12  11         16.67         20.96         4.65 o                         
   1  12  11         48.10         72.53        10.72 o                         
   2  12  11         12.35         25.79         5.27 o                         
  -3  13  11          2.61          3.48         6.25 o                         
  -2  13  11          0.48         -0.94         3.11 o                         
  -1  13  11        114.00        112.33        11.28 o                         
   0  13  11         70.11         79.29         9.19 o                         
   1  13  11        171.63        154.02        12.23 o                         
  -1  14  11         31.97         16.53         4.50 o                         
  -1 -14  12        243.29        287.25        20.10 o                         
   0 -14  12          1.30          2.15         5.08 o                         
   1 -14  12          6.53          6.88         4.04 o                         
   2 -14  12         31.02         44.01         8.29 o                         
  -2 -13  12         54.38         48.10         6.63 o                         
  -1 -13  12          2.54          3.29         3.11 o                         
   0 -13  12          4.49          8.88         4.62 o                         
   1 -13  12          0.06          4.75         3.15 o                         
   2 -13  12         28.00         29.85         4.97 o                         
   3 -13  12         31.52         37.22         7.23 o                         
  -3 -12  12          4.67          4.63         2.93 o                         
  -2 -12  12          4.51          7.10         3.75 o                         
  -1 -12  12         20.97         12.83         4.85 o                         
   0 -12  12         12.95         14.83         3.73 o                         
   1 -12  12         58.64         73.30         6.86 o                         
   2 -12  12         29.51         17.15         4.04 o                         
   3 -12  12          0.58          3.95         3.22 o                         
   4 -12  12        178.67        227.06        21.64 o                         
  -4 -11  12        229.17        281.95        20.79 o                         
  -3 -11  12        150.11        146.96        21.87 o                         
  -2 -11  12          0.99          0.80         2.53 o                         
  -1 -11  12        147.97        152.33        10.45 o                         
   0 -11  12          3.24          3.89         2.68 o                         
   1 -11  12         20.67         24.98         4.34 o                         
   2 -11  12        137.42        135.17        13.00 o                         
   3 -11  12          0.10          1.36         3.06 o                         
   4 -11  12         31.76         42.06         7.97 o                         
   5 -11  12         22.27         24.58         9.43 o                         
  -4 -10  12          0.89          8.39         7.50 o                         
  -3 -10  12         34.12         40.63         5.19 o                         
  -2 -10  12          0.95          5.26         3.42 o                         
  -1 -10  12         36.61         40.75         4.00 o                         
   0 -10  12         12.69         14.80         3.54 o                         
   1 -10  12        310.93        329.35        25.11 o                         
   2 -10  12         78.74         93.02         7.19 o                         
   3 -10  12          3.21          1.07         2.75 o                         
   4 -10  12          2.47          5.69         3.99 o                         
   5 -10  12          0.89          2.36         4.95 o                         
  -5  -9  12         33.19         22.07         5.71 o                         
  -4  -9  12         11.58         10.08         3.96 o                         
  -3  -9  12          0.11          3.92         3.15 o                         
  -2  -9  12        121.56        125.93         8.01 o                         
  -1  -9  12          0.83          0.67         1.71 o                         
   0  -9  12         68.04         48.17         8.38 o                         
   1  -9  12         53.02         52.30         5.61 o                         
   2  -9  12          0.70         -0.22         2.34 o                         
   3  -9  12         11.26         12.99         3.27 o                         
   4  -9  12        247.02        258.99        28.24 o                         
   5  -9  12         96.93        126.75        17.74 o                         
  -5  -8  12         42.39         49.62         9.43 o                         
  -4  -8  12         96.03        124.36        10.32 o                         
  -3  -8  12         19.51         19.91         3.83 o                         
  -2  -8  12         36.21         42.75        12.17 o                         
  -1  -8  12          5.36          7.18         3.89 o                         
   0  -8  12          3.45          0.04         1.91 o                         
   1  -8  12        291.05        250.27        14.94 o                         
   2  -8  12        602.42        581.37        35.19 o                         
   3  -8  12        538.79        585.57        38.69 o                         
   4  -8  12          5.40          3.46         3.36 o                         
   5  -8  12          2.25         16.15         6.90 o                         
   6  -8  12         83.62        135.59        19.69 o                         
  -5  -7  12         27.24         49.41         7.79 o                         
  -4  -7  12          6.67          5.15         3.39 o                         
  -3  -7  12         27.31         35.01         6.99 o                         
  -2  -7  12          1.25          4.03         3.50 o                         
  -1  -7  12        946.11        856.04       134.91 o                         
   0  -7  12        484.95        507.08        63.76 o                         
   1  -7  12        388.51        354.38        44.33 o                         
   2  -7  12          3.24          2.68         2.24 o                         
   3  -7  12        595.50        643.21        37.59 o                         
   4  -7  12          0.26         -1.40         1.85 o                         
   5  -7  12          7.22          3.12         4.78 o                         
   6  -7  12         60.32         96.92        15.68 o                         
  -6  -6  12          8.68         20.55         9.64 o                         
  -5  -6  12          4.78          5.49         3.55 o                         
  -4  -6  12         19.11         22.50         3.80 o                         
  -3  -6  12         22.04         22.13         5.68 o                         
  -2  -6  12        886.40        806.12        78.41 o                         
  -1  -6  12       1143.50        996.25        95.91 o                         
   0  -6  12        101.19         93.46        13.74 o                         
   1  -6  12        246.18        207.55        16.54 o                         
   2  -6  12         11.60         18.75         3.81 o                         
   3  -6  12         25.17         29.49         5.57 o                         
   4  -6  12        961.60       1055.87        65.05 o                         
   5  -6  12         97.34        114.66        15.56 o                         
   6  -6  12         27.40         36.08         9.67 o                         
  -6  -5  12         17.90         40.47         9.00 o                         
  -5  -5  12        144.59        146.65        19.59 o                         
  -4  -5  12          8.41          3.81         2.36 o                         
  -3  -5  12        149.89        147.92        13.73 o                         
  -2  -5  12        155.64        150.21        14.06 o                         
  -1  -5  12        139.78        140.09        22.02 o                         
   0  -5  12        181.03        179.77        15.83 o                         
   1  -5  12         36.51         31.54         7.07 o                         
   2  -5  12        151.12        163.41        12.97 o                         
   3  -5  12        150.92        148.50        13.51 o                         
   4  -5  12        921.68        938.77        55.53 o                         
   5  -5  12         29.99         44.92         9.79 o                         
   6  -5  12         45.02         75.81        15.80 o                         
  -6  -4  12         27.73         51.29        11.64 o                         
  -5  -4  12          7.26         -2.71         4.49 o                         
  -4  -4  12         42.01         58.31         9.11 o                         
  -3  -4  12         84.93         80.50        11.77 o                         
  -2  -4  12        236.10        228.29        14.39 o                         
  -1  -4  12        432.77        412.08        37.92 o                         
   0  -4  12          2.31         -0.97         1.56 o                         
   1  -4  12        138.20        156.46        13.50 o                         
   2  -4  12          0.96          1.01         1.69 o                         
   3  -4  12        161.40        144.45        15.22 o                         
   4  -4  12        347.32        339.75        25.28 o                         
   5  -4  12          9.47         15.56         7.78 o                         
   6  -4  12         53.68         70.45        15.56 o                         
  -6  -3  12          6.69          1.83         3.01 o                         
  -5  -3  12         84.00         85.70        16.09 o                         
  -4  -3  12          5.74          1.33         3.06 o                         
  -3  -3  12         82.51         56.60        11.11 o                         
  -2  -3  12        197.77        185.91        48.46 o                         
  -1  -3  12        610.13        595.72        68.59 o                         
   0  -3  12        185.49        177.53        16.85 o                         
   1  -3  12       1823.39       1782.34       119.64 o                         
   2  -3  12        427.34        375.06        21.29 o                         
   3  -3  12        387.29        329.91        26.95 o                         
   4  -3  12        290.02        273.19        17.31 o                         
   5  -3  12         99.10        100.51        16.51 o                         
   6  -3  12         49.58         60.01        10.85 o                         
  -6  -2  12          9.80          4.18         5.06 o                         
  -5  -2  12          0.03         -2.23         4.63 o                         
  -4  -2  12         53.74         72.26        13.41 o                         
  -3  -2  12         31.59         33.96         7.84 o                         
  -2  -2  12         21.24         23.91         5.29 o                         
  -1  -2  12       1094.90       1197.93        93.86 o                         
   0  -2  12         15.72         18.81         4.16 o                         
   1  -2  12        115.43        117.12         6.81 o                         
   2  -2  12         40.67         45.41         3.17 o                         
   3  -2  12         47.14         39.23         3.08 o                         
   4  -2  12        182.64        173.66        30.30 o                         
   5  -2  12        369.93        360.51        54.21 o                         
   6  -2  12          3.91          2.59         5.54 o                         
  -6  -1  12          0.27         14.91        17.24 o                         
  -5  -1  12         19.68         20.33        10.49 o                         
  -4  -1  12        798.62        790.19       149.03 o                         
  -3  -1  12        137.03        129.02        17.04 o                         
  -2  -1  12        165.75        168.51        14.15 o                         
  -1  -1  12         99.45        109.27         9.05 o                         
   0  -1  12       1571.44       1559.60       143.51 o                         
   1  -1  12        161.75        139.29        10.81 o                         
   2  -1  12          2.38          1.45         1.35 o                         
   3  -1  12       1062.62        875.16        45.44 o                         
   4  -1  12         84.57         86.66         8.05 o                         
   5  -1  12          2.16          1.01         2.49 o                         
   6  -1  12        103.83        118.94        24.17 o                         
  -6   0  12         36.41         73.31        11.35 o                         
  -5   0  12          3.11          1.10         3.39 o                         
  -4   0  12        275.10        242.38        26.59 o                         
  -3   0  12         29.34         22.84         4.59 o                         
  -2   0  12        230.45        226.77        22.85 o                         
  -1   0  12         91.88         97.63         8.19 o                         
   0   0  12        320.29        335.41        22.48 o                         
   1   0  12        410.58        482.37        28.35 o                         
   2   0  12        924.32        888.94        39.67 o                         
   3   0  12        577.68        500.72        22.68 o                         
   4   0  12         93.23         78.41        12.85 o                         
   5   0  12        131.53        133.28        13.23 o                         
   6   0  12          1.33          1.02         3.57 o                         
  -6   1  12         18.69         25.16         6.37 o                         
  -5   1  12         73.06         76.81        12.38 o                         
  -4   1  12         76.82         61.76         8.63 o                         
  -3   1  12        180.78        175.81        22.50 o                         
  -2   1  12        320.33        328.19        34.97 o                         
  -1   1  12       1433.54       1486.01       119.37 o                         
   0   1  12         51.81         74.16         5.69 o                         
   1   1  12        303.59        304.22        15.98 o                         
   2   1  12         93.79         80.83         4.07 o                         
   3   1  12        291.11        245.71        10.53 o                         
   4   1  12          3.71         12.67         6.54 o                         
   5   1  12        140.20        154.30        24.35 o                         
   6   1  12         31.84         26.26         6.86 o                         
  -6   2  12          2.27          7.66         5.72 o                         
  -5   2  12          1.49          3.18         4.66 o                         
  -4   2  12         65.42         77.72        13.00 o                         
  -3   2  12         25.29         25.65         6.67 o                         
  -2   2  12         27.79         35.67         8.89 o                         
  -1   2  12        520.01        591.36        40.79 o                         
   0   2  12        520.61        470.52        24.72 o                         
   1   2  12         18.22         17.70         2.82 o                         
   2   2  12         35.21         46.08         3.72 o                         
   3   2  12        479.66        442.87        28.36 o                         
   4   2  12        106.22        123.50        19.57 o                         
   5   2  12         63.38         76.20         9.26 o                         
   6   2  12         44.64         22.42         9.37 o                         
  -6   3  12          0.00         33.48        11.38 o                         
  -5   3  12         47.20         35.43        11.32 o                         
  -4   3  12         16.96         13.21         6.31 o                         
  -3   3  12          6.61          5.97         1.87 o                         
  -2   3  12         26.64         29.02         3.38 o                         
  -1   3  12          8.00          6.77         3.68 o                         
   0   3  12         71.29         74.76         6.57 o                         
   1   3  12         78.35         80.21         6.88 o                         
   2   3  12       1093.42       1129.46        71.56 o                         
   3   3  12        301.44        322.71        17.07 o                         
   4   3  12         12.51         11.14         7.66 o                         
   5   3  12        142.82        139.47        12.32 o                         
   6   3  12         24.24         12.26        10.49 o                         
  -6   4  12          8.38          6.84         5.95 o                         
  -5   4  12          2.42          3.65         5.31 o                         
  -4   4  12        134.36        101.34        14.56 o                         
  -3   4  12       1022.80        933.67       105.96 o                         
  -2   4  12        108.92        116.05        10.54 o                         
  -1   4  12        246.15        219.46        13.50 o                         
   0   4  12       1786.59       1924.82       135.66 o                         
   1   4  12          0.09          3.85         2.37 o                         
   2   4  12        484.02        462.35        31.21 o                         
   3   4  12        255.14        283.50        19.11 o                         
   4   4  12          5.86         11.32         6.19 o                         
   5   4  12         62.34         91.23        16.48 o                         
   6   4  12         21.92        -10.55        10.55 o                         
  -6   5  12          0.61          2.59         6.96 o                         
  -5   5  12          4.86          7.66         6.25 o                         
  -4   5  12        951.74       1098.08       130.05 o                         
  -3   5  12       1652.86       1692.88       150.00 o                         
  -2   5  12        170.33        189.23        15.95 o                         
  -1   5  12        404.76        459.84        27.65 o                         
   0   5  12        217.16        206.71        10.42 o                         
   1   5  12       1019.03       1055.03        55.54 o                         
   2   5  12         11.57         14.84         2.62 o                         
   3   5  12        347.03        367.56        24.60 o                         
   4   5  12         64.99         71.39        12.62 o                         
   5   5  12          4.70          9.95         4.40 o                         
  -6   6  12         34.97         44.86        11.85 o                         
  -5   6  12          5.85         26.76        11.55 o                         
  -4   6  12         14.15         12.44         7.25 o                         
  -3   6  12        220.89        203.85        23.64 o                         
  -2   6  12        159.15        157.58        13.89 o                         
  -1   6  12         29.04         34.42         4.17 o                         
   0   6  12        100.27        114.34         6.85 o                         
   1   6  12        238.53        239.92        12.26 o                         
   2   6  12          1.06         -1.60         1.72 o                         
   3   6  12        345.18        334.15        21.47 o                         
   4   6  12       1163.49        805.16       339.65 o                         
   5   6  12          1.10         -0.47         5.84 o                         
  -6   7  12         96.87         73.98        14.91 o                         
  -5   7  12         10.90         14.56         7.78 o                         
  -4   7  12          2.51          5.01         5.72 o                         
  -3   7  12        725.14        778.51        86.72 o                         
  -2   7  12         13.91         22.53         4.14 o                         
  -1   7  12        120.45        122.99         9.83 o                         
   0   7  12        158.91        185.54         9.66 o                         
   1   7  12          8.23          4.30         1.94 o                         
   2   7  12        129.88        134.99         9.85 o                         
   3   7  12          9.98          9.56         3.31 o                         
   4   7  12         78.79         98.50        12.24 o                         
   5   7  12         17.39         13.56        10.85 o                         
  -5   8  12         21.07         36.37        10.73 o                         
  -4   8  12        118.23        144.67        19.39 o                         
  -3   8  12       1197.25       1271.40       163.88 o                         
  -2   8  12         30.78         34.74         4.83 o                         
  -1   8  12        253.20        257.68        13.94 o                         
   0   8  12         77.49         72.18         5.91 o                         
   1   8  12         46.69         63.95         7.85 o                         
   2   8  12         32.26         45.34         5.89 o                         
   3   8  12          0.00          2.98         3.47 o                         
   4   8  12         65.78         82.72        11.28 o                         
  -5   9  12          9.29         18.45         8.55 o                         
  -4   9  12          0.20          3.30         5.54 o                         
  -3   9  12        453.49        440.35        50.52 o                         
  -2   9  12        348.05        369.67        20.37 o                         
  -1   9  12          0.96          1.09         1.93 o                         
   0   9  12         22.06         39.89         7.08 o                         
   1   9  12         74.58         82.53         8.36 o                         
   2   9  12          4.38          8.65         3.48 o                         
   3   9  12        209.40        191.47        13.87 o                         
   4   9  12         29.83         34.28         7.38 o                         
  -5  10  12         87.84        115.66        18.98 o                         
  -4  10  12         33.46         42.68        15.45 o                         
  -3  10  12         56.66         59.78        13.62 o                         
  -2  10  12        287.00        274.67        15.50 o                         
  -1  10  12        253.55        240.57        15.54 o                         
   0  10  12         20.05         22.88         5.92 o                         
   1  10  12        223.51        243.51        16.77 o                         
   2  10  12         64.25         70.37         6.89 o                         
   3  10  12        300.32        315.04        30.04 o                         
  -4  11  12         14.34         12.20         8.78 o                         
  -3  11  12         45.46         37.96        11.32 o                         
  -2  11  12         26.76         22.36         4.87 o                         
  -1  11  12         90.77        100.15         9.63 o                         
   0  11  12         97.80        106.35         9.50 o                         
   1  11  12          3.27          5.60         3.57 o                         
   2  11  12        120.18        119.92        10.23 o                         
   3  11  12         17.17         21.96         6.29 o                         
  -3  12  12          2.24          0.88         6.66 o                         
  -2  12  12        694.46        633.78        43.19 o                         
  -1  12  12         12.13         10.67         4.16 o                         
   0  12  12        105.78        114.51        11.38 o                         
   1  12  12         51.81         42.56         7.08 o                         
   2  12  12          5.64          6.38         3.50 o                         
  -2  13  12         33.67         24.05         5.79 o                         
  -1  13  12         54.83         65.61         7.24 o                         
   0  13  12         41.23         30.82         5.45 o                         
   1  13  12        135.19        112.66        11.80 o                         
   0 -14  13         14.66         15.97         6.69 o                         
   1 -14  13         92.39        103.57        11.03 o                         
   2 -14  13          1.87         -0.50         4.01 o                         
  -2 -13  13        104.95         98.37         9.54 o                         
  -1 -13  13        130.63        154.19        15.91 o                         
   0 -13  13         35.89         49.09         8.56 o                         
   1 -13  13          3.73          3.60         3.87 o                         
   2 -13  13         38.36         41.66         6.16 o                         
   3 -13  13        128.31        157.36        13.53 o                         
  -3 -12  13         16.73         16.74         5.19 o                         
  -2 -12  13          6.24          7.77         3.39 o                         
  -1 -12  13         11.84         12.64         7.87 o                         
   0 -12  13          3.92          2.72         2.60 o                         
   1 -12  13         16.14         17.78         4.45 o                         
   2 -12  13         10.44         10.88         3.98 o                         
   3 -12  13         76.43         99.96        10.26 o                         
   4 -12  13          2.70          4.77         4.18 o                         
  -3 -11  13         18.58         17.43         3.84 o                         
  -2 -11  13          0.75          1.96         3.08 o                         
  -1 -11  13         90.32        113.08         8.71 o                         
   0 -11  13         29.30         23.55         4.14 o                         
   1 -11  13         82.24         89.25         7.68 o                         
   2 -11  13        166.30        155.24        12.44 o                         
   3 -11  13        283.39        333.44        21.57 o                         
   4 -11  13          0.61          1.36         3.29 o                         
  -4 -10  13          1.91          5.42         4.99 o                         
  -3 -10  13          0.23         -0.73         2.31 o                         
  -2 -10  13        283.16        244.84        49.62 o                         
  -1 -10  13          1.13          1.27         1.93 o                         
   0 -10  13         94.52        109.75         8.07 o                         
   1 -10  13        157.74        152.22        10.95 o                         
   2 -10  13         51.29         44.91         7.03 o                         
   3 -10  13        165.03        194.46        13.00 o                         
   4 -10  13         37.92         48.65         7.31 o                         
   5 -10  13          5.95          1.77         5.42 o                         
  -4  -9  13          0.58          0.61         2.63 o                         
  -3  -9  13          1.92          7.23         3.18 o                         
  -2  -9  13        425.76        485.65        51.58 o                         
  -1  -9  13         52.43         44.94         6.73 o                         
   0  -9  13        102.73         85.36         7.48 o                         
   1  -9  13        474.03        470.56        39.57 o                         
   2  -9  13          0.07         -1.28         2.27 o                         
   3  -9  13        154.52        176.75        13.84 o                         
   4  -9  13        119.26        130.59        11.72 o                         
   5  -9  13         57.86         54.88        15.50 o                         
  -5  -8  13          5.95          4.52         5.62 o                         
  -4  -8  13         19.72         24.93         4.90 o                         
  -3  -8  13        133.65        146.77        16.83 o                         
  -2  -8  13        285.76        288.78        25.53 o                         
  -1  -8  13        189.18        198.65        14.76 o                         
   0  -8  13          0.03          4.42         2.92 o                         
   1  -8  13         81.69         86.25         6.36 o                         
   2  -8  13        265.28        287.64        27.65 o                         
   3  -8  13         58.22         51.45         6.10 o                         
   4  -8  13          0.06         -0.06         2.10 o                         
   5  -8  13        246.15        334.31        38.20 o                         
  -5  -7  13         49.55         99.92        14.91 o                         
  -4  -7  13         29.16         51.97         8.16 o                         
  -3  -7  13         29.89         22.81         5.79 o                         
  -2  -7  13         85.11        100.05        15.36 o                         
  -1  -7  13        222.20        224.71        20.87 o                         
   0  -7  13         28.71         37.03        11.14 o                         
   1  -7  13         12.38         18.03        13.26 o                         
   2  -7  13         81.89         94.70        15.28 o                         
   3  -7  13        131.29        137.03         9.32 o                         
   4  -7  13        998.82       1034.07        65.32 o                         
   5  -7  13         49.64         69.09        11.67 o                         
   6  -7  13         50.56         51.23        15.39 o                         
  -5  -6  13          6.37          5.54         4.42 o                         
  -4  -6  13         25.07         28.84         6.46 o                         
  -3  -6  13        111.61         98.12        10.07 o                         
  -2  -6  13         45.64         50.04        20.54 o                         
  -1  -6  13        836.84        735.35        53.87 o                         
   0  -6  13          5.65          8.14         3.07 o                         
   1  -6  13         54.82         38.48         3.33 o                         
   2  -6  13          1.81          0.57         3.83 o                         
   3  -6  13          5.72          0.74         2.01 o                         
   4  -6  13        316.66        331.60        26.09 o                         
   5  -6  13          0.07         -4.89         6.96 o                         
   6  -6  13          1.97          0.41         5.42 o                         
  -6  -5  13         75.47        104.62        20.72 o                         
  -5  -5  13          6.85         12.63         5.92 o                         
  -4  -5  13         46.49         63.52        10.56 o                         
  -3  -5  13        146.74        122.75        15.45 o                         
  -2  -5  13         88.38         78.37         7.59 o                         
  -1  -5  13       2247.70       2230.44       324.23 o                         
   0  -5  13        275.02        247.70        15.75 o                         
   1  -5  13        369.48        347.64        22.70 o                         
   2  -5  13        100.50         76.57         8.99 o                         
   3  -5  13         51.93         53.57         5.59 o                         
   4  -5  13         32.69         34.14         4.47 o                         
   5  -5  13          0.99          2.36         4.42 o                         
   6  -5  13         21.06         26.88         8.61 o                         
  -6  -4  13          6.41          7.13         4.36 o                         
  -5  -4  13         21.45         16.98         9.50 o                         
  -4  -4  13         47.55         48.77        15.05 o                         
  -3  -4  13          5.12          2.79         3.20 o                         
  -2  -4  13        296.19        303.61        22.85 o                         
  -1  -4  13        585.21        501.88        42.30 o                         
   0  -4  13          9.69         10.67         2.99 o                         
   1  -4  13         73.65         77.14         5.41 o                         
   2  -4  13         13.47         11.36         3.14 o                         
   3  -4  13         75.12         58.41        11.29 o                         
   4  -4  13         18.59         44.09         6.21 o                         
   5  -4  13        206.34        220.24        23.76 o                         
   6  -4  13        118.31        161.17        20.81 o                         
  -6  -3  13        100.84        144.60        31.00 o                         
  -5  -3  13          2.40          2.77         3.98 o                         
  -4  -3  13        131.72        131.15        24.73 o                         
  -3  -3  13         63.45         50.29         7.38 o                         
  -2  -3  13       2112.04       2156.17       287.51 o                         
  -1  -3  13        249.14        235.51        16.44 o                         
   0  -3  13        222.79        223.28        14.81 o                         
   1  -3  13          0.42          0.42         1.61 o                         
   2  -3  13         24.03         24.43         2.90 o                         
   3  -3  13          3.40          7.18         3.47 o                         
   4  -3  13        246.95        248.43        18.34 o                         
   5  -3  13        388.50        500.26        49.99 o                         
   6  -3  13         50.33         55.65        14.09 o                         
  -6  -2  13          4.99          2.91         4.69 o                         
  -5  -2  13        115.91        127.61        15.08 o                         
  -4  -2  13        461.19        452.41       132.82 o                         
  -3  -2  13         19.62         28.79         7.66 o                         
  -2  -2  13        153.78        174.38        18.57 o                         
  -1  -2  13       1636.04       1737.78       144.71 o                         
   0  -2  13         63.52         65.27         7.58 o                         
   1  -2  13         84.61         66.94         5.05 o                         
   2  -2  13        217.92        191.87        13.40 o                         
   3  -2  13         75.33         58.82         8.02 o                         
   4  -2  13         14.90         14.60         3.37 o                         
   5  -2  13         74.05         62.44        10.67 o                         
   6  -2  13          0.35          3.30         4.78 o                         
  -6  -1  13          7.48          4.25         4.41 o                         
  -5  -1  13        112.93        101.91        36.87 o                         
  -4  -1  13         10.45          1.37         4.22 o                         
  -3  -1  13        176.24        201.53        29.33 o                         
  -2  -1  13        245.72        256.44        19.22 o                         
  -1  -1  13        251.41        271.12        19.86 o                         
   0  -1  13        531.69        553.52        53.50 o                         
   1  -1  13          7.92          7.58         2.86 o                         
   2  -1  13        238.75        244.38        13.68 o                         
   3  -1  13       2120.59       1871.86       143.29 o                         
   4  -1  13          0.91          2.14         2.77 o                         
   5  -1  13          1.83          5.27         3.68 o                         
   6  -1  13        433.59        537.05        57.12 o                         
  -6   0  13         88.83        123.03        19.19 o                         
  -5   0  13         46.41         59.74        16.86 o                         
  -4   0  13        143.27        111.02        12.84 o                         
  -3   0  13         27.49         20.83         5.79 o                         
  -2   0  13         77.09         78.21        11.73 o                         
  -1   0  13        274.14        312.76        20.87 o                         
   0   0  13        363.37        340.10        21.12 o                         
   1   0  13        191.68        207.00        12.01 o                         
   2   0  13         64.14         71.29         4.73 o                         
   3   0  13         22.89         22.62         3.98 o                         
   4   0  13         12.95          9.08         5.90 o                         
   5   0  13        114.12        120.29        25.61 o                         
   6   0  13         68.13         60.32        21.52 o                         
  -6   1  13          6.51          8.62         7.01 o                         
  -5   1  13        143.09        136.01        25.61 o                         
  -4   1  13        102.65        109.42        22.78 o                         
  -3   1  13         49.33         43.78        11.71 o                         
  -2   1  13        245.03        241.25        17.78 o                         
  -1   1  13        420.10        429.19        28.05 o                         
   0   1  13         35.88         35.09         3.92 o                         
   1   1  13        286.21        286.10        17.68 o                         
   2   1  13        291.72        255.41        18.82 o                         
   3   1  13        432.26        412.32        46.04 o                         
   4   1  13          0.74          2.89         5.36 o                         
   5   1  13         11.16          9.05         4.25 o                         
   6   1  13         62.92         63.61        16.01 o                         
  -6   2  13          0.64          5.32        10.23 o                         
  -5   2  13        188.41        191.65        18.03 o                         
  -4   2  13        338.46        366.30        41.50 o                         
  -3   2  13        289.62        288.81        25.66 o                         
  -2   2  13        124.61        118.57        17.27 o                         
  -1   2  13        111.95        155.24        11.38 o                         
   0   2  13       1166.69       1257.88        78.64 o                         
   1   2  13         16.55         21.71         3.49 o                         
   2   2  13         34.22         43.76         8.30 o                         
   3   2  13        251.64        218.20        14.38 o                         
   4   2  13         21.02         27.41         9.14 o                         
   5   2  13         13.14         11.76         4.83 o                         
   6   2  13        106.99        122.87        25.70 o                         
  -6   3  13         29.96         59.07        16.03 o                         
  -5   3  13        406.38        417.24        33.48 o                         
  -4   3  13         17.39         27.56        10.70 o                         
  -3   3  13        112.54        104.16        11.64 o                         
  -2   3  13         26.44         20.48         5.57 o                         
  -1   3  13         85.84         82.63        10.38 o                         
   0   3  13         10.23          9.51         3.28 o                         
   1   3  13        137.30        154.03         9.59 o                         
   2   3  13        326.71        311.42        17.26 o                         
   3   3  13          0.14          4.08         2.16 o                         
   4   3  13         99.38        110.00        17.86 o                         
   5   3  13          3.62         -0.27         4.98 o                         
   6   3  13          2.08         10.67         6.43 o                         
  -6   4  13         69.71         39.38        11.20 o                         
  -5   4  13         92.19        103.16        15.50 o                         
  -4   4  13         11.36         11.17         4.65 o                         
  -3   4  13          3.78          1.56         3.26 o                         
  -2   4  13        463.02        485.05        35.48 o                         
  -1   4  13       1326.06       1321.80        86.45 o                         
   0   4  13        674.65        791.03        47.11 o                         
   1   4  13        271.79        290.71        16.34 o                         
   2   4  13        106.68         97.10         6.93 o                         
   3   4  13        621.25        610.24        33.94 o                         
   4   4  13         19.39         28.83        10.73 o                         
   5   4  13        149.76        170.16        14.89 o                         
  -6   5  13          8.09          3.42         7.78 o                         
  -5   5  13        135.50        131.70        24.17 o                         
  -4   5  13        118.34        111.71        16.21 o                         
  -3   5  13        230.90        266.15        25.83 o                         
  -2   5  13         27.45         28.52         5.24 o                         
  -1   5  13          7.02          9.45         2.95 o                         
   0   5  13         22.80         19.80         3.50 o                         
   1   5  13         50.67         50.30         5.20 o                         
   2   5  13         58.83         67.85         7.10 o                         
   3   5  13        657.45        676.03        48.94 o                         
   4   5  13         14.47         10.61         6.43 o                         
   5   5  13          5.81          7.12         4.39 o                         
  -6   6  13        134.89        159.11        29.65 o                         
  -5   6  13         84.17         87.90        18.39 o                         
  -4   6  13         50.55         26.59         9.55 o                         
  -3   6  13        447.89        422.40        34.80 o                         
  -2   6  13         50.00         55.15         9.34 o                         
  -1   6  13        588.73        570.63        35.27 o                         
   0   6  13        510.07        519.61        25.85 o                         
   1   6  13        250.93        279.03        13.80 o
[truncated: 111,052 more chars]
